# Supplementary material for: Nitrogen starvation leads to TOR kinase-mediated downregulation of fatty acid synthesis in the algae Chlorella sorokiniana and Chlamydomonas reinhardtii
Source: BMC Plant Biol. 2024 Aug 6;24:753. doi: 10.1186/s12870-024-05408-7 (PMC11302099; doi:10.1186/s12870-024-05408-7)
Supplement: Supplementary file 1 — Supplementary Material 1. Shows the quantitative proteomic data generated in this study. [file 12870_2024_5408_MOESM1_ESM.xlsx]

## Sheet: Details
Sheet titled "Proteome" contains data from quantitative proteomics
Sheet titled " Significant" contains data of the proteins that is Up or Downregulated under either N limitation or Torin1 treatment or both.
Abundance ratio of 100 indicates that the protein was not detected in control condition
Abundance ratio of 0.01 indicates that the protein was only detected in the control condition

## Sheet: Proteome 
Protein FDR Confidence: Combined	Accession	Description	Coverage [%]	# Peptides	# PSMs	# Unique Peptides	# Protein Groups	MW [kDa]	calc. pI	Score Mascot: Mascot	# Razor Peptides	Abundance Ratio: (Trn) / (N)	Abundance Ratio: (N) / (T)	Abundance Ratio: (Trn) / (T)	Abundance Ratio Adj. P-Value: (T) / (N)	Abundance Ratio Adj. P-Value: (Trn) / (T)	Abundances (Scaled): F10: Sample, Trn, C1	Abundances (Scaled): F11: Sample, Trn, B1	Abundances (Scaled): F12: Sample, Trn, A1	Abundances (Scaled): F13: Sample, T, C1	Abundances (Scaled): F14: Sample, T, B1	Abundances (Scaled): F15: Sample, T, A1	Abundances (Scaled): F16: Sample, N, C1	Abundances (Scaled): F17: Sample, N, B1	Abundances (Scaled): F18: Sample, N, A1	Predicted Localization
High	sca045.g100660.t1	UNKNOWN	19	1	2	1	1	9.1	8.53	20	0		0.01	0.01	1.27825e-16	1.96538e-16				333.3	234.3	332.4				Other
High	sca123.g102310.t1	UNKNOWN	19	3	10	3	1	19	8.75	149	0	100	0.01	0.808	1.27825e-16	0.935088	116	143.7	158.1	143.6	135.9	202.7				#N/A
High	sca123.g102320.t1	UNKNOWN	13	5	11	5	1	48.4	9.57	371	0	100	0.01	0.886	1.27825e-16	0.959485	159	125.7	126.4	179.5	172.2	137.2				#N/A
High	sca001.g110700.t1	UNKNOWN	13	1	2	1	1	13.5	6.25	19	0		0.01	0.01	1.27825e-16	1.96538e-16				399.8	224.4	275.7				Other
High	sca011.g103700.t2	UNKNOWN	18	3	4	3	1	29.7	7.28	31	0	100	0.01	0.21	1.27825e-16	7.70588e-07	52.2	43	58	249.2	276.4	221.1				Mitochondrial
High	sca011.g104750.t4	UNKNOWN	7	4	5	4	1	69.9	8.57	107	0	100	0.01	0.342	1.27825e-16	0.0035288	76.4	80.2	98	250.3	234.9	160.2				Mitochondrial
High	sca012.g108250.t1	UNKNOWN	4	1	6	1	1	31.9	4.56	574	0	100	0.01	0.879	1.27825e-16	0.981314	141.9	171.5	135.5	161.4	132.8	156.9				Signal
High	sca015.g105250.t1	UNKNOWN	15	2	9	2	1	19.8	8.31	79	0	100	0.01	0.721	1.27825e-16	0.562761	123.1	134.1	116.4	170.7	173.6	182				Other
High	sca020.g100550.t1	UNKNOWN	10	9	38	7	1	209.9	5.3	933	1		0.01	0.01	1.27825e-16	1.96538e-16				236.5	302.5	361.1				Signal
High	sca020.g100600.t1	UNKNOWN	16	4	10	3	1	54.7	5.05	509	0		0.01	0.01	1.27825e-16	1.96538e-16				176.7	393.1	330.1				Other
High	sca020.g100650.t1	UNKNOWN	4	5	31	4	1	149.6	8.5	541	0	100	0.01	0.33	1.27825e-16	0.0035288	90.7	56.4	78.9	191.3	243.3	239.4				Chloroplast
High	sca020.g103400.t2	UNKNOWN	7	1	1	1	1	35.3	10.32	36	0		0.01	0.01	1.27825e-16	1.96538e-16				321.3	292.9	285.8				Chloroplast
High	sca021.g102250.t1	UNKNOWN	12	4	14	4	1	57.9	4.83	911	0	100	0.01	0.087	1.27825e-16	1.38131e-13	21.8	24.6	17.3	250.1	233.6	352.6				Signal
High	sca025.g102000.t1	UNKNOWN	58	4	34	2	1	13.5	9.11	1758	0	100	0.01	0.29	1.27825e-16	3.18461e-06	67.8	77	61.5	192.4	265.6	235.8				Mitochondrial
High	sca025.g103400.t1	UNKNOWN	44	3	21	3	1	11.4	4.89	765	0	100	0.01	0.427	1.27825e-16	6.95495e-05	93.2	97.8	82.6	218.2	196.6	211.6				Other
High	sca032.g100200.t1	UNKNOWN	42	2	6	2	1	8.4	4.67	214	0	100	0.01	0.073	1.27825e-16	1.96538e-16	18	18.1	21.6	245	377.8	219.5				Other
High	sca033.g105400.t3	UNKNOWN	10	3	9	3	1	33	11	272	0	100	0.01	0.012	1.27825e-16	1.96538e-16	3.2	3.2	3.7	329.3	267.7	293				Chloroplast
High	sca033.g106150.t1	UNKNOWN	37	3	14	3	1	10.1	5.27	214	0	100	0.01	0.268	1.27825e-16	8.6076e-08	69.3	70.6	54.4	263	239.2	203.4				Other
High	sca047.g102800.t1	UNKNOWN	14	2	7	2	1	21	4.44	294	0	100	0.01	0.788	1.27825e-16	0.904385	143.8	98.1	146.6	162.5	163.1	186				Mitochondrial
High	sca051.g100300.t1	UNKNOWN	17	1	4	1	1	11.5	6.92	95	0	100	0.01	0.468	1.27825e-16	0.0794099	107.2	51	82.7	229.3	290.2	139.6				Chloroplast
High	sca053.g105000.t1	UNKNOWN	6	3	14	3	1	106.2	9.36	196	0	100	0.01	1.182	1.27825e-16	0.893511	155.5	168	173.7	131.5	118.7	152.5				Mitochondrial
High	sca061.g106200.t1	UNKNOWN	8	2	3	2	1	26.5	8.29	62	0	100	0.01	0.983	1.27825e-16	0.999475	133.7	184.8	97.3	136.1	266.6	81.6				Mitochondrial
High	sca066.g103500.t3	UNKNOWN	11	13	35	12	1	177.7	5.11	770	0	100	0.01	0.468	1.27825e-16	0.0340929	96.7	83.1	99.5	206.6	206.9	207.2				Mitochondrial
High	sca085.g100950.t2	UNKNOWN	20	6	6	6	1	37.7	7.5	80	0		0.01	0.01	1.27825e-16	1.96538e-16				305	207.2	387.8				Chloroplast
High	sca089.g102500.t2	UNKNOWN	45	6	15	6	1	16	7.96	487	0		0.01	0.01	1.27825e-16	1.96538e-16				279.7	298.3	321.9				Other
High	sca089.g118800.t1	UNKNOWN	2	1	4	1	1	77.6	6.14	152	0	100	0.01	0.472	1.27825e-16	0.0974778	81.2	90.4	127.6	197.5	191.4	211.8				Other
High	sca090.g107450.t1	UNKNOWN	19	3	10	3	1	33.1	4.58	141	0	100	0.01	0.524	1.27825e-16	0.0514526	89.7	107.2	121.1	171.3	220.2	190.5				Mitochondrial
High	sca092.g103250.t2	UNKNOWN	52	2	7	2	1	7.5	4.84	362	0	100	0.01	0.418	1.27825e-16	0.0413394	73.9	95.7	88.7	241.8	187.5	212.4				Other
High	sca092.g105150.t1	UNKNOWN	42	6	43	6	1	30.6	5.64	1379	0	100	0.01	0.901	1.27825e-16	0.948589	145.5	140.5	145.3	150.4	156	162.3				Chloroplast
High	sca092.g106550.t1	UNKNOWN	37	3	7	3	1	12.2	4.74	251	0		0.01	0.01	1.27825e-16	1.96538e-16				242.7	298.7	358.7				Other
High	sca108.g100850.t1	UNKNOWN	27	5	25	5	1	30.4	7.09	906	0	100	0.01	0.672	1.27825e-16	0.182901	129.1	117.7	115.9	192.1	169.9	175.3				Mitochondrial
High	sca110.g106050.t1	UNKNOWN	46	3	45	3	1	20.7	4.84	663	0		0.01	0.01	1.27825e-16	1.96538e-16				158.9	385.3	355.8				Other
High	sca112.g102300.t1	UNKNOWN	9	2	3	2	1	22.2	7.09	142	0	100	0.01	0.872	1.27825e-16	0.959485	139.3	123.8	164.8	171.5	142	158.7				Chloroplast
High	sca139.g101150.t1	UNKNOWN	21	1	6	1	1	8.5	10.43	151	0		0.01	0.01	1.27825e-16	1.96538e-16				331.9	263.4	304.7				Mitochondrial
High	sca146.g104650.t1	UNKNOWN	24	1	3	1	1	9.8	5.52	102	0	100	0.01	0.896	1.27825e-16	0.986807	153.7	169	105.9	171.5	136.9	163				Mitochondrial
High	sca152.g100450.t1	UNKNOWN	24	5	13	5	1	27.6	5.05	451	0	100	0.01	2.267	1.27825e-16	0.00338526	226.1	237.5	160.2	66.6	104.8	104.8				Signal
High	sca152.g101600.t1	UNKNOWN	13	2	7	2	1	21.9	7.21	116	0	100	0.01	0.131	1.27825e-16	1.96538e-16	37	34.1	33.3	288.1	252.4	255				Other
High	sca174.g103000.t1	UNKNOWN	52	9	117	8	1	24.5	11.85	5395	0	81.667	0.01	0.783	1.27825e-16	0.351173	152.1	140.9	102	194.2	158.8	147.2	1.6	1.7	1.4	Mitochondrial
High	sca181.g101750.t1	UNKNOWN	19	2	3	2	1	19.3	5.39	67	0	100	0.01	0.372	1.27825e-16	0.0159213	87.2	92.6	105.2	234.7	286	94.3				Other
High	sca193.g102000.t1	UNKNOWN	12	3	5	3	1	34.1	8.73	139	0		0.01	0.01	1.27825e-16	1.96538e-16				258.9	283.8	357.3				Other
High	sca200.g100350.t1	UNKNOWN	2	1	4	1	1	56.8	9.55	48	0	100	0.01	2.056	1.27825e-16	0.10078	191	207.6	195	92.9	134.1	79.4				Chloroplast
High	sca215.g101400.t1	UNKNOWN	29	5	23	5	1	23.6	7.71	880	0	100	0.01	1	1.27825e-16	0.999475	118.9	136.8	154.1	218.3	117.7	154.1				Signal
High	sca221.g101350.t5	UNKNOWN	16	9	33	9	1	85	4.58	1356	0	100	0.01	2.847	1.27825e-16	4.07141e-06	234.7	226.6	210.9	68	79.6	80.2				Chloroplast
High	sca052.g100900.t1	PREDICTED: ZINC-BINDING ALCOHOL DEHYDROGENASE DOMAIN-CONTAINING /// ARP /// OXIDATIVE STRESS TOLERANCE	9	4	10	4	1	68.6	9.61	233	0	100	0.01	0.558	1.27825e-16	0.238703	109.3	96.6	116.2	195.8	192	190.1				Mitochondrial
High	sca153.g103950.t1	PREDICTED: UVRB/UVRC MOTIF FAMILY /// PROTEIN APAG-LIKE ISOFORM X1 /// PROTEIN APAG	13	2	8	2	1	29.9	7.85	162	0	100	0.01	1.161	1.27825e-16	0.949992	161.3	146	197.9	145.7	125.7	123.4				Mitochondrial
High	sca079.g101150.t2	PREDICTED: UROPORPHYRINOGEN DECARBOXYLASE /// UROPORPHYRINOGEN DECARBOXYLASE CHLOROPLAST PRECURSOR /// UROPORPHYRINOGEN DECARBOXYLASE (ISS)	10	5	29	5	1	51.1	9.57	367	0	100	0.01	0.871	1.27825e-16	0.815177	126.8	143.8	150.6	153.2	165	160.7				Mitochondrial
High	sca172.g100400.t1	PREDICTED: TRANSCRIPTION FACTOR BIM2	26	7	33	7	1	44.2	10.14	703	0	100	0.01	0.349	1.27825e-16	3.09222e-07	75.9	79.8	78.2	217.5	209.1	239.4				Chloroplast
High	sca136.g101600.t1	PREDICTED: TPR-LIKE, PARTIAL /// TPR-LIKE /// PREDICTED MITOCHONDRIAL	8	5	9	5	1	114.7	6.71	386	0		0.01	0.01	1.27825e-16	1.96538e-16				285.3	293.2	321.5				Mitochondrial
High	sca013.g107200.t3	PREDICTED: STARCH SYNTHASE /// STARCH SYNTHASE IIB PRECURSOR /// STARCH SYNTHASE II	4	2	4	2	1	79	7.15	101	0	100	0.01	0.405	1.27825e-16	0.0128201	80.9	110.5	73	229.5	226	180.1				Mitochondrial
High	sca091.g101600.t1	PREDICTED: SIGNAL RECOGNITION PARTICLE 54 KDA, CHLOROPLASTIC-LIKE /// SIGNAL RECOGNITION PARTICLE 54 KDA, CHLOROPLASTIC /// SIGNAL RECOGNITION PARTICLE	21	9	34	9	1	60	9.72	953	0	100	0.01	0.794	1.27825e-16	0.731253	133.1	134.1	131.7	167.6	169	164.5				Mitochondrial
High	sca094.g100800.t1	PREDICTED: SIGNAL RECOGNITION PARTICLE 43 KDA, CHLOROPLASTIC /// SIGNAL RECOGNITION PARTICLE 43 KDA /// CHLOROPLAST SRP43	11	3	10	3	1	44.9	4.93	279	0	100	0.01	0.873	1.27825e-16	0.953437	133.5	135.7	147.7	152.9	178.1	152.1				Mitochondrial
High	sca172.g106950.t3	PREDICTED: SGNH HYDROLASE	28	4	15	4	1	19.3	6.54	436	0	100	0.01	2.079	1.27825e-16	0.00883883	199.2	212.4	199.9	105.4	87	96.2				Signal
High	sca011.g106300.t1	PREDICTED: SECRETION-REGULATING GUANINE NUCLEOTIDE EXCHANGE FACTOR /// ISOFORM 1 /// ISOFORM 2	10	5	17	5	1	72	5.99	599	0	100	0.01	0.716	1.27825e-16	0.541192	131.6	128.1	116.7	157.3	178.9	187.5				Signal
High	sca139.g102200.t1	PREDICTED: RIESKE /// RIESKE (ISS) /// OXIDOREDUCTASE, PUTATIVE	25	3	14	3	1	27.2	8.27	462	0		0.01	0.01	1.27825e-16	1.96538e-16				256.8	298.2	345				Chloroplast
High	sca221.g102000.t1	PREDICTED: RIBULOSE-1,5 BISPHOSPHATE CARBOXYLASE/OXYGENASE LARGE SUBUNIT N-METHYLTRANSFERASE, CHLOROPLASTIC-LIKE /// RUBISCO LARGE SUBUNIT N-METHYLTRANSFERASE /// BNAA09G45900D	11	3	11	3	1	52.9	5.25	233	0	100	0.01	0.843	1.27825e-16	0.95531	138.3	119.8	127.4	227.6	142.2	144.6				Mitochondrial
High	sca061.g102950.t1	PREDICTED: RIBOSOME BIOGENESIS HOMOLOG /// LOW-CO2-INDUCIBLE /// RIBOSOMAL FAMILY, PARTIAL	18	4	14	4	1	28.5	10.51	424	0	100	0.01	2.061	1.27825e-16	0.0559468	190.8	167.8	223.9	131.4	81.4	104.9				Other
High	sca008.g101450.t1	PREDICTED: RADICAL SAM DOMAIN /// RADICAL SAM-LINKED/RADICAL SAM FAMILY /// RADICAL SAM	6	4	15	4	1	119.6	6.44	219	0	100	0.01	1.095	1.27825e-16	0.974682	163.8	143.5	154.3	146.9	131	160.4				Mitochondrial
High	sca124.g101200.t1	PREDICTED: PUTATIVE GTP-BINDING /// PUTATIVE GTP-BINDING ISOFORM X1 /// GTP-BINDING PRECURSOR	18	5	15	5	1	61.4	5.07	393	0	100	0.01	0.624	1.27825e-16	0.453422	136.2	73.3	103.2	202	220.2	165.2				Other
High	sca089.g104550.t1	PREDICTED: PROTEIN SERINE/THREONINE KINASE, PUTATIVE /// SERINE/THREONINE KINASE, PUTATIVE /// TYROSINE KINASE, PUTATIVE	12	3	12	3	1	40.8	4.77	394	0	100	0.01	1.921	1.27825e-16	0.0798528	197.9	210.8	162.6	90.8	109.7	128.3				Signal
High	sca142.g100650.t1	PREDICTED: PROTEIN KINASE /// PROTEIN KINASE DOMAIN CONTAINING /// NIMA-RELATED 2	12	5	16	5	1	80.4	8.44	257	0	100	0.01	1.5	1.27825e-16	0.573299	222.7	199	139	110.9	135.6	92.7				Other
High	sca090.g102650.t1	PREDICTED: PROLYL 4-HYDROXYLASE 1-LIKE ISOFORM X1 /// OXOGLUTARATE/IRON-DEPENDENT DIOXYGENASE /// PBCV-1 PROLYL 4-HYDROXYLASE (ISS)	12	4	6	4	1	45	8.37	144	0	100	0.01	0.849	1.27825e-16	0.959485	121.3	148.2	143.1	170	174.5	142.9				Chloroplast
High	sca085.g100750.t1	PREDICTED: PROBABLE POLYGALACTURONASE /// PROBABLE POLYGALACTURONASE-LIKE /// EXO-POLY-ALPHA-D-GALACTURONOSIDASE-LIKE	5	2	5	2	1	55.8	6.21	101	0	100	0.01	9.328	1.27825e-16	1.96538e-16	299.2	317.4	188.1	32.1	32	31.3				Other
High	sca016.g102850.t2	PREDICTED: PROBABLE PLASTID-LIPID-ASSOCIATED, CHLOROPLASTIC ISOFORM X2 /// PROBABLE PLASTID-LIPID-ASSOCIATED, CHLOROPLASTIC /// PROBABLE PLASTID-LIPID-ASSOCIATED, CHLOROPLASTIC-LIKE	14	3	11	3	1	34.6	7.93	40	0	100	0.01	0.762	1.27825e-16	0.748655	138.9	131.6	118.9	182.3	182	146.2				Mitochondrial
High	sca097.g102600.t1	PREDICTED: PROBABLE DIMETHYLADENOSINE TRANSFERASE /// RIBOSOMAL RNA SMALL SUBUNIT METHYLTRANSFERASE A /// DIMETHYLADENOSINE TRANSFERASE 1, MITOCHONDRIAL-LIKE ISOFORM X1	21	4	8	4	1	44.2	7.72	123	0	100	0.01	0.965	1.27825e-16	0.999475	172.4	142.2	148.4	134.7	147.4	155				Chloroplast
High	sca015.g104650.t2	PREDICTED: POLYSACCHARIDE DEACETYLASE /// LEFT BORDER A /// POLYSACCHARIDE DEACETYLASE DOMAIN-CONTAINING	42	13	62	13	1	55.9	4.94	1611	0	100	0.01	0.617	1.27825e-16	0.0159213	110.6	112.4	126.7	195.2	182.2	172.9				Mitochondrial
High	sca213.g100100.t1	PREDICTED: PHOSPHOMETHYLPYRIMIDINE SYNTHASE, CHLOROPLASTIC /// HYDROXYMETHYLPYRIMIDINE PHOSPHATE SYNTHASE /// PHOSPHOMETHYLPYRIMIDINE SYNTHASE	48	21	156	21	1	65.2	5.77	3576	0	100	0.01	1.194	1.27825e-16	0.628091	167	162.9	174.8	139.9	139.6	115.8				Other
High	sca057.g106100.t1	PREDICTED: PEPTIDYL-TRNA HYDROLASE ICT1, MITOCHONDRIAL /// PEPTIDYL-TRNA HYDROLASE ICT1, MITOCHONDRIAL-LIKE /// PEPTIDYL-TRNA HYDROLASE ICT1, MITOCHONDRIAL-LIKE ISOFORM 2	27	5	14	5	1	21.5	9.83	172	0	100	0.01	0.843	1.27825e-16	0.910636	137.5	141.4	133.5	163.1	153.8	170.7				Mitochondrial
High	sca047.g103250.t1	PREDICTED: PEPTIDASE S8 /// ALKALINE PHOSPHATASE /// SUBTILASE FAMILY	8	4	30	4	1	73.8	6.93	1223	0	100	0.01	0.718	1.27825e-16	0.409606	122	135.2	120.6	170	169.9	182.4				Other
High	sca008.g104950.t3	PREDICTED: PENTATRICOPEPTIDE REPEAT-CONTAINING, CHLOROPLASTIC /// PENTATRICOPEPTIDE REPEAT-CONTAINING, CHLOROPLASTIC ISOFORM X2 /// PROTEIN WITH PPR REPEATS	12	9	25	9	1	114.2	8.56	729	0	100	0.01	0.603	1.27825e-16	0.301491	118.8	116	115.7	219.8	192.3	137.4				Mitochondrial
High	sca004.g104050.t1	PREDICTED: NUCLEASE /// SUCCINOGLYCAN BIOSYNTHESIS /// SNASE DOMAIN NUCLEASE	14	3	8	3	1	28.8	4.74	358	0		0.01	0.01	1.27825e-16	1.96538e-16				318.4	298.9	282.7				Signal
High	sca075.g105500.t1	PREDICTED: NEDD8-CONJUGATING ENZYME UBC12-LIKE /// NEDD8-CONJUGATING ENZYME UBC12 /// PUTATIVE UBIQUITIN-CONJUGATING ENZYME FAMILY ISOFORM 1	25	3	13	3	1	21.5	5.52	596	0	100	0.01	0.654	1.27825e-16	0.350268	140.3	116.5	98.2	173.6	178.1	193.3				Chloroplast
High	sca052.g100500.t1	PREDICTED: NADP MALIC ENZYME /// NADP-DEPENDENT MALIC ENZYME /// MALATE DEHYDROGENASE	12	5	14	5	1	63.9	6.67	257	0	100	0.01	2.044	1.27825e-16	0.0911818	203.5	192.1	183.6	93.2	94	133.7				Other
High	sca154.g101550.t2	PREDICTED: NADH:UBIQUINONE OXIDOREDUCTASE COMPLEX I INTERMEDIATE-ASSOCIATED /// NMRA-LIKE FAMILY /// NADH:UBIQUINONE OXIDOREDUCTASE COMPLEX I	12	7	26	6	1	75.8	5.86	405	0	100	0.01	0.789	1.27825e-16	0.864387	132	133.2	136.5	184.1	168.8	145.4				Mitochondrial
High	sca008.g106100.t1	PREDICTED: MOLECULAR CHAPERONE DNAK /// MOLECULAR CHAPERONE /// HEAT SHOCK (CHLOROPLAST)	22	6	13	6	1	52	4.94	242	0	100	0.01	1.001	1.27825e-16	0.999475	134.8	163.2	145.3	188.3	123.2	145.2				Mitochondrial
High	sca214.g100300.t1	PREDICTED: MALATE DEHYDROGENASE /// NADP-DEPENDENT MALATE DEHYDROGENASE, PARTIAL (CHLOROPLAST) /// CHLOROPLAST MALATE DEHYDROGENASE, PARTIAL	30	9	57	9	1	46.6	6.73	2183	0	81.378	0.01	0.731	1.27825e-16	0.230222	127.4	121.4	126.4	174.2	177.4	168.5	1.8	1.3	1.6	Mitochondrial
High	sca127.g101100.t2	PREDICTED: MAGNESIUM-PROTOPORPHYRIN IX MONOMETHYL ESTER /// COPPER TARGET 1 /// MAGNESIUM-PROTOPORPHYRIN IX MONOMETHYL	14	4	18	4	1	47.6	7.12	895	0	100	0.01	1.513	1.27825e-16	0.338158	163.6	177.2	206.1	108.1	108.7	136.4				Mitochondrial
High	sca001.g116100.t1	PREDICTED: MAGNESIUM CHELATASE /// MAGNESIUM /// MAGNESIUM-CHELATASE SUBUNIT CHLI-LIKE PRECURSOR	30	13	45	13	1	47.8	8.69	1079	0	100	0.01	1.105	1.27825e-16	0.94402	161.6	160.8	163	149.5	145.5	119.6				Mitochondrial
High	sca025.g102100.t1	PREDICTED: LOW-CO2 INDUCIBLE /// LOW-CO2-INDUCIBLE /// LIMITING CO2 INDUCIBLE	58	18	137	8	1	54.8	6.95	3662	11	41.761	0.01	0.383	1.27825e-16	1.86108e-10	84.6	87.9	83.1	191.3	229.8	217.2	1.8	2.1	2.2	Other
High	sca025.g101950.t1	PREDICTED: LOW-CO2 INDUCIBLE /// GON30 /// UNNAMED PRODUCT	46	13	92	3	1	47.5	5.44	2689	0	100	0.01	0.351	1.27825e-16	3.34695e-09	82.6	84.4	75.5	193.9	240.3	223.4				Other
High	sca056.g101800.t1	PREDICTED: LOW CO2 INDUCIBLE GENE /// PERIPLASMIC BINDING-LIKE II	37	4	10	4	1	14	9.91	341	0	100	0.01	0.192	1.27825e-16	7.88699e-07	41.4	62.1	82.4	215.7	327.8	170.5				Chloroplast
High	sca039.g102450.t1	PREDICTED: LHC-RELATED /// LOW MOLECULAR MASS EARLY LIGHT-INDUCED /// LIGHT HARVESTING-LIKE	24	4	15	4	1	26.8	5.77	342	0	100	0.01	0.853	1.27825e-16	0.95024	129.6	117.3	187.4	151.9	164.9	149				Mitochondrial
High	sca012.g109650.t1	PREDICTED: LEUCINE RICH REPEAT /// L DOMAIN-LIKE, PARTIAL /// PEPTIDYL-PROLYL CIS-TRANS ISOMERASE, FKBP-TYPE	5	3	12	3	1	106.3	6.18	230	0	100	0.01	2.855	1.27825e-16	8.85649e-08	185	279.7	189.7	89.2	98	58.5				Other
High	sca079.g106650.t1	PREDICTED: KELCH DOMAIN-CONTAINING-LIKE /// KELCH DOMAIN-CONTAINING-LIKE ISOFORM X3 /// GALACTOSE OXIDASE	9	4	12	4	1	64.2	8.41	92	0	100	0.01	0.289	1.27825e-16	4.10871e-06	60	62.6	69.8	252.2	217	238.3				Other
High	sca052.g104200.t2	PREDICTED: ISOFORM X1 /// CARBOHYDRATE KINASE, FGGY /// PROBABLE GLYCEROL KINASE ISOFORM X1	8	3	9	3	1	49.8	6.04	285	0	100	0.01	1.058	1.27825e-16	0.999429	175	156.3	135.8	165.4	153.8	113.8				Mitochondrial
High	sca035.g101900.t1	PREDICTED: ISOFORM X1 /// BNAA03G48960D /// N-ACETYLTRANSFERASE, PUTATIVE	8	4	12	4	1	68.9	9.31	550	0	100	0.01	0.841	1.27825e-16	0.950123	121.2	148.7	138.7	144.1	146.4	200.9				Mitochondrial
High	sca090.g103800.t1	PREDICTED: ISOFORM X1 /// ACYL-COA THIOESTERASE, PUTATIVE /// OSIGBA0143N19.8	11	2	5	2	1	27.6	9.61	47	0		0.01	0.01	1.27825e-16	1.96538e-16				270.8	375.7	253.4				Mitochondrial
High	sca079.g106350.t1	PREDICTED: INTERFERON-INDUCED FAMILY	14	2	6	2	1	27.5	8.27	68	0	100	0.01	0.948	1.27825e-16	0.999475	146.9	144.8	148.8	138.2	152.8	168.5				Mitochondrial
High	sca007.g100800.t1	PREDICTED: INITIATION FACTOR 2B /// TRANSLATION INITIATION FACTOR IF-2 /// INITIATION FACTOR 2B RELATED	8	2	2	2	1	48.4	5.08	71	0		0.01	0.01	1.27825e-16	1.96538e-16				316.8	280	303.2				Chloroplast
High	sca092.g102550.t1	PREDICTED: HISTIDINE-CONTAINING PHOSPHOTRANSFER /// HISTIDINE- /// HISTIDINE-CONTAINING PHOSPHOTRANSFER-LIKE	23	3	4	3	1	16.1	5.07	68	0	100	0.01	0.185	1.27825e-16	2.41946e-08	44.6	42.4	45.2	240.7	335.1	191.9				Other
High	sca153.g100550.t1	PREDICTED: HET-E /// WD40 REPEAT-LIKE /// WD40 REPEAT-CONTAINING	4	3	5	3	1	91.6	8.07	24	0		0.01	0.01	1.27825e-16	1.96538e-16				196	446.3	257.7				Chloroplast
High	sca089.g106800.t3	PREDICTED: HALOACID DEHALOGENASE-LIKE HYDROLASE DOMAIN-CONTAINING /// HALOACID DEHALOGENASE-LIKE HYDROLASE DOMAIN-CONTAINING-LIKE ISOFORM X1 /// TPA:	30	6	18	6	1	41.1	8.85	518	0	100	0.01	1.16	1.27825e-16	0.931236	161.8	165.7	155.5	139.4	144.9	132.7				Mitochondrial
High	sca006.g103300.t2	PREDICTED: GRAVES DISEASE CARRIER /// GRAVES DISEASE CARRIER-LIKE /// ISOFORM X1	5	2	10	1	1	49.3	10.3	64	0	100	0.01	0.977	1.27825e-16	0.999475	168.8	145	152.3	197.9	148.5	87.5				Other
High	sca243.g101700.t1	PREDICTED: GLUTAMYL-TRNA(GLN) AMIDOTRANSFERASE SUBUNIT C, CHLOROPLASTIC/MITOCHONDRIAL-LIKE /// GLUTAMYL-TRNA(GLN) AMIDOTRANSFERASE SUBUNIT C, CHLOROPLASTIC/MITOCHONDRIAL /// ASPARTYL/GLUTAMYL-TRNA(ASN/GLN) AMIDOTRANSFERASE SUBUNIT C	9	1	3	1	1	15.7	4.91	197	0	100	0.01	0.646	1.27825e-16	0.439972	103.1	134.6	120.9	164.7	208.4	168.4				Mitochondrial
High	sca004.g113850.t5	PREDICTED: GLUTAMYL-TRNA REDUCTASE /// GLUTAMYL-TRNA REDUCTASE /// GLUTAMYL-TRNA REDUCTASE 1, CHLOROPLASTIC-LIKE	28	10	38	10	1	57.6	7.23	1092	0	100	0.01	1.561	1.27825e-16	0.148743	170.7	169.2	225.4	117.9	108.4	108.4				Chloroplast
High	sca025.g103950.t1	PREDICTED: GLUTAMATE DEHYDROGENASE /// NADP-SPECIFIC GLUTAMATE DEHYDROGENASE, PUTATIVE /// GLUTAMATE DEHYDROGENASE (NADP+)	76	30	377	29	1	57.5	8.25	11559	1	100	0.01	0.94	1.27825e-16	0.969223	144.9	143.4	156.1	154.2	153.4	145	1	0.9	1	Chloroplast
High	sca098.g103400.t1	PREDICTED: GLOBIN /// CYANOGLOBIN, PARTIAL /// CYANOGLOBIN	13	2	7	2	1	21.7	7.08	275	0	100	0.01	0.606	1.27825e-16	0.274179	116.2	140.2	105.6	118.8	231.3	187.9				Mitochondrial
High	sca221.g101950.t1	PREDICTED: GENERAL TRANSCRIPTION FACTOR IIE SUBUNIT 1-LIKE /// GENERAL TRANSCRIPTION FACTOR IIE SUBUNIT 1 /// GENERAL TRANSCRIPTION FACTOR IIE SUBUNIT 1 ISOFORM X1	2	1	2	1	1	66.9	5.39	26	0	100	0.01	1.279	1.27825e-16	0.853833	108.1	170.9	222.2	102.1	133.6	163.1				Chloroplast
High	sca242.g100050.t1	PREDICTED: GDP-L-FUCOSE SYNTHASE 2 /// NAD-DEPENDENT EPIMERASE/DEHYDRATASE /// NAD DEPENDENT EPIMERASE/DEHYDRATASE	34	11	83	2	1	41	7.09	1777	0	100	0.01	1.633	1.27825e-16	0.234378	172.5	180.9	190.6	101.6	137.6	116.8				Chloroplast
High	sca031.g106250.t2	PREDICTED: FOLATE-BINDING /// AMINOMETHYLTRANSFERASE /// MULTISPECIES: GLYCINE CLEAVAGE SYSTEM	23	4	8	4	1	38.1	5.99	223	0	100	0.01	0.933	1.27825e-16	0.999475	158.9	166.6	90.8	170.3	135.9	177.5				Mitochondrial
High	sca270.g100350.t1	PREDICTED: FERREDOXIN /// FERREDOXIN-LIKE /// FERREDOXIN, ROOT R-B2	20	1	2	1	1	14.7	4.77	28	0		0.01	0.01	1.27825e-16	1.96538e-16				308.5	332.8	258.7				Mitochondrial
High	sca005.g104500.t1	PREDICTED: FERREDOXIN /// FERREDOXIN, CHLOROPLAST PRECURSOR /// OS01G0860601	10	2	7	2	1	22.5	4.86	62	0	100	0.01	1.201	1.27825e-16	0.895451	123.9	188.4	175	161.6	156.8	94.2				Mitochondrial
High	sca074.g100750.t1	PREDICTED: FASCICLIN /// ADHESIN /// IMMUNOGENIC PRECURSOR	6	1	9	1	1	38.3	4.63	288	0	100	0.01	1.009	1.27825e-16	0.999475	158.8	135.7	155.5	161.5	134.5	154				Signal
High	sca110.g101300.t1	PREDICTED: EPIMERASE /// D-TAGATOSE 3-EPIMERASE /// XYLOSE ISOMERASE DOMAIN-CONTAINING	5	1	4	1	1	33.6	6.02	0	0	100	0.01	0.964	1.27825e-16	0.999475	137.6	140.5	156.2	142.3	145.8	177.6				Mitochondrial
High	sca028.g101450.t2	PREDICTED: ENDOPLASMIC RETICULUM-GOLGI INTERMEDIATE COMPARTMENT-LIKE /// ENDOPLASMIC RETICULUM-GOLGI INTERMEDIATE COMPARTMENT /// ENDOPLASMIC RETICULUM-GOLGI INTERMEDIATE COMPARTMENT-LIKE ISOFORM X1	7	2	5	2	1	40.7	8.31	66	0	100	0.01	0.91	1.27825e-16	0.999475	136.2	148.3	145.4	149.6	152.9	167.6				Mitochondrial
High	sca012.g100700.t1	PREDICTED: E3 UBIQUITIN-PROTEIN LIGASE UPL6 /// E3 UBIQUITIN-PROTEIN LIGASE UPL6-LIKE /// E3 UBIQUITIN-PROTEIN LIGASE UPL6-LIKE ISOFORM X2	2	2	4	2	1	122.8	7.84	52	0	100	0.01	0.154	1.27825e-16	6.23268e-10	36.9	29.3	52	239.1	171.1	371.6				Other
High	sca132.g101800.t1	PREDICTED: DYNAMIN-RELATED-LIKE /// DYNAMIN-RELATED /// DYNAMIN, PUTATIVE	13	7	11	7	1	91.9	7.01	308	0	100	0.01	0.068	1.27825e-16	1.96538e-16	16.6	24.7	21.5	242.2	140.5	454.4				Mitochondrial
High	sca216.g103850.t3	PREDICTED: DNA-DIRECTED RNA POLYMERASE III LARGEST SUBUNIT /// BETA AND BETA-PRIME SUBUNITS OF DNA DEPENDENT RNA-POLYMERASE /// DNA-DIRECTED RNA POLYMERASE III SUBUNIT RPC1-LIKE	7	6	16	6	1	163.6	8.56	136	0	100	0.01	1.03	1.27825e-16	0.999475	175.7	144.3	139.3	130.2	175.4	135.1				Other
High	sca004.g101350.t1	PREDICTED: DEATH DOMAIN-ASSOCIATED-LIKE ISOFORM X1 /// DEATH DOMAIN-ASSOCIATED-LIKE ISOFORM X2 /// DEATH DOMAIN-ASSOCIATED-LIKE ISOFORM X	9	2	2	2	1	30.9	5.92	46	0	100	0.01	0.515	1.27825e-16	0.0616093	103.8	105.6	133.7	201.5	219.5	135.9				Chloroplast
High	sca085.g101450.t2	PREDICTED: DEAD-BOX ATP-DEPENDENT RNA HELICASE 17 /// DEAD-BOX ATP-DEPENDENT RNA HELICASE 17-LIKE /// DEAD-BOX ATP-DEPENDENT RNA HELICASE 17 ISOFORM X1	2	2	5	2	1	112.4	9.94	25	0		0.01	0.01	1.27825e-16	1.96538e-16				264.8	151.2	484				Other
High	sca092.g103350.t1	PREDICTED: BROMODOMAIN AND PHD FINGER-CONTAINING-LIKE /// BROMODOMAIN AND PHD FINGER-CONTAINING-LIKE ISOFORM X1 /// BROMODOMAIN	2	3	7	3	1	159.1	7.9	162	0	100	0.01	0.906	1.27825e-16	0.996836	126	157.6	143.9	152.7	161	158.8				Other
High	sca146.g103050.t2	PREDICTED: BIFUNCTIONAL RIBOFLAVIN KINASE/FMN PHOSPHATASE-LIKE /// BIFUNCTIONAL RIBOFLAVIN KINASE/FMN PHOSPHATASE /// PSEUDOURIDINE-5&APOS;-MONOPHOSPHATASE-LIKE	17	5	21	5	1	45.3	5.29	149	0	100	0.01	1.672	1.27825e-16	0.327736	201.6	159.6	196.8	112.3	112.1	117.6				Other
High	sca026.g101450.t2	PREDICTED: ATP PHOSPHORIBOSYLTRANSFERASE	28	7	29	7	1	38.8	8.05	1038	0	100	0.01	3.603	1.27825e-16	3.75189e-10	206.3	219.6	291.1	65	60.9	57.1				Chloroplast
High	sca013.g104050.t1	PREDICTED: ADENOSINE DEAMINASE-LIKE /// ADENOSINE /// ADENOSINE DEAMINASE-LIKE X1	8	2	3	2	1	50.8	5.68	0	0	100	0.01	0.523	1.27825e-16	0.144781	101.3	117.8	101.8	193.5	170.9	214.8				Chloroplast
High	sca016.g103550.t1	PREDICTED: ABC TRANSPORTER FAMILY /// ABC TRANSPORTER F FAMILY MEMBER 5 /// ABC(ATP-BINDING) FAMILY TRANSPORTER	6	4	9	4	1	76.6	6.46	163	0	100	0.01	2.124	1.27825e-16	0.0320341	219.7	216.1	173.6	107.6	101.7	81.3				Chloroplast
High	sca098.g100950.t1	PREDICTED: 30S RIBOSOMAL /// SSU RIBOSOMAL /// PLASTID/CHLOROPLAST RIBOSOMAL	40	5	34	5	1	18.2	9.92	854	0	99.674	0.01	0.684	1.27825e-16	0.0544477	121.1	121	125.3	177	179.3	172.3	0.7	1.2	2.1	Chloroplast
High	sca092.g107800.t1	PREDICTED: 16S RRNA PROCESSING /// RIBOSOME MATURATION FACTOR RIMM /// 16S RRNA-PROCESSING	12	3	9	3	1	33.7	5.11	251	0	100	0.01	1.054	1.27825e-16	0.996595	145.3	175.5	136.5	137.8	160.9	144.1				Mitochondrial
High	sca096.g104050.t4	PREDICTED: ZETA-CAROTENE DESATURASE /// ZETA-CAROTENE DESATURASE, CHLOROPLASTIC/CHROMOPLASTIC /// ZETA CAROTENE DESATURASE	40	18	87	18	1	63.6	7.56	2669	0	93.706	0.0103222	0.978	1.27825e-16	0.999475	142.9	148.7	151.8	155.3	152.1	144.3	1.5	2	1.5	Chloroplast
High	sca013.g104450.t1	PREDICTED: FE-S CLUSTER ASSEMBLY FACTOR HCF101, CHLOROPLASTIC ISOFORM X2 /// NUCLEOTIDE-BINDING /// FE-S CLUSTER ASSEMBLY FACTOR HCF101, CHLOROPLASTIC ISOFORM X1	34	14	67	14	1	59.2	6.09	2074	0	81.181	0.0107275	0.908	1.27825e-16	0.944712	140.4	141.5	151.2	161.2	155.7	145.2	1.7	1.9	1.2	Mitochondrial
High	sca152.g101250.t1	PREDICTED: HALOACID DEHALOGENASE-LIKE HYDROLASE DOMAIN-CONTAINING /// PROTEIN CBBY-LIKE /// HALOACID DEHALOGENASE-LIKE HYDROLASE	33	7	45	7	1	34.7	6.98	1614	0	49.182	0.0145616	0.763	1.27825e-16	0.506621	125.6	126.4	130.4	183.6	165.5	160.9	2.6	2.8	2.3	Mitochondrial
High	sca008.g102100.t1	PREDICTED: DEAD/DEAH BOX HELICASE /// DSH DOMAIN-CONTAINING /// DNA POLYMERASE THETA/ETA, DEAD-BOX SUPERFAMILY (ISS)	13	15	123	15	1	161.6	6.01	3566	0	33.632	0.0147807	0.437	1.24811e-12	7.22255e-08	82.4	85.5	105.9	188.3	162.2	267.6	2.8	2.5	2.8	Chloroplast
High	sca051.g100950.t1	PREDICTED: MAGNESIUM /// MAGNESIUM-CHELATASE SUBUNIT CHLH, CHLOROPLASTIC-LIKE /// MAGNESIUM CHELATASE SUBUNIT H	38	20	114	20	1	83.3	6.61	2210	0	100	0.0154421	1.712	1.15558e-13	0.00174381	180.6	180.4	199.2	120.8	105.4	108.3	1.9	1.7	1.6	Mitochondrial
High	sca110.g101350.t4	UNKNOWN	26	4	29	4	1	28.8	4.68	1180	0	39.096	0.0165566	0.781	1.27825e-16	0.459448	126.2	125.6	126.9	194.9	154.5	162.6	3.2	3.4	2.7	Signal
High	sca134.g103000.t2	PREDICTED: PORPHOBILINOGEN DEAMINASE, CHLOROPLASTIC /// PORPHOBILINOGEN DEAMINASE /// PORPHOBILINOGEN DEAMINASE, CHLOROPLASTIC-LIKE	54	16	138	16	1	37.9	8.13	5099	0	49.155	0.0201507	0.952	6.22642e-11	0.98266	143.2	146.7	144.9	155.9	154.1	146.3	3.2	2.8	2.9	Other
High	sca114.g107000.t2	PREDICTED: MAGNESIUM-CHELATASE SUBUNIT CHLD, CHLOROPLASTIC-LIKE /// MAGNESIUM-CHELATASE SUBUNIT CHLD, CHLOROPLASTIC /// MAGNESIUM	16	12	51	12	1	96.9	9.32	1095	0	49.845	0.0215685	0.928	4.90924e-13	0.949992	143.6	140	151.7	167.9	150.9	135.8	2.9	4.3	2.9	Mitochondrial
High	sca242.g100300.t2	PREDICTED: CARBONIC ANHYDRASE /// PUTATIVE CARBONIC ANHYDRASE 1 /// CARBONIC ANHYDRASE 1 PRECURSOR, CA1=CAH1 PRODUCT {EC 4.2.1.1}	17	5	29	5	1	33.7	6.07	580	0	34.995	0.0240085	0.721	1.2427e-10	0.152138	138.8	153.3	99.2	128.7	212.8	155.5	3.5	4.4	3.7	Signal
High	sca200.g102450.t1	PREDICTED: RHODANESE-LIKE DOMAIN-CONTAINING, CHLOROPLASTIC /// RHODANESE /// RHODANESE-LIKE DOMAIN-CONTAINING, CHLOROPLASTIC ISOFORM X1	28	8	30	8	1	56.6	8.84	770	0	41.386	0.0254926	1.055	3.74259e-12	0.999475	148.3	152	165.1	144.1	144.1	135.5	3.9	3.7	3.4	Mitochondrial
High	sca051.g100960.t1	UNKNOWN	53	19	94	19	1	46.7	5.16	2779	0	52.824	0.0285567	1.607	3.58371e-09	0.00718853	174.3	173.2	194.1	122.3	107.8	118.6	3.5	3.3	2.9	#N/A
High	sca015.g103200.t1	PREDICTED: NIFU-LIKE, CHLOROPLASTIC /// NIFU-LIKE, CHLOROPLASTIC-LIKE /// NITROGEN FIXATION, PUTATIVE	24	6	54	6	1	49.5	5.08	2025	0	24.935	0.0312793	0.78	4.24314e-10	0.628091	130.8	128.8	126.2	173.4	165.1	160.1	5.1	5.2	5.3	Mitochondrial
High	sca112.g101350.t1	UNKNOWN	3	3	3	2	1	69.5	7.08	23	0	1.717	0.0322581	0.06	2.62946e-10	1.96538e-16	11.2	13.6	11.9	187.4	137.3	512.8	6	7.9	11.9	Mitochondrial
High	sca091.g102350.t1	PREDICTED: GONIDIA-SPECIFIC	43	10	63	9	1	52	11.19	2784	2	32.165	0.036224	0.957	4.15587e-11	0.981314	158.6	160.8	128.8	101.2	168	167.9	4.9	6.1	3.7	Chloroplast
High	sca092.g101100.t2	PREDICTED: PUTATIVE RNA BINDING /// CHLOROPLAST STEM-LOOP BINDING 41 KDA B, CHLOROPLASTIC /// BNAC05G06870D	44	15	102	15	1	45.4	8.59	2020	0	18.731	0.0383171	0.741	8.20857e-08	0.177594	129.1	128.3	115.5	162.2	173.1	172.2	6.2	7.2	6.2	Mitochondrial
High	sca008.g103700.t3	PREDICTED: ATP BINDING, PUTATIVE	9	3	10	3	1	56.6	5.14	185	0	2.104	0.0405515	0.099	2.20542e-09	1.96538e-16	23	28.6	24.8	233.3	105.3	444.7	9.5	13.6	17.3	Mitochondrial
High	sca146.g102450.t1	PREDICTED: COPROPORPHYRINOGEN /// COPROPORPHYRINOGEN III OXIDASE CHLOROPLAST PRECURSOR /// COPROPORPHYRINOGEN-III OXIDASE, CHLOROPLASTIC-LIKE	43	14	107	13	1	41.8	7.31	2371	0	37.628	0.0414267	1.438	1.79966e-07	0.0692487	174.4	174.4	194.4	121.3	123.7	97.3	4.6	5.1	4.8	Chloroplast
High	sca106.g103550.t1	UNKNOWN	20	1	9	1	1	9.1	6.84	113	0	21.15	0.0422172	0.889	2.94968e-09	0.944712	167.4	153.4	120	124.7	172.6	142.1	6.5	7.3	6	Mitochondrial
High	sca066.g100250.t1	PREDICTED: TENA FAMILY TRANSCRIPTIONAL REGULATOR /// MULTISPECIES: TENA FAMILY TRANSCRIPTIONAL REGULATOR /// TRANSCRIPTIONAL ACTIVATOR, TENA FAMILY	9	2	12	2	1	31.7	5.33	414	0	12.56	0.0462043	0.58	1.38767e-08	0.0964935	100.2	109.7	124.5	174.7	189.1	176.9	8.6	8.7	7.5	Mitochondrial
High	sca063.g100850.t1	PREDICTED: LEFT BORDER A	33	12	55	12	1	46.9	4.97	927	0	35.309	0.0484426	1.71	2.22548e-08	0.0159213	183.5	188.7	178.8	120.3	110.3	102.6	4.7	5.3	5.7	Signal
High	sca125.g101400.t1	PREDICTED: STRUCTURAL CONSTITUENT OF RIBOSOME, PUTATIVE /// CHAIN U, HOMOLOGY MODEL FOR THE SPINACH CHLOROPLAST 30S SUBUNIT FITTED TO 9.4A CRYO-EM MAP OF THE 70S CHLORORIBOSOME. &GT;GI|17154781|GB|AAL35983.1|AF104396_1 RIBOSOME-LIKE /// WAS HOMOLOG 1-LIKE	21	2	15	2	1	14.9	10.32	646	0	17.547	0.0535246	0.919	2.71589e-08	0.942848	139.7	135.1	133.8	183.3	147	136.9	8	8.8	7.3	Mitochondrial
High	sca011.g104050.t1	PREDICTED: 50S RIBOSOMAL /// RIBOSOMAL /// MULTISPECIES: 50S RIBOSOMAL	34	6	63	6	1	22.4	10.45	1343	0	15.506	0.054606	0.808	2.56209e-06	0.485798	133.4	127.7	133.3	165.1	158.2	157.4	7.2	9.2	8.6	Chloroplast
High	sca001.g114600.t1	PREDICTED: THIOREDOXIN /// THIOREDOXIN-RELATED /// OSJNBB0011E04.120 GENE PRODUCT (ISS)	29	3	7	3	1	18.6	7.9	345	0	1.791	0.0556235	0.1	2.99398e-08	1.96538e-16	25.4	24.1	35.9	254.7	299.1	217.2	14.2	13.8	15.7	Mitochondrial
High	sca089.g116650.t1	PREDICTED: CALVIN CYCLE-2, CHLOROPLASTIC-LIKE /// CALVIN CYCLE-1, CHLOROPLASTIC /// CALVIN CYCLE-	64	5	62	5	1	11.2	4.82	3067	0	6.807	0.0565163	0.396	3.50973e-06	9.53231e-10	69.9	81.6	91	216.1	206	198.3	12.2	11.5	13.4	Chloroplast
High	sca181.g103050.t1	PREDICTED: FERREDOXIN /// FERREDOXIN, CHLOROPLAST PRECURSOR /// APOFERREDOXIN	40	8	31	8	1	35.2	4.63	1344	0	22.241	0.0565323	1.294	6.68261e-08	0.623263	159.4	174.5	157	151.9	134.8	100.2	7.2	7.6	7.5	Chloroplast
High	sca035.g108200.t1	PREDICTED: SOLANESYL DIPHOSPHATE SYNTHASE /// SOLANESYL DIPHOSPHATE SYNTHASE 2, CHLOROPLASTIC-LIKE /// CHLOROPLAST CLP PROTEASE, SUBUNIT OF CLPP PEPTIDASE COMPLEX	31	7	28	7	1	46.6	5.92	769	0	15.456	0.0577801	1.013	5.08128e-07	0.999475	131.1	132.8	177.5	151.8	131	150.8	8.8	8.6	7.8	Chloroplast
High	sca008.g106450.t1	PREDICTED: RIBULOSE-PHOSPHATE 3-EPIMERASE, CHLOROPLASTIC /// RIBULOSE-PHOSPHATE 3-EPIMERASE, CHLOROPLASTIC-LIKE /// RIBULOSE-PHOSPHATE 3-EPIMERASE	39	9	95	9	1	29.4	8	2374	0	14.404	0.0588859	0.839	5.047e-06	0.628902	132	139	124.3	165.6	163.9	148.2	8.3	9.7	9	Mitochondrial
High	sca280.g100050.t1	UNKNOWN	17	4	26	4	1	32.3	8.32	619	0	19.253	0.0588998	1.134	8.8246e-08	0.935088	164.2	153.7	161.2	145.1	135.5	116.3	9.3	8	6.8	Chloroplast
High	sca077.g104500.t1	PREDICTED: DELTA-AMINOLEVULINIC ACID DEHYDRATASE /// DELTA-AMINOLEVULINIC ACID DEHYDRATASE CHLOROPLAST PRECURSOR /// LOC100284052	38	11	84	11	1	43	6.28	3213	0	18.296	0.0595948	1.021	5.60858e-06	0.999475	147.9	144.3	160.2	144.9	142.7	135	7.7	8.5	8.8	Mitochondrial
High	sca056.g102700.t2	PREDICTED: PUTATIVE TRANSFERASE CAF17 HOMOLOG, MITOCHONDRIAL /// PUTATIVE TRANSFERASE CAF17 /// PUTATIVE TRANSFERASE CAF17 HOMOLOG, MITOCHONDRIAL-LIKE	15	5	17	5	1	38.1	7.44	200	0	5.473	0.0598265	0.343	4.75552e-07	4.70012e-05	72	70.5	76.7	210.1	215.4	216.7	13.4	12.9	12.2	Mitochondrial
High	sca034.g102050.t1	PREDICTED: GDP-L-GALACTOSE PHOSPHORYLASE 1 /// GDP-L-GALACTOSE PHOSPHORYLASE /// GDP-L-GALACTOSE PHOSPHORYLASE 1-LIKE	26	8	25	8	1	51	5.24	463	0	11.316	0.0606318	0.732	1.86362e-07	0.527551	101.2	121.3	119	206.4	165.7	156.8	9.5	10.7	9.5	Other
High	sca067.g100650.t2	PREDICTED: UROPORPHYRINOGEN DECARBOXYLASE /// UROPORPHYRINOGEN /// UROPORPHYRINOGEN DECARBOXYLASE CHLOROPLAST PRECURSOR	26	8	74	8	1	43.4	8.05	1806	0	16.493	0.0606465	0.942	6.52971e-06	0.973787	142	141.7	144.6	137.2	150.4	157.7	8.6	9.1	8.6	Chloroplast
High	sca016.g103050.t1	PREDICTED: TRANSLATION INITIATION FACTOR IF-3 /// MULTISPECIES: TRANSLATION INITIATION FACTOR IF-3 /// INITIATION FACTOR 3, PARTIAL	38	10	49	10	1	34.2	10.56	1382	0	12.207	0.062383	0.773	3.0802e-08	0.357522	119.5	125.2	129.4	175.1	162.1	158.5	9.8	10.6	9.9	Chloroplast
High	sca004.g109750.t1	PREDICTED: 60S ACIDIC RIBOSOMAL /// 60S ACIDIC RIBOSOMAL-LIKE /// RECNAME: FULL=60S ACIDIC RIBOSOMAL; ALTNAME: FULL=L12	36	2	29	2	1	14.9	4.23	1151	0	6.959	0.0631872	0.521	1.45329e-07	0.000558505	91	84.2	118.9	174.8	191.6	193.1	9.7	12.1	24.6	Signal
High	sca031.g106750.t4	PREDICTED: CHLOROPLAST STEM-LOOP BINDING 41 KDA A, CHLOROPLASTIC-LIKE /// CHLOROPLAST RIBOSOME-ASSOCIATED /// CHLOROPLAST STEM-LOOP BINDING 41 KDA A, CHLOROPLASTIC	20	7	49	7	1	47.6	9.41	1218	0	12.206	0.0661682	0.818	1.3689e-05	0.534719	126.2	134.9	129.2	154.3	156.8	164.9	12.7	10.4	10.6	Mitochondrial
High	sca134.g102750.t4	UNKNOWN	16	12	69	12	1	99	4.42	1597	0	7.168	0.0709874	0.509	7.78395e-06	0.000145918	95.9	100.7	104.5	188.4	160.7	207.8	13.4	14.3	14.4	Signal
High	sca061.g101600.t1	PREDICTED: COPROPORPHYRINOGEN III OXIDASE /// COPROPORPHYRINOGEN III OXIDASE CHLOROPLAST PRECURSOR /// COPROPORPHYRINOGEN	59	17	102	16	1	40.4	6.99	2889	1	15.337	0.073779	1.129	3.36899e-05	0.853135	153.9	159.8	149.9	156.1	141.5	109	10	10.4	9.3	Mitochondrial
High	sca153.g100750.t1	PREDICTED: PHYTOENE DESATURASE /// PHYTOENE DE /// PHYTOENE DEHYDROGENASE, CHLOROPLASTIC/CHROMOPLASTIC	23	11	42	11	1	62.5	6.15	969	0	13.216	0.0746603	0.986	9.54563e-07	0.999475	141.2	145	142	143.1	147.1	150.5	10.7	8.6	11.7	Chloroplast
High	sca051.g100970.t1	UNKNOWN	32	7	42	7	1	35	5.63	968	0	19.817	0.0762777	1.602	3.84947e-06	0.0447819	174.5	175.5	186.9	115.5	109.5	111.4	8.8	9.6	8.4	#N/A
High	sca209.g100600.t1	PREDICTED: CELL DIVISION HOMOLOG, CHLOROPLASTIC /// CHLOROPLAST SRP54 RECEPTOR1 /// CELL DIVISION	13	4	8	4	1	40.7	6.44	94	0	17.254	0.0769172	1.252	1.41117e-05	0.781715	159.6	159.9	166.7	120	127.8	137.2	9.2	8.9	10.6	Chloroplast
High	sca035.g108750.t1	UNKNOWN	17	7	13	7	1	72	6.48	466	0	0.134	0.0785176	0.01	4.60323e-06	1.96538e-16	2.8	2.7	2	341.6	258.1	233	19.5	20.3	20	Other
High	sca015.g101850.t1	PREDICTED: PEPTIDOGLYCAN-BINDING	29	9	49	9	1	40.6	4.45	1232	0	7.423	0.0812084	0.603	6.18885e-06	0.0228117	103.5	101.7	114.5	170.8	168.7	201.4	14.6	13.7	11.1	Signal
High	sca139.g106500.t1	PREDICTED: TYROSINE--TRNA LIGASE, CYTOPLASMIC-LIKE /// MULTISYNTHETASE COMPLEX AUXILIARY COMPONENT P43 /// AMINOACYL TRNA SYNTHASE COMPLEX-INTERACTING MULTIFUNCTIONAL-LIKE	49	6	28	6	1	25.3	6.8	1053	0	11.596	0.0813471	0.921	4.70448e-06	0.942968	139.6	139.9	149.7	155.8	151.9	126.1	12	12.4	12.5	Mitochondrial
High	sca061.g105800.t1	PREDICTED: FAR UPSTREAM ELEMENT-BINDING	32	12	70	12	1	38.7	9.45	1547	0	11.416	0.086423	0.956	0.000116894	0.98994	141.5	139.4	151.8	151.5	145.8	132.4	12.4	12.6	12.7	Mitochondrial
High	sca015.g101900.t1	PREDICTED: PEPTIDOGLYCAN-BINDING /// MULTISPECIES: LYTIC TRANSGLYCOSYLASE /// MULTISPECIES:	37	11	78	11	1	45.9	4.78	2968	0	7.159	0.0865351	0.617	0.000117783	0.00582964	105.5	102.4	112.2	194.5	166	174.9	16.8	12.1	15.7	Mitochondrial
High	sca233.g100300.t1	PREDICTED: SERINE CARBOXYPEPTIDASE-LIKE 50 /// SERINE CARBOXYPEPTIDASE-LIKE 50-LIKE /// SERINE CARBOXYPEPTIDASE-LIKE	7	4	19	4	1	97.1	4.93	868	0	11.459	0.0872372	0.899	8.36136e-05	0.981314	132.8	140.9	143.2	147.7	129.4	168.9	13.4	11.3	12.5	Signal
High	sca028.g102250.t1	PREDICTED: ALCOHOL DEHYDROGENASE /// PUTATIVE ALCOHOL DEHYDROGENASE /// MULTISPECIES: ALCOHOL DEHYDROGENASE	53	17	182	17	1	47.4	6.83	5273	0	8.803	0.0890155	0.744	0.000146585	0.187154	117.7	114.2	130.3	175.2	153.4	165	13.4	16.1	14.7	Mitochondrial
High	sca221.g101850.t3	PREDICTED: CACTIN /// CACTIN-LIKE /// HOMOLOG	12	6	36	5	1	87	5.85	750	1	1.52	0.0901551	0.137	0.000161532	1.96538e-16	29.7	36.2	27.1	216.9	152.2	371.2	19.6	21	26	Other
High	sca132.g104300.t1	PREDICTED: CTR TYPE COPPER ION TRANSPORTER /// ACETYLORNITHINE AMINOTRANSFERASE, CHLOROPLASTIC/MITOCHONDRIAL /// TRANSMEMBRANE COPPER TRANSPORTER	4	1	1	1	1	31.3	4.77	37	0	9.178	0.0915919	0.841	0.000205284	0.942848	120.9	124.2	137.9	185.2	147.8	140.1	16.6	13.5	13.8	Signal
High	sca081.g101900.t5	PREDICTED: RHODANESE-LIKE DOMAIN-CONTAINING, CHLOROPLASTIC /// RHODANESE-LIKE /// RHODANESE-LIKE DOMAIN-CONTAINING, CHLOROPLASTIC-LIKE	12	3	17	3	1	39.1	9.69	579	0	4.91	0.0958681	0.615	6.80672e-05	0.188582	95.9	101	101.8	216.8	164.2	163.8	19.5	21.2	15.7	Chloroplast
High	sca004.g100450.t1	PREDICTED: RIBULOSE BISPHOSPHATE CARBOXYLASE/OXYGENASE ACTIVASE /// RIBULOSE BISPHOSPHATE CARBOXYLASE/OXYGENASE ACTIVASE 1 /// RUBISCO ACTIVASE	65	17	271	7	1	45.3	7.78	10235	12	6.706	0.096965	0.699	0.00028082	0.0740228	120.4	118	102.3	172.1	167.2	169.1	16.7	18.9	15.2	Mitochondrial
High	sca067.g103950.t1	PREDICTED: 50S RIBOSOMAL /// MULTISPECIES: 50S RIBOSOMAL /// PLASTID RIBOSOMAL	47	9	117	9	1	26.7	9.83	5760	0	8.92	0.0974944	0.795	0.000290425	0.415652	127.3	124.9	131.3	164.5	157.1	151	13	16	14.7	Mitochondrial
High	sca061.g103400.t1	PREDICTED: PUTATIVE RIBOSOMAL /// PLASTID AND CYANOBACTERIAL RIBOSOMAL(PSRP-3 / YCF65) /// MULTISPECIES:	27	4	46	4	1	21.2	4.88	1974	0	5.865	0.0984058	0.557	0.000286176	0.00182154	106.1	95.1	110.2	190.6	180.5	164.7	16.3	17.8	18.8	Mitochondrial
High	sca031.g106900.t1	PREDICTED: 50S RIBOSOMAL, CHLOROPLASTIC-LIKE /// 50S RIBOSOMAL /// 50S RIBOSOMAL-1, CHLOROPLASTIC	17	10	55	10	1	82.9	7.28	2398	0	7.998	0.0990393	0.872	0.000325633	0.79786	127.8	134.3	126.5	143.6	153.9	166.9	14.2	16.9	15.8	Chloroplast
High	sca028.g107050.t1	PREDICTED: 50S RIBOSOMAL, CHLOROPLASTIC /// 50S RIBOSOMAL, CHLOROPLASTIC-LIKE /// RIBOSOMAL	6	3	31	3	1	48.7	10.26	530	0	7.838	0.100472	0.831	0.000361173	0.595414	126.5	126.2	126.2	148.7	152	172.1	14.9	17.3	16.1	Chloroplast
High	sca167.g100200.t3	PREDICTED: 50S RIBOSOMAL /// 50S RIBOSOMAL, CHLOROPLASTIC /// 50S RIBOSOMAL, CHLOROPLASTIC-LIKE	54	9	76	9	1	23	10.04	1916	0	8.053	0.103381	0.836	0.000443717	0.619884	128.3	131.5	130.6	153.4	151.3	156.8	14.2	17.6	16.2	Mitochondrial
High	sca011.g102450.t1	PREDICTED: UNCHARACTERIZED LOC101214026 /// BNACNNG68480D /// ISOFORM X1	35	7	34	7	1	28.3	5.4	1048	0	7.734	0.103498	0.806	0.000113073	0.671546	128.9	129.2	126.4	159.8	161.5	144.6	15.5	16.7	17.4	Mitochondrial
High	sca146.g102500.t1	PREDICTED: PROTEIN LHCP TRANSLOCATION DEFECT-LIKE /// PROTEIN LHCP TRANSLOCATION DEFECT /// BNAC05G32350D	13	2	12	2	1	18.1	5.27	312	0	5.791	0.104778	0.646	2.75854e-05	0.116344	102.5	119.7	106.4	176.6	173.4	164.7	17.7	18.2	20.7	Chloroplast
High	sca089.g109750.t1	PREDICTED: THIAZOLE BIOSYNTHETIC ENZYME /// THIAZOLE BIOSYNTHETIC ENZYME, CHLOROPLASTIC /// THIAMINE BIOSYNTHESIS THI4, PARTIAL	64	14	165	14	1	36	6.11	5996	0	10.052	0.105042	1.056	0.00049208	0.981314	140.2	140.5	151.2	110.3	169.9	143.2	13.6	16	15	Chloroplast
High	sca133.g100500.t1	PREDICTED: 50S RIBOSOMAL /// RIBOSOMAL /// MULTISPECIES: 50S RIBOSOMAL	3	2	23	2	1	74.2	9.36	758	0	8.787	0.105608	0.928	0.000509634	0.950532	137.5	142.2	132.4	148.2	156.5	135	15.7	16	16.4	Chloroplast
High	sca104.g107500.t1	PREDICTED: 30S RIBOSOMAL /// MULTISPECIES: 30S RIBOSOMAL /// RECNAME: FULL=30S RIBOSOMAL	44	3	20	3	1	12.6	10.81	200	0	13.22	0.108061	1.429	5.20095e-05	0.315654	171.5	149.8	179.4	120.1	144.2	97.5	13	12.2	12.3	Chloroplast
High	sca034.g100300.t1	PREDICTED: CITRATE SYNTHASE /// CITRATE SYNTHASE, GLYOXYSOMAL /// PUTATIVE CITRATE SYNTHASE (ISS)	16	7	27	7	1	55.6	8.91	350	0	2.204	0.109075	0.24	0.000113655	3.60723e-12	49.4	54	37.2	205.4	147.2	341	22.4	20.8	22.4	Other
High	sca114.g102800.t1	PREDICTED: ANKYRIN REPEAT DOMAIN-CONTAINING /// ANKYRIN REPEAT DOMAIN-CONTAINING-LIKE /// ANKYRIN REPEAT DOMAIN	46	8	67	8	1	38.6	4.32	2164	0	4.932	0.110767	0.509	2.55065e-05	0.000376816	86.9	101.1	131.7	170.9	202.2	145.9	17.6	22.4	21.4	Other
High	sca039.g101500.t1	PREDICTED: 50S RIBOSOMAL /// 50S RIBOSOMAL, CHLOROPLASTIC-LIKE /// RIBOSOMAL	20	4	26	4	1	18.5	10.23	303	0	7.072	0.111346	0.8	0.000741027	0.44449	126.7	125.3	125.6	155.3	156.5	159.4	14.1	19.5	17.8	Mitochondrial
High	sca232.g100200.t3	PREDICTED: RUBISCO ACCUMULATION FACTOR 2, CHLOROPLASTIC /// UNNAMED PRODUCT	27	8	47	8	1	50.8	6.11	1990	0	8.235	0.112045	0.89	6.03319e-05	0.888043	134.4	140.5	126.5	153.9	152.2	142.2	15	17.1	18.3	Chloroplast
High	sca057.g103250.t1	PREDICTED: 30S RIBOSOMAL, CHLOROPLASTIC-LIKE /// 30S RIBOSOMAL, CHLOROPLASTIC /// 30S RIBOSOMAL	42	7	49	7	1	17.7	10.32	1454	0	8.67	0.112969	0.979	0.000820283	0.999475	136.5	144.8	130.9	166.2	147.8	127.5	13.4	16.7	16.1	Chloroplast
High	sca170.g100500.t1	PREDICTED: 50S RIBOSOMAL /// MULTISPECIES: 50S RIBOSOMAL	24	3	29	3	1	18.5	10.55	732	0	8.314	0.113675	0.911	0.000855479	0.920978	132.8	138.1	134.5	145.8	146.2	152	15.9	16.6	18.1	Mitochondrial
High	sca099.g101600.t3	PREDICTED: TETRAPYRROLE-BINDING /// GUN4-LIKE /// BNAC08G48840D	44	10	58	10	1	28.8	9.52	1622	0	9.282	0.115221	1.091	0.000933877	0.944712	150.4	144.8	147.2	135.9	132.8	141.6	15.7	15.8	15.9	Chloroplast
High	sca208.g100150.t3	PREDICTED: UROPORPHYRINOGEN III SYNTHASE /// UROPORPHYRINOGEN-III SYNTHASE /// UROPORPHYRINOGEN	43	8	49	8	1	33.8	7.77	1251	0	7.257	0.117233	0.82	6.68161e-05	0.581902	124.4	138.7	123.1	164.4	146.4	150.1	17.1	17.2	18.6	Mitochondrial
High	sca193.g102550.t1	PREDICTED: PROTEIN SERINE/THREONINE KINASE, PUTATIVE /// TYROSINE KINASE /// PROTEIN SERINE/THREONINE KINASE	34	11	40	11	1	51.8	7.56	1654	0	12.456	0.118878	1.391	0.000310974	0.491199	159.8	208.1	150.7	136.7	95	108.3	11.8	16.7	12.9	Signal
High	sca147.g101150.t1	PREDICTED: 50S RIBOSOMAL, CHLOROPLASTIC-LIKE /// 50S RIBOSOMAL, CHLOROPLASTIC /// PLASTID RIBOSOMAL	55	9	69	9	1	23.6	10.39	1825	0	7.902	0.119204	0.883	0.00117048	0.842799	138.4	132.7	133.5	156.9	150.6	137.5	15.6	17.9	16.9	Chloroplast
High	sca147.g102400.t1	UNKNOWN	17	2	8	2	1	17.1	6.02	368	0	5.892	0.120163	0.757	8.06596e-05	0.481767	122.1	126.3	112.8	161.2	143	179.5	12	21.4	21.6	Chloroplast
High	sca076.g100800.t3	UNKNOWN	13	3	10	3	1	36	4.36	165	0	7.663	0.120948	0.946	0.00101643	0.999475	128.1	131.3	140.2	165.7	134.7	148.1	16.7	16.3	19	Signal
High	sca172.g105250.t1	PREDICTED: 30S RIBOSOMAL /// MULTISPECIES: 30S RIBOSOMAL /// PLASTID RIBOSOMAL SMALL RIBOSOMAL SUBUNIT	40	8	79	8	1	24.8	9.61	2681	0	7.747	0.122279	0.954	0.0013831	0.987855	138.1	138.9	136.8	144.7	145	144.4	16.1	18.4	17.7	Chloroplast
High	sca034.g103400.t1	PREDICTED: OTU DOMAIN-CONTAINING /// ISOFORM X1 /// OVARIAN TUMOUR, OTUBAIN	9	2	4	2	1	30	9.35	255	0	7.395	0.122489	0.801	0.000859157	0.853135	120.7	121.9	138.1	133	152.1	180.2	16.3	18.9	18.7	Other
High	sca106.g104050.t2	PREDICTED: 50S RIBOSOMAL /// 50S RIBOSOMAL, CHLOROPLASTIC /// 50S RIBOSOMAL, CHLOROPLASTIC-LIKE	37	10	65	10	1	25.6	9.47	1069	0	6.984	0.123168	0.886	0.00145108	0.851826	138.6	137.6	131.7	156.4	159.9	118.3	17.6	19.7	20.2	Mitochondrial
High	sca148.g100450.t4	PREDICTED: ELONGATION FACTOR TS /// OS12G0541500 /// MUCIN-22-LIKE	40	27	185	27	1	87.1	6.57	5848	0	8.396	0.125945	1.035	0.00166571	0.999429	136.7	144.7	145.5	143.9	139.8	137.6	16.1	18.4	17.3	Mitochondrial
High	sca092.g101550.t1	PREDICTED: 50S RIBOSOMAL (ISS) /// 50S RIBOSOMAL /// PLASTID RIBOSOMAL	13	2	12	2	1	13.5	12.21	98	0	7.997	0.126358	0.982	0.00147837	0.999475	133	150.1	127.8	159	148.5	130.1	15.6	18.8	17.1	Mitochondrial
High	sca081.g102000.t1	PREDICTED: PSAB RNA BINDING /// ISOFORM X1 /// F17A17.35	43	11	47	11	1	40.4	6.6	1600	0	7.528	0.126502	0.927	0.000290069	0.962238	133.1	131.6	139.3	139.8	142	157.5	17.7	21.1	17.9	Chloroplast
High	sca044.g104900.t1	PREDICTED: L-ARABINOKINASE-LIKE /// L-ARABINOKINASE-LIKE ISOFORM X1 /// L-ARABINOKINASE-LIKE ISOFORM X	6	2	3	2	1	58.9	5.6	115	0	6.611	0.126662	0.808	0.000209584	0.754663	125.6	129.6	119.2	187.1	131.5	147.5	19	16.7	23.8	Other
High	sca128.g101550.t1	PREDICTED: 30S RIBOSOMAL, CHLOROPLASTIC-LIKE /// 30S RIBOSOMAL, CHLOROPLASTIC /// RIBOSOMAL, CHLOROPLAST PRECURSOR	39	8	56	8	1	18.9	10.7	1153	0	7.848	0.12747	0.878	0.0018007	0.824299	130.2	134	137.4	162.2	152.6	131.4	15.4	19.5	17.5	Mitochondrial
High	sca077.g102100.t1	PREDICTED: 50S RIBOSOMAL /// PLASTID RIBOSOMAL /// PLASTID/CHLOROPLAST RIBOSOMAL	38	7	56	7	1	21.3	9.67	1800	0	6.57	0.132538	0.879	0.00229305	0.831301	132	130.5	129.5	150.3	147.6	149.6	19.9	20.8	19.7	Mitochondrial
High	sca200.g101450.t1	PREDICTED: TRNA (GUANINE(9)-N1)-METHYLTRANSFERASE /// TRNA (GUANINE(9)-N1)-METHYLTRANSFERASE-LIKE /// TRNA (GUANINE(9)-N1)-METHYLTRANSFERASE ISOFORM X1	31	5	98	5	1	41.1	5.77	982	0	5.42	0.132679	0.794	0.00230494	0.409013	135	117.1	126.1	170	166.7	120.8	19	22.1	23.3	Other
High	sca021.g103200.t3	PREDICTED: DEAD-BOX ATP-DEPENDENT RNA HELICASE 3, CHLOROPLASTIC-LIKE /// DEAD-BOX ATP-DEPENDENT RNA HELICASE 3, CHLOROPLASTIC-LIKE ISOFORM X2 /// DEAD-BOX ATP-DEPENDENT RNA HELICASE 3, CHLOROPLASTIC	27	15	75	15	1	85.8	7.08	3137	0	7.513	0.133583	1.004	0.000105952	0.999475	133.1	131.5	150.9	152	131	145.4	18.9	17.5	19.6	Mitochondrial
High	sca177.g103150.t1	PREDICTED: ALPHA-AMYLASE /// ISOFORM X1 /// STARCH BINDING DOMAIN CONTAINING	33	8	59	8	1	47	9.91	2946	0	6.616	0.134264	0.796	0.000488958	0.54773	129.8	128.3	110.8	163.1	144.5	163.6	16.7	19.4	23.8	Mitochondrial
High	sca163.g100450.t2	PREDICTED: PROTEIN KINASE, PUTATIVE (ISS) /// SUSHI, VON WILLEBRAND FACTOR TYPE A, EGF AND PENTRAXIN DOMAIN-CONTAINING /// MASTIGONEME-LIKE	44	33	443	33	1	111.4	4.82	19243	0	4.918	0.134753	0.657	0.00255265	0.0230639	113.7	118.6	107	173	149.4	169.9	23.1	20.1	25	Signal
High	sca181.g101050.t1	PREDICTED: 50S RIBOSOMAL /// RIBOSOMAL /// 60S RIBOSOMAL, PUTATIVE	9	1	10	1	1	14.2	10.55	277	0	6.83	0.134753	0.92	0.000110755	0.942848	138.9	134.1	129	138.5	145.6	156.2	16.9	19.6	21.1	Chloroplast
High	sca013.g107600.t1	PREDICTED: ISOFORM X1 /// METALLOENDOPEPTIDASE FAMILY-SACCHAROLYSIN &AMP; THIMET OLIGOPEPTIDASE (ISS)	47	10	56	10	1	23.5	9.64	518	0	4.75	0.136537	0.649	0.00277432	0.0177187	113	112.3	107.4	174.3	173.2	149.9	23.8	22.7	23.3	Chloroplast
High	sca031.g100650.t1	UNKNOWN	36	5	49	5	1	15	10.74	1323	0	6.677	0.138715	0.926	0.00305271	0.948589	141.9	136.1	128.2	148.8	147.5	138.4	19.3	20.6	19.2	Chloroplast
High	sca034.g105450.t1	PREDICTED: UBIQUITIN-60S RIBOSOMAL-2 /// UBIQUITIN /// UBIQUITIN-60S RIBOSOMAL-LIKE	40	6	136	1	1	16.6	9.88	3660	0	8.08	0.141323	1.142	0.00288964	0.974153	156.5	129.1	148.1	2.7	283.4	129.7	1.4	30.9	18.3	Other
High	sca011.g103200.t1	PREDICTED: 30S RIBOSOMAL, CHLOROPLASTIC /// 30S RIBOSOMAL, CHLOROPLASTIC-LIKE /// 30S RIBOSOMAL	32	3	41	3	1	16.2	11	1056	0	7.975	0.142025	1.05	0.00352771	0.998775	143.1	137.6	152.2	136.3	141.6	132.8	17.2	20.1	19.1	Mitochondrial
High	sca065.g100650.t1	PREDICTED: 30S RIBOSOMAL /// MULTISPECIES: 30S RIBOSOMAL /// PLASTID RIBOSOMAL	30	5	49	5	1	19.1	11.19	1431	0	6.34	0.143246	0.907	0.00371216	0.915629	138.4	132.1	130.3	166.7	145.5	127.3	18.3	20.8	20.6	Chloroplast
High	sca146.g105650.t1	PREDICTED: GLUTATHIONE S-TRANSFERASE OMEGA-LIKE /// GLUTATHION /// GLUTATHIONE S-TRANSFERASE OMEGA-LIKE 2 ISOFORM X2	32	13	64	13	1	58.2	9.42	1636	0	6.037	0.146757	0.833	0.00430743	0.606641	126.2	129.7	128.7	154.5	155.6	140.7	20.9	23	20.7	Mitochondrial
High	sca077.g103150.t1	PREDICTED: COPROPORPHYRINOGEN III OXIDASE /// COPROPORPHYRINOGEN /// OXYGEN-DEPENDENT COPROPORPHYRINOGEN-III OXIDASE ISOFORM X1	34	8	47	8	1	38.2	6.25	1785	0	6.031	0.146843	0.917	0.000446435	0.95407	128.6	136.7	135.2	145.2	142.3	147.5	21.3	20.8	22.5	Mitochondrial
High	sca028.g103650.t1	PREDICTED: 30S RIBOSOMAL FAMILY /// RIBOSOME-BINDING FACTOR PSRP1, CHLOROPLASTIC /// CHLOROPLAST-SPECIFIC RIBOSOMAL	33	7	85	7	1	27.2	8.76	3421	0	4.782	0.14782	0.734	0.00448121	0.155026	120.6	116	113.6	164.4	152.2	160.7	23.7	24.9	23.8	Mitochondrial
High	sca053.g104950.t1	UNKNOWN	4	2	11	2	1	66.6	5.54	198	0	8.448	0.148148	1.264	0.00166788	0.718216	142.6	170.2	154.2	128.5	127	122	19	18.2	18.2	Chloroplast
High	sca071.g102950.t1	PREDICTED: 50S RIBOSOMAL /// MULTISPECIES: 50S RIBOSOMAL /// LSU RIBOSOMAL	43	8	87	8	1	21	9.73	2676	0	5.917	0.148544	0.873	0.0045963	0.800457	127.8	139.5	124.6	146.4	141.5	154.5	21.6	21	23.1	Chloroplast
High	sca065.g100700.t3	PREDICTED: 50S RIBOSOMAL, CHLOROPLASTIC /// 50S RIBOSOMAL, CHLOROPLASTIC-LIKE /// PLASTID/CHLOROPLAST RIBOSOMAL	31	5	54	5	1	23.5	9.99	1006	0	6.315	0.14912	0.94	0.00469955	0.968473	130.6	133.4	136.7	148.1	142	145.2	20.6	21.6	21.7	Chloroplast
High	sca031.g107550.t1	PREDICTED: 50S RIBOSOMAL /// LSU RIBOSOMAL (L10AE) /// RIBOSOMAL	53	14	108	13	1	32	9.54	2324	1	6.115	0.149231	0.895	0.00471417	0.878541	127.4	133.7	123.5	165.5	146.5	138	20.8	21.9	22.6	Mitochondrial
High	sca142.g100150.t1	PREDICTED: F0F1 ATP SYNTHASE SUBUNIT DELTA /// ATPASE, F1 COMPLEX, OSCP/DELTA SUBUNIT /// PUTATIVE DELTA SUBUNIT OF ATP SYNTHASE	24	3	13	3	1	17.4	5.06	529	0	4.295	0.15083	0.755	0.00101239	0.482421	111.9	112	123.6	120.1	148.2	206.3	26.8	22.4	28.8	Mitochondrial
High	sca034.g102000.t3	PREDICTED: 50S RIBOSOMAL /// 50S RIBOSOMAL, CHLOROPLASTIC-LIKE /// 50S RIBOSOMAL, CHLOROPLASTIC	34	4	66	4	1	17.7	10.17	2470	0	5.888	0.152416	0.873	0.00533502	0.799651	131.8	142.6	118.6	157.3	145.4	135.8	22.4	22.2	24	Chloroplast
High	sca149.g100450.t4	PREDICTED: 30S RIBOSOMAL /// 30S RIBOSOMAL, CHLOROPLASTIC /// 30S RIBOSOMAL, CHLOROPLASTIC-LIKE	49	21	122	21	1	39.5	5.85	2996	0	6.409	0.152952	1.015	0.00543122	0.999475	139.9	135.3	140	133.9	148.6	138	19.7	22.7	21.8	Mitochondrial
High	sca053.g101150.t1	UNKNOWN	19	3	13	3	1	16.2	5.44	248	0	8.019	0.155183	1.149	0.00130625	0.942848	159.6	164.7	121.9	138.9	129.6	130.9	13.6	20.5	20.3	Signal
High	sca004.g112600.t1	PREDICTED: 2-ISOPROPYLMALATE SYNTHASE /// 2-ISOPROPYLMALATE SYNTHASE /// 2-ISOPROPYLMALATE SYNTHASE 1	48	21	202	21	1	68.2	5.97	6977	0	7.134	0.15528	1.108	0.00592537	0.901114	143.6	149.7	147.3	137.4	135.2	124.4	21.2	21	20.3	Chloroplast
High	sca193.g101600.t1	PREDICTED: DEAD-BOX ATP-DEPENDENT RNA HELICASE 39 /// DEAD-BOX ATP-DEPENDENT RNA HELICASE 39-LIKE /// DEAD-BOX ATP-DEPENDENT RNA HELICASE	10	5	17	5	1	57.1	10.4	122	0	8.733	0.156568	1.367	0.00621313	0.151423	153.1	186.7	139.1	128.1	136.6	98.4	16.8	21.4	19.9	Signal
High	sca001.g112010.t1	UNKNOWN	15	5	20	5	1	54.3	9.55	624	0	5.479	0.157406	0.861	0.00267923	0.941091	131.7	123.9	117.8	172.7	144	136.6	23.6	28.3	21.5	#N/A
High	sca004.g108300.t1	PREDICTED: RIBULOSE-1,5-BISPHOSPHATE CARBOXYASE/OXYGENASE SMALL SUBUNIT /// RECNAME: FULL=RIBULOSE BISPHOSPHATE CARBOXYLASE SMALL CHAIN /// RECNAME: FULL=RIBULOSE BISPHOSPHATE CARBOXYLASE SMALL CHAIN 3, CHLOROPLASTIC; SHORT=RUBISCO SMALL SUBUNIT 3; FLAGS: PRECURSOR	67	10	623	3	1	20.5	8.87	16659	12	6.422	0.158103	0.97	0.00659165	0.999429	135.4	132.5	140.8	133.2	147.6	145.2	21.1	23.3	20.8	Chloroplast
High	sca163.g106900.t1	PREDICTED: METHIONINE AMINOPEPTIDASE 1 /// METHIONINE AMINOPEPTIDASE /// METHIONINE AMINOPEPTIDASE, PUTATIVE	39	2	7	2	1	7.5	4.42	21	0	6.291	0.158128	0.98	0.00591368	0.999475	128	151.4	133.9	134.2	154.5	132.4	21.2	23	21.3	Other
High	sca193.g100100.t4	PREDICTED: GERANYLGERANYL DIPHOSPHATE SYNTHASE /// GERANYLGERANYL /// GERANYLGERANYL PYROPHOSPHATE SYNTHASE, CHLOROPLASTIC	26	9	43	9	1	37.7	6.44	1199	0	7.157	0.158629	1.082	0.0005225	0.974153	143.5	137.6	165.3	136.9	127.2	128.7	20.1	20.2	20.4	Mitochondrial
High	sca139.g111650.t1	PREDICTED: GRPE, MITOCHONDRIAL-LIKE /// GRPE, MITOCHONDRIAL /// GRPE NUCLEOTIDE RELEASE FACTOR	50	12	93	12	1	30.1	5.02	2634	0	6.56	0.158983	0.998	0.00681123	0.999475	133.9	141.1	145.9	141.3	141.4	130.6	22.5	21.5	21.9	Mitochondrial
High	sca039.g101900.t1	PREDICTED: RIBOSOMAL /// RIBOSOMAL L1 DOMAIN-CONTAINING /// RIBOSOMAL/L10E	21	5	11	5	1	27	9.5	96	0	6.461	0.160488	1.037	0.00107694	0.999475	139.9	136.6	144.9	147.8	123.7	139.8	20.7	24.1	22.4	Other
High	sca133.g100750.t1	PREDICTED: PROBABLE MEMBRANE-ASSOCIATED 30 KDA, CHLOROPLASTIC /// MEMBRANE-ASSOCIATED 30 KDA, CHLOROPLASTIC /// PSPA/IM30	53	10	80	10	1	32.7	9.17	4006	0	5.43	0.163934	0.804	0.0103383	0.510854	128.1	123.6	120	137.4	153.7	166.4	23.6	25.2	22	Mitochondrial
High	sca031.g106300.t1	UNKNOWN	13	1	3	1	1	14.6	5.54	0	0	5.589	0.163988	0.917	0.00735871	0.999429	143	127.4	130.1	144	139	144.6	22.6	22.8	26.7	Other
High	sca256.g100450.t1	PREDICTED: ISOFORM X /// ISOFORM X1 /// ISOFORM X2	9	10	20	10	1	227.2	5.33	495	0	3.198	0.165426	0.529	0.00694631	0.146733	99.3	75	94.7	187.8	183.5	165.5	31.1	36.3	26.9	Other
High	sca127.g100950.t2	PREDICTED: LACTATION ELEVATED /// LACTATION ELEVATED-LIKE /// AFG1-LIKE ATPASE FAMILY	18	8	13	8	1	65.9	7.28	235	0	3.504	0.166251	0.499	0.00150538	0.00241942	85.5	88.6	76.6	171.4	130.7	274.9	28.8	21.7	21.9	Mitochondrial
High	sca156.g100800.t2	PREDICTED: 50S RIBOSOMAL /// RIBOSOMAL /// LSU RIBOSOMAL	8	2	15	2	1	18.4	10.61	104	0	6.591	0.166445	1.048	0.000873964	0.999475	141.1	154.9	122.9	155.4	141.2	117.3	20.7	23.5	23	Mitochondrial
High	sca061.g102900.t4	PREDICTED: ISOFORM X2 /// ISOFORM X1 /// ISOFORM X	32	4	24	4	1	20.8	6.15	876	0	7.513	0.168039	1.263	0.00305879	0.783196	155.3	153.7	149.1	137.7	121.7	115.8	17	20.5	29.2	Mitochondrial
High	sca033.g106700.t1	PREDICTED: THIOREDOXIN /// THIOREDOXIN-DISULFIDE REDUCTASE /// THIOREDOXIN REDUCTASE	33	10	74	10	1	56.7	7.96	3192	0	6.47	0.169578	1.055	0.00201019	0.999429	145.2	148.1	139.9	137.6	126.2	134.4	22.4	21.4	24.8	Chloroplast
High	sca007.g101900.t1	PREDICTED: DIHYDROFLAVONAL-4-REDUCTASE, PUTATIVE	20	8	30	8	1	65.5	6.81	786	0	5.818	0.169895	0.989	0.00451067	0.999475	157.5	132.6	130.2	141.3	134.1	137.7	16.7	22.8	27	Mitochondrial
High	sca028.g106500.t1	UNKNOWN	24	4	23	4	1	30.4	4.27	1255	0	8.384	0.17298	1.36	0.00192015	0.326261	170.6	160.6	153	115.6	118.1	119.1	20	19.2	23.8	Signal
High	sca220.g101150.t1	UNKNOWN	31	5	35	5	1	24.5	4.2	953	0	8.478	0.174186	1.511	0.00110149	0.0710078	167.8	177.9	150.6	108.9	117.7	120.3	19.8	16	21	Signal
High	sca062.g101700.t3	PREDICTED: VARIANT-SPECIFIC SURFACE-4 /// REJ DOMAIN /// VARIANT-SPECIFIC SURFACE	8	4	18	4	1	70.6	7.64	728	0	4.281	0.175346	1.007	0.00987075	0.999475	106.1	123.5	135.2	208.4	122.6	125.1	26.1	21.5	31.6	Signal
High	sca102.g100400.t1	PREDICTED: PHOSPHORIBULOKINASE, CHLOROPLASTIC-LIKE /// PHOSPHORIBULOKINASE /// PHOSPHORIBULOKINASE,	61	17	431	17	1	45.3	8.29	13958	0	5.11	0.175716	0.903	0.0119694	0.895451	131	129	127.4	144.8	151.4	141.2	25.6	26.6	23	Mitochondrial
High	sca079.g101200.t1	UNKNOWN	30	5	18	5	1	27.9	5.72	588	0	6.459	0.176429	1.082	0.00158088	0.983273	140.5	141.2	174.6	134.8	130.6	112.9	21.8	23	20.5	Mitochondrial
High	sca089.g117950.t1	PREDICTED: FASCICLIN /// BETA-IG-H3/FASCICLIN /// SECRETED/SURFACE FASCICLIN-LIKE REPEATS	36	8	38	8	1	30.4	4.75	1298	0	4.264	0.17696	0.772	0.00136721	0.385395	127.8	113.7	121.1	145	147.3	160.5	30.6	25.5	28.4	Signal
High	sca104.g100100.t1	PREDICTED: CYSTEINE DESULFURASE ACTIVATOR COMPLEX SUBUNIT SUFB /// IRON-SULFUR CLUSTER ASSEMBLY /// IRON-REGULATED ABC TRANSPORTER MEMBRANE COMPONENT SUFB	38	17	78	17	1	58.9	5.82	2435	0	5.013	0.177431	0.9	0.0144853	0.878541	127	132	127.1	141.1	139.4	155.1	24.4	26.3	27.5	Mitochondrial
High	sca081.g105300.t1	UNKNOWN	11	1	3	1	1	17.1	4.86	77	0	3.68	0.178412	0.654	0.0139606	0.605651	85.2	120	101.2	130.2	195.5	151.2	57.1	32.6	27	Chloroplast
High	sca077.g104700.t2	UNKNOWN	39	6	54	6	1	28.1	8.35	2504	0	3.754	0.178699	0.66	0.00124776	0.0588483	114.7	102.9	113.8	151.7	156	174.5	30.6	27.9	28.1	Mitochondrial
High	sca091.g101850.t2	PREDICTED: 50S RIBOSOMAL, CHLOROPLASTIC /// 50S RIBOSOMAL /// 50S RIBOSOMAL, CHLOROPLASTIC-LIKE	83	3	32	3	1	9.7	8.81	1019	0	6.975	0.178699	1.246	0.00306137	0.718868	165.5	153.2	145.2	132.8	108.2	132.7	23.7	23.7	15.1	Other
High	sca090.g100250.t2	PREDICTED: HYDROLASE /// PUTATIVE HYDROLASE OR ACYLTRANSFERASE OF ALPHA/BETA SUPERFAMILY /// UNCHARACTERIZED HYDROLASE YNR064C-LIKE	19	5	21	5	1	39	6.95	376	0	5.165	0.179565	0.857	0.0049557	0.931447	123	122.2	139	156.7	142.6	139.5	28.1	22	26.9	Mitochondrial
High	sca097.g100300.t3	PREDICTED: MOLECULAR CHAPERONE HSP33 /// 33 KDA CHAPERONIN /// HEAT SHOCK, N-TERMINAL	34	9	25	9	1	34.9	5.47	669	0	5.588	0.181422	0.886	0.0050494	0.937306	124.1	129.3	138.1	151.6	146	136.3	19.6	30.3	24.7	Mitochondrial
High	sca089.g118050.t1	UNKNOWN	53	12	123	12	1	30.7	4.87	3617	0	11.308	0.184604	2.154	0.0157076	8.41029e-07	190.6	200.2	184.4	88.5	90.3	95.4	16.9	16.2	17.6	Signal
High	sca089.g103850.t1	PREDICTED: ISOFORM X2 /// SACCHAROPINE DEHYDROGENASE /// SACCHAROPINE DEHYDROGENASE-LIKE	23	7	20	7	1	49.6	8.91	272	0	4.568	0.186846	0.82	0.00743691	0.890654	125	133.2	108.6	152.4	145.7	148.7	35.3	27.2	23.8	Mitochondrial
High	sca167.g101050.t1	PREDICTED: 60S ACIDIC RIBOSOMAL /// LARGE SUBUNIT RIBOSOMAL /// 60S ACIDIC RIBOSOMAL, PARTIAL	31	4	49	4	1	19.4	5.39	2067	0	2.933	0.187406	0.573	0.016972	0.00088443	84.9	98.5	103.6	144	187.5	180.8	27	33.6	40.1	Mitochondrial
High	sca019.g101750.t3	UNKNOWN	33	34	118	34	1	151.2	5.5	3682	0	2.693	0.188253	0.507	0.00206047	0.00032894	86.7	92.3	91.8	171.1	160.4	199.3	32.2	32.1	34.1	Mitochondrial
High	sca193.g103850.t2	PREDICTED: THIOREDOXIN F /// THIOREDOXIN F, CHLOROPLASTIC-LIKE /// THIOREDOXIN	42	5	47	5	1	20.2	8.63	1909	0	5.276	0.188537	1.001	0.00605144	0.999475	136.3	139.2	134.8	134	139.2	138.8	25.8	26.2	25.6	Mitochondrial
High	sca034.g100350.t3	PREDICTED: FLAVIN OXIDOREDUCTASE /// BETA-LACTAMASE-LIKE /// FLAVOPROTEIN	32	15	92	15	1	77.4	7.36	3053	0	4.028	0.191681	0.772	0.0050494	0.356466	127.4	123.3	109.3	151.5	159.7	143.8	26.3	30.6	28	Mitochondrial
High	sca161.g100350.t1	PREDICTED: ATP-DEPENDENT CLP PROTEASE PROTEOLYTIC SUBUNIT 5, CHLOROPLASTIC /// ATP-DEPENDENT CLP PROTEASE PROTEOLYTIC SUBUNIT /// ATP-DEPENDENT CLP PROTEASE PROTEOLYTIC SUBUNIT 5, CHLOROPLASTIC-LIKE ISOFORM 1	17	4	17	4	1	29.9	6.73	547	0	3.433	0.19478	0.64	0.00455133	0.0381861	107.2	93.5	124.9	167.6	172.5	133.1	31.2	33.6	36.4	Chloroplast
High	sca161.g101550.t2	PREDICTED: CHLOROPLAST GLYCERALDEHYDE-3-PHOSPHATE DEHYDROGENASE /// GLYCERALDEHYDE-3-PHOSPHATE DEHYDROGENASE /// CHAIN O, CRYSTAL STRUCTURE OF MUTANT T33A OF PHOTOSYNTHETIC GLYCERALDEHYDE-3- PHOSPHATE DEHYDROGENASE A4 ISOFORM, COMPLEXED WITH NADP &GT;GI|51247295|PDB|1RM3|A CHAIN A, CRYSTAL STRUCTURE OF MUTANT T33A OF PHOTOSYNTHETIC GLYCERALDEHYDE-3- PHOSPHATE DEHYDROGENASE A4 ISOFORM, COMPLEXED W…	61	19	608	19	1	42.1	8.38	23156	0	4.575	0.195351	0.94	0.0211277	0.967956	130.1	134.1	123.6	137.9	142.7	146.6	30.1	27.9	27	Chloroplast
High	sca001.g102010.t1	UNKNOWN	33	2	19	2	1	9.8	5.08	546	0	5.829	0.196117	1.062	0.00733062	0.998775	147.8	126.5	156.7	139.2	125.3	128	25.4	26	25.1	#N/A
High	sca053.g105500.t2	PREDICTED: UDP-SULFOQUINOVOSE SYNTHASE /// UDP-SULFOQUINOVOSE SYNTHASE, CHLOROPLASTIC /// UDP-SULFOQUINOVOSE SYNTHASE, CHLOROPLASTIC-LIKE	38	19	120	19	1	82.4	7.06	4091	0	6.401	0.198138	1.259	0.0248742	0.481625	155	142.2	157.3	123.2	126	122.9	23.8	25	24.6	Mitochondrial
High	sca174.g102800.t1	PREDICTED: PROBABLE VOLTAGE-GATED POTASSIUM CHANNEL SUBUNIT BETA /// PROBABLE VOLTAGE-GATED POTASSIUM CHANNEL SUBUNIT BETA-LIKE /// POTASSIUM CHANNEL BETA, PUTATIVE	18	4	10	4	1	36.4	5.59	346	0	0.756	0.201167	0.21	0.00838269	5.79724e-08	33.6	40.6	62.2	221	193.2	210	44.4	53.8	41.2	Mitochondrial
High	sca034.g100400.t1	PREDICTED: DEOR FAMILY TRANSCRIPTIONAL REGULATOR /// FLAVOPROTEIN /// FLAVIN REDUCTASE DOMAIN-CONTAINING FMN-BINDING	24	12	53	12	1	70.8	6.54	1026	0	3.229	0.205465	0.663	0.00344247	0.0716824	106.6	109	106.6	165.5	164.3	147.4	33.9	33.8	32.9	Mitochondrial
High	sca079.g101000.t1	PREDICTED: 1-DEOXY-D-XYLULOSE-5-PHOSPHATE REDUCTOISOMERASE /// 1-DEOXY-D-XYLULOSE 5-PHOSPHATE REDUCTOISOMERASE /// 1-DEOXY-D-XYLULOSE	20	7	51	7	1	48.2	9.36	1288	0	6.244	0.208333	1.267	0.0163193	0.520804	154.2	141.4	167.1	121.7	124.2	115.7	24.7	25.9	25	Mitochondrial
High	sca015.g109850.t1	PREDICTED: CALCIUM-DEPENDENT 4-LIKE /// PUTATIVE CALCIUM DEPENDENT (ISS) /// PKINASE-DOMAIN-CONTAINING	23	12	50	12	1	73.5	6.73	1643	0	3.021	0.210393	0.634	0.00990904	0.0484472	102.2	100.9	108.3	152.9	159.1	171.1	32.2	37.4	35.9	Chloroplast
High	sca081.g104700.t1	PREDICTED: ISOFORM X1 /// ISOFORM X2 /// ISOFORM X	16	4	12	4	1	33.9	5	136	0	4.692	0.210793	1.059	0.0265223	0.987855	116.3	146.2	142.3	137.9	134	134.3	24.8	28.2	36	Other
High	sca053.g105100.t1	PREDICTED: HEAT SHOCK /// HEAT SHOCK-LIKE /// AT2G04030/F3C11.14	36	27	163	27	1	84.4	5.36	4441	0	4.848	0.211506	1.03	0.031381	0.999475	134.6	136.6	138.7	139.6	132.5	132.9	28.8	28.2	28.1	Mitochondrial
High	sca107.g101500.t1	UNKNOWN	5	1	4	1	1	21.7	4.41	49	0	11.513	0.212811	2.384	0.01147	2.05399e-05	201.6	209.9	189.8	84.6	79.5	80.2	17.5	16.9	19.9	Signal
High	sca274.g100150.t1	PREDICTED: ATP SYNTHASE GAMMA CHAIN /// ATP SYNTHASE GAMMA CHAIN, CHLOROPLASTIC /// CHLOROPLAST ATP SYNTHASE GAMMA CHAIN	45	14	95	14	1	38.8	8.27	2787	0	3.914	0.213311	0.925	0.0328	0.944712	132.2	126.4	116.3	143	136.1	152.9	30.5	32.3	30.3	Mitochondrial
High	sca177.g101950.t1	PREDICTED: PROTEIN SERINE/THREONINE KINASE, PUTATIVE /// PROTEIN KINASE DOMAIN CONTAINING /// LA DOMAIN CONTAINING	17	10	34	10	1	84.9	5.45	1057	0	9.86	0.214362	2.12	0.0202496	0.00706996	191.8	200.8	158.9	108.6	94.6	75	19.5	20.3	30.5	Signal
High	sca097.g101500.t4	PREDICTED: PROTEIN TIC110, CHLOROPLASTIC /// PROTEIN TIC110, CHLOROPLASTIC-LIKE /// PROTEIN TIC110, CHLOROPLASTIC ISOFORM X1	34	29	121	29	1	116.6	5.49	3883	0	3.174	0.220216	0.674	0.0364209	0.0659701	101.8	100.6	119.1	157.5	149.3	167.5	32.1	35.1	36.9	Chloroplast
High	sca124.g100150.t1	UNKNOWN	21	5	21	5	1	35.7	7.5	518	0	3.449	0.222074	0.77	0.0158568	0.772106	114.9	121.3	97	149.1	157.1	157.6	32.8	35.2	35	Chloroplast
High	sca062.g102100.t1	PREDICTED: TETRATRICOPEPTIDE-LIKE HELICAL /// TETRATRICOPEPTIDE /// TETRATRICOPEPTIDE REPEAT	38	5	31	5	1	19.6	8.65	703	0	2.696	0.222074	0.539	0.00735871	0.0197683	88.6	91.1	106.5	164.4	172.8	168.9	36.5	31.7	39.5	Mitochondrial
High	sca114.g103350.t1	PREDICTED: SEDOHEPTULOSE- /// SEDOHEPTULOSE-BISPHOSPHATASE /// CHLOROPLAST SEDOHEPTULOSE-1,7-BISPHOSPHATASE	36	8	50	8	1	33.5	5.48	2311	0	4.517	0.223015	1.01	0.0173068	0.999475	130.1	144.1	133.2	125.3	143	131.9	31.6	31.9	28.8	Signal
High	sca130.g100550.t1	PREDICTED: ATP-DEPENDENT RNA HELICASE DDX24 /// ATP-DEPENDENT RNA HELICASE /// DEAD-BOX ATP-DEPENDENT RNA HELICASE 13	12	7	36	7	1	105.4	7.23	507	0	4.924	0.224014	1.156	0.0202206	0.907727	149.6	153.1	107	172.7	132.5	90.3	30.4	29.7	34.8	Other
High	sca227.g100200.t1	PREDICTED: HYDROXYLAMINE REDUCTASE /// HYBRID-CLUSTER /// 2-KETO-3-DEOXYGLUCONATE PERMEASE	46	21	101	18	1	68.6	6.65	2584	3	21.854	0.225887	4.937	0.00733062	1.96538e-16	231.9	235.6	253.1	63	47.7	33.9	9.3	10.8	14.6	Mitochondrial
High	sca267.g101800.t1	PREDICTED: PENTATRICOPEPTIDE REPEAT-CONTAINING-LIKE /// LIPOXYGENASE-LIKE DOMAIN-CONTAINING /// PENTATRICOPEPTIDE REPEAT-CONTAINING	19	3	13	3	1	24.3	8.57	365	0	3.811	0.22805	0.788	0.0113791	0.754663	122.3	108.8	139.4	160.5	138.1	132.2	30.4	31.5	36.6	Signal
High	sca089.g112350.t1	PREDICTED: ATP-DEPENDENT PROTEASE /// MULTISPECIES: ATP-DEPENDENT PROTEASE /// PEPTIDASE S16 LON DOMAIN-CONTAINING	29	7	26	7	1	36.3	7.34	605	0	3.756	0.228415	0.965	0.012675	0.999475	132.3	124.3	130.2	133.6	128.8	153.2	29.5	33.1	35	Mitochondrial
High	sca018.g100900.t1	UNKNOWN	9	7	43	7	1	120.3	7.01	1723	0	9.355	0.2292	2.144	0.0171573	3.41537e-05	197.6	204.5	161.5	92.2	85.9	97.5	21.1	17.1	22.6	Other
High	sca001.g105760.t1	UNKNOWN	6	1	5	1	1	15.6	7.93	88	0	4.113	0.22941	0.936	0.0108029	0.987855	142.1	129.8	107.2	151.8	137.6	133.4	33.3	31.6	33.3	#N/A
High	sca149.g100200.t1	UNKNOWN	27	10	52	10	1	50.4	4.79	1765	0	15.402	0.230362	3.548	0.0200918	3.39741e-12	215.4	223.3	223.2	66.8	62.9	62.8	17.2	14.5	13.8	Chloroplast
High	sca035.g107050.t1	PREDICTED: VALINE--TRNA LIGASE, MITOCHONDRIAL /// VALINE--TRNA LIGASE /// VALINE--TRNA LIGASE-LIKE	24	16	77	16	1	111.3	5.77	2813	0	4.17	0.231535	0.957	0.0125077	0.98266	127.4	130.2	142.9	133.1	140.6	131.7	30.6	33.2	30.5	Mitochondrial
High	sca012.g103900.t1	PREDICTED: 40S RIBOSOMAL /// RIBOSOMAL /// OS01G0834500	40	4	30	4	1	15.7	10.37	966	0	5.774	0.231857	1.356	0.0485607	0.169491	155.9	135	171.2	132.7	99.6	119.5	27	31.5	27.7	Other
High	sca138.g100750.t1	PREDICTED: -LIKE ISOFORM X1 /// PROTEIN SER/THR PHOSPHATASE /// PHOSPHOESTERASE DOMAIN	11	4	13	4	1	48.2	7.3	188	0	6.808	0.234522	1.63	0.0285681	0.168398	150.8	185.9	167.9	115.2	99.9	103	22.1	31.1	24.2	Mitochondrial
High	sca012.g102150.t1	UNKNOWN	16	1	3	1	1	14.5	8.1	133	0	2.245	0.236016	0.53	0.0466935	0.196873	94.5	89.7	110.4	178.3	173.8	121.2	42.1	37.2	52.8	Mitochondrial
High	sca008.g105250.t3	PREDICTED: PROTEIN TRANSLOCASE SUBUNIT SECA /// PROTEIN TRANSLOCASE SUBUNIT SECA1, CHLOROPLASTIC /// PROTEIN TRANSLOCASE SUBUNIT SECA, CHLOROPLASTIC	35	28	135	28	1	112.8	6.51	3824	0	3.976	0.236351	0.94	0.052961	0.966284	127.1	131.2	125.1	135	150.4	133.1	29	37.6	31.5	Mitochondrial
High	sca013.g115200.t1	PREDICTED: ELONGATION FACTOR G /// ELONGATION FACTOR G, CHLOROPLASTIC-LIKE /// ELONGATION FACTOR G-2, CHLOROPLASTIC	48	28	237	28	1	84.5	5.57	7617	0	4.012	0.237643	0.953	0.0542403	0.98368	129.1	129.9	130.7	140.9	136.3	137.1	30.9	32.4	32.6	Chloroplast
High	sca034.g110250.t2	PREDICTED: WD REPEAT-CONTAINING-LIKE /// WD REPEAT-CONTAINING /// PROTEIN WILL DIE SLOWLY	19	5	11	5	1	42.1	6.73	156	0	3.883	0.238379	0.969	0.0407903	0.999475	130.3	143	116.7	141.4	123.9	120.4	33.6	29.5	61.2	Other
High	sca047.g100250.t2	PREDICTED: SULFITE REDUCTASE /// SULFITE REDUCTASE SUBUNIT BETA /// FERREDOXIN-SULFITE REDUCTASE	41	23	252	23	1	72.3	8.09	7666	0	3.852	0.239521	0.97	0.0563025	0.999429	127.6	126.9	136.8	138.3	129.5	141	33.1	33.9	32.8	Mitochondrial
High	sca031.g105850.t3	PREDICTED: 5&APOS;-ADENYLYLSULFATE REDUCTASE /// 5&APOS;-ADENYLYLSULFATE REDUCTASE 3, CHLOROPLASTIC-LIKE /// 5&APOS;-ADENYLYLSULFATE REDUCTASE	51	15	200	15	1	48.1	5.57	5719	0	4.627	0.244439	1.131	0.0616894	0.84922	138.6	140.9	159.7	132.5	124.6	112.8	30	30.5	30.5	Chloroplast
High	sca167.g100650.t1	UNKNOWN	48	7	55	7	1	22.1	5	1320	0	15.34	0.245218	3.762	0.0624252	1.96538e-16	225.3	227.2	227.6	55.8	60.8	60.5	15.3	12.8	14.8	Signal
High	sca114.g103200.t2	PREDICTED: ATPASE /// COG0714: MOXR-LIKE ATPASES (ISS) /// ATPASE ASSOCIATED WITH VARIOUS CELLULAR ACTIVITIES AAA_5	51	20	170	18	1	59.1	5.29	8460	2	4.501	0.246427	1.082	0.0636634	0.947449	135.7	141.8	142.8	126.1	131.1	128.8	31.1	30.8	31.7	Mitochondrial
High	sca089.g109400.t1	PREDICTED: GERANYLGERANYL REDUCTASE /// PUTATIVE PLASTID GERANYLGERANYL REDUCTASE PRECURSOR /// GERANYL GERANYL REDUCTASE	26	11	52	11	1	54.2	9.04	1543	0	4.162	0.24919	1.03	0.0269684	0.999475	135.4	125.8	139.3	131.4	119	155.6	24.3	30.2	38.8	Mitochondrial
High	sca163.g102560.t1	UNKNOWN	10	3	12	3	1	37.7	9.45	138	0	3.769	0.249875	0.942	0.0287058	0.999475	128.1	129	132.3	138.1	137	137.9	25.2	34.2	38.2	#N/A
High	sca084.g106200.t1	PREDICTED: RECNAME: FULL=FERREDOXIN /// RECNAME: FULL=FERREDOXIN OXIDIZED FORM FROM CHLORELLA FUSCA /// CHLOROPLAST FERREDOXIN	4	1	70	1	1	51	5.07	4070	0	2.836	0.252461	0.769	0.0702235	0.287369	86	110.6	123.2	85.8	143.8	237.2	33.8	36.3	43.4	Mitochondrial
High	sca028.g104100.t3	UNKNOWN	14	6	26	6	1	53.4	5.36	521	0	3.123	0.253872	0.793	0.0354381	0.685458	112	115.9	113.3	156.9	146.1	141	46.8	37.1	30.8	Mitochondrial
High	sca153.g102250.t1	PREDICTED: 40S RIBOSOMAL /// RIBOSOMAL, COMPONENT OF CYTOSOLIC 80S RIBOSOME AND 40S SMALL SUBUNIT /// POLYUBIQUITIN-C-LIKE ISOFORM X2	12	2	15	2	1	14	12.23	292	0	4.644	0.255493	1.01	0.0799549	0.999475	142.4	116.4	157	141	125.1	122.6	30.7	32	33	Chloroplast
High	sca114.g103550.t2	PREDICTED: CATHEPSIN /// CATHEPSIN L /// CATHEPSIN L-LIKE	9	3	11	3	1	74.1	6.37	884	0	5.239	0.256608	1.324	0.0264765	0.679078	174.1	149.2	159.3	90.5	112.6	122.3	32.6	28.9	30.4	Signal
High	sca008.g103800.t4	UNKNOWN	30	5	41	5	1	23.8	8.47	1221	0	4.231	0.257599	1.059	0.0292198	0.999475	132.2	141.7	140.4	131.1	133.8	119.1	37.5	33.5	30.7	Chloroplast
High	sca011.g103400.t3	PREDICTED: GLYCINE--TRNA LIGASE 2, CHLOROPLASTIC/MITOCHONDRIAL /// GLYCINE--TRNA LIGASE 2, CHLOROPLASTIC/MITOCHONDRIAL ISOFORM X2 /// GLYCINE-TRNA LIGASE 2, CHLOROPLASTIC/MITOCHONDRIAL	25	21	124	21	1	116.4	5.31	3371	0	3.753	0.259	0.972	0.0669347	0.999426	127.3	126.5	139.7	131	141.9	129.1	33.9	36.3	34.3	Mitochondrial
High	sca006.g103500.t1	PREDICTED: CALCIUM-DEPENDENT /// CALCIUM-DEPENDENT 3-LIKE /// CALCIUM-DEPENDENT	19	10	56	10	1	74.3	5.06	2196	0	4.305	0.259134	1.04	0.0252162	0.999475	151	131.3	130.4	120.2	126.2	141	35.1	28.3	36.5	Mitochondrial
High	sca146.g101050.t1	PREDICTED: PEPTIDE DEFORMYLASE /// PEPTIDE DEFORMYLASE 1B, CHLOROPLASTIC /// PEPTIDE DEFORMYLASE 1B, CHLOROPLASTIC-LIKE	19	6	28	6	1	40.8	9	680	0	4.099	0.259471	1.024	0.0285681	0.999475	139.3	128.8	133.6	131	137.3	130.5	34	36.3	29.3	Chloroplast
High	sca151.g100200.t3	PREDICTED: SEDOHEPTULOSE-1,7-BISPHOSPHATASE /// SEDOHEPTULOSE-1,7-BISPHOSPHATASE, CHLOROPLASTIC /// SEDOHEPTULOSE-1,7-BISPHOSPHATASE, CHLOROPLASTIC-LIKE	56	18	282	18	1	40.6	7.17	8242	0	3.888	0.261301	0.965	0.0810875	0.999426	134.6	130.3	128.7	131	139.2	133.4	34.6	33.3	34.8	Chloroplast
High	sca028.g106550.t1	PREDICTED: RIESKE	13	1	6	1	1	20.9	9.66	160	0	2.997	0.262398	0.671	0.0726822	0.581902	106.4	94.2	111.8	135.3	140.4	169.6	35.5	76.5	30.1	Mitochondrial
High	sca084.g102200.t1	UNKNOWN	14	1	7	1	1	15.3	10.45	118	0	4.235	0.265182	0.966	0.0691985	0.999475	123.3	138.3	132.4	142.3	143.3	117.9	44.1	27.1	31.3	Chloroplast
High	sca012.g107800.t1	PREDICTED: FRUCTOSE-1,6-BISPHOSPHATASE /// FRUCTOSE-1,6-BISPHOSPHATASE, CHLOROPLASTIC /// FRUCTOSE-	48	13	158	13	1	44.8	5.02	6106	0	3.282	0.265252	0.949	0.0865596	0.981314	125.4	132.8	121.7	132.2	134.8	141.6	38.2	35.6	37.6	Chloroplast
High	sca232.g104200.t1	PREDICTED: UROPORPHYRINOGEN DECARBOXYLASE /// UROPORPHYRINOGEN DECARBOXYLASE 1, CHLOROPLASTIC /// UROPORPHYRINOGEN DECARBOXYLASE	8	8	62	8	1	157.2	6.89	1954	0	3.197	0.267451	0.876	0.0377631	0.835207	128.6	119.8	122.3	135.6	136.7	143	35.9	39.8	38.2	Chloroplast
High	sca020.g100400.t1	UNKNOWN	15	34	66	34	1	433.4	4.96	1949	0	2.055	0.271076	0.552	0.0298193	0.00391987	97.1	95.8	81.7	156.4	173.7	159.9	45.3	46.6	43.3	Signal
High	sca011.g100100.t1	PREDICTED: ISOFORM X1 /// DUF760-DOMAIN-CONTAINING /// ISOFORM X2	39	11	55	11	1	48.8	5.16	1848	0	4.162	0.271518	1.13	0.0419807	0.939724	141.7	140.6	138.3	125.3	124.4	129.4	30.8	33.8	35.8	Mitochondrial
High	sca004.g108250.t1	PREDICTED: RECNAME: FULL=RIBULOSE BISPHOSPHATE CARBOXYLASE SMALL CHAIN /// RIBULOSE-1,5-BISPHOSPHATE CARBOXYLASE/OXYGENASE SMALL SUBUNIT /// RECNAME: FULL=RIBULOSE BISPHOSPHATE CARBOXYLASE SMALL CHAIN 5, CHLOROPLASTIC; SHORT=RUBISCO SMALL SUBUNIT 5; FLAGS: PRECURSOR	87	9	513	2	1	13.7	6.54	12376	0	4.535	0.272926	1.238	0.0982373	0.487466	152.1	121.6	160	122.9	131.4	112.2	33.5	32	34.3	Other
High	sca172.g103700.t1	PREDICTED: GLUCOSE-1-PHOSPHATE ADENYLYLTRANSFERASE /// MULTISPECIES: GLUCOSE-1-PHOSPHATE ADENYLYLTRANSFERASE /// GLUCOSE-1-PHOSPHATE ADENYLYLTRANSFERASE SMALL SUBUNIT, CHLOROPLASTIC/AMYLOPLASTIC	44	14	89	14	1	55.5	7.02	4142	0	9.005	0.273523	2.473	0.0228525	2.29655e-08	201.3	191.9	209.2	81.4	77.9	74.5	22.9	21.3	19.6	Chloroplast
High	sca007.g102250.t1	PREDICTED: GLUTAMATE-1-SEMIALDEHYDE AMINOTRANSFERASE /// GLUTAMATE-1-SEMIALDEHYDE 2,1-AMINOMUTASE /// GLUTAMATE-1-SEMIALDEHYDE	25	18	297	18	1	102	7.61	8608	0	3.626	0.274348	0.965	0.0999866	0.999426	131.5	133.6	127.2	138.2	129.6	131.7	37.9	36.8	33.4	Signal
High	sca053.g101450.t1	PREDICTED: 40S RIBOSOMAL-LIKE /// 40S RIBOSOMAL- /// 40S RIBOSOMAL	27	5	68	5	1	28.8	9.36	1441	0	3.236	0.274499	0.91	0.100086	0.920017	122.6	119.7	123.5	134.8	130.7	155.4	37	38.1	38.2	Mitochondrial
High	sca210.g100750.t4	PREDICTED: GLUTAMATE--TRNA LIGASE, CHLOROPLASTIC/MITOCHONDRIAL /// GLUTAMATE--TRNA LIGASE, CHLOROPLASTIC/MITOCHONDRIAL-LIKE /// NON-DISCRIMINATORY GLN-GLU-TRNA SYNTHETASE	36	15	88	15	1	62.8	7.78	2864	0	3.548	0.274801	0.932	0.10029	0.951166	129.9	121.6	131.8	142	130.4	135.2	33	38.8	37.2	Mitochondrial
High	sca001.g105750.t1	PREDICTED: HALOACID DEHALOGENASE-LIKE HYDROLASE DOMAIN-CONTAINING /// HALOACID-HALIDOHYDROLASE /// PREDICTED HALOACID-HALIDOHYDROLASE AND RELATED HYDROLASES (ISS)	39	6	30	6	1	23.7	5.22	550	0	3.282	0.275103	0.894	0.045584	0.944712	120.2	130.5	125.8	134.5	153	122.6	37	39.8	36.6	Chloroplast
High	sca033.g102900.t1	PREDICTED: 60S RIBOSOMAL /// RIBOSOMAL, COMPONENT OF CYTOSOLIC 80S RIBOSOME AND 60S LARGE SUBUNIT /// RIBOSOMAL	35	4	50	4	1	15.2	10.55	2004	0	3.381	0.276932	0.911	0.103637	0.920978	123.7	130.4	126.3	138.1	129.6	138.6	36.6	38.4	38.4	Mitochondrial
High	sca085.g105350.t1	UNKNOWN	37	6	108	6	1	23.3	9.35	3253	0	3.119	0.277778	0.873	0.104763	0.800558	122.5	122.4	121.1	130.6	146.6	138.7	39.3	40.7	38.1	Mitochondrial
High	sca031.g104250.t1	PREDICTED: GTPASE DER /// GTPASE DER-LIKE /// ISOFORM X1	17	8	36	8	1	72.9	6.65	1225	0	2.586	0.278319	0.712	0.0360911	0.448344	110.2	110.9	101.6	154.9	155.8	141.2	45	41	39.3	Mitochondrial
High	sca035.g109300.t2	PREDICTED: DOMAIN OF FUNCTION DUF1995 /// DOMAIN OF /// DOMAIN OF (DUF1995) ISOFORM	23	6	29	6	1	44.6	5.66	1291	0	2.543	0.278319	0.752	0.0502304	0.534719	114.1	110.7	104.2	151.7	159.4	133.5	44.9	44.3	37.2	Chloroplast
High	sca106.g105550.t1	PREDICTED: 60S RIBOSOMAL /// RIBOSOMAL/L23E /// RIBOSOMAL, COMPONENT OF CYTOSOLIC 80S RIBOSOME AND 60S LARGE SUBUNIT	51	5	102	5	1	14.9	10.36	2746	0	3.295	0.279408	0.904	0.106737	0.90305	120.2	129.2	125.7	148.8	123.8	139.1	36.5	37.9	38.9	Mitochondrial
High	sca013.g102500.t2	PREDICTED: PROBABLE RIBOSOME-BINDING FACTOR A, CHLOROPLASTIC /// RIBOSOME-BINDING FACTOR A /// BNAC01G03690D	25	7	35	7	1	39.3	8.02	1479	0	3.719	0.279877	1.041	0.0514406	0.999475	138.7	140.8	125.5	137.3	135.2	111	36.1	37.9	37.6	Other
High	sca056.g100450.t1	PREDICTED: TRIGGER FACTOR /// TRIGGER FACTOR-LIKE, CHLOROPLASTIC /// TRIGGER FACTOR-LIKE, CHLOROPLASTIC ISOFORM X1	49	18	127	18	1	56.8	5.14	3884	0	3.476	0.280662	1.033	0.0647537	0.999475	131.2	127.7	135.2	141.1	123.6	129.2	39	36.7	36.3	Mitochondrial
High	sca222.g100750.t1	PREDICTED: FUCOSE ISOMERASE /// PUTATIVE L-FUCOSE ISOMERASE-LIKE /// PUTATIVE	12	7	31	7	1	56.1	6.57	433	0	2.701	0.280978	0.79	0.0251416	0.496886	117.9	116.3	121.6	149.2	157.5	111	37.2	44.3	45	Mitochondrial
High	sca243.g102000.t2	PREDICTED: LOW QUALITY: PRESEQUENCE PROTEASE 1, CHLOROPLASTIC/MITOCHONDRIAL-LIKE /// PRESEQUENCE PROTEASE 2 ISOFORM 3 /// PUTATIVE PEPTIDASE	57	47	326	47	1	123.3	5.59	10188	0	3.918	0.28177	1.143	0.110233	0.815177	138.2	141.2	142.4	126.5	123.5	121.7	35.7	34.6	36.3	Chloroplast
High	sca017.g101050.t1	PREDICTED: GTP CYCLOHYDROLASE II /// RIBOFLAVIN BIOSYNTHESIS /// RIBOFLAVIN BIOSYNTHESIS PUTATIVE	18	5	16	5	1	43.3	5.69	167	0	5.317	0.285551	1.517	0.0636634	0.284149	171.1	158.7	165.9	88.7	112.6	109.4	25.3	37.2	31.2	Mitochondrial
High	sca004.g103550.t1	UNKNOWN	10	2	10	2	1	27	4.46	218	0	14.904	0.286615	4.272	0.0782791	9.04562e-10	221.7	251.5	208.3	51.9	45.6	75.8	14.9	14.7	15.7	Mitochondrial
High	sca114.g105800.t3	UNKNOWN	21	4	17	4	1	25.8	8.63	366	0	3.206	0.286697	0.919	0.0461455	0.960394	123	130.4	112.4	156.3	141.8	122.2	35.7	40.7	37.6	Chloroplast
High	sca015.g101150.t1	PREDICTED: PUTATIVE SET DOMAIN-CONTAINING /// HISTONE-LYSINE N-METHYLTRANSFERASE /// SET DOMAIN-CONTAINING	36	16	122	16	1	79.7	8.62	3931	0	2.813	0.287356	0.761	0.120249	0.280524	111.4	109	113.8	146.4	134.8	160.5	44.9	38.7	40.4	Other
High	sca127.g100200.t1	PREDICTED: 4-HYDROXY-3-METHYLBUT-2-EN-1-YL DIPHOSPHATE SYNTHASE, CHLOROPLASTIC /// PUTATIVE CHLOROPLAST 1-HYDROXY-2-METHYL-2-(E)-BUTENYL-4-DIPHOSPHATE SYNTHASE PRECURSOR /// 4-HYDROXY-3-METHYLBUT-2-EN	37	38	303	38	1	122.1	6.33	8346	0	4.002	0.287439	1.108	0.120249	0.901883	140.9	136.6	148.8	129.9	123.3	114.2	35.2	35.5	35.6	Other
High	sca007.g102300.t1	UNKNOWN	8	12	37	12	1	274.9	5.68	1017	0	0.636	0.288767	0.274	0.0570461	1.44499e-05	47.7	42.6	28.4	173.7	93.5	346.3	50.2	66.9	50.8	Mitochondrial
High	sca125.g101300.t1	PREDICTED: 40S RIBOSOMAL /// WRP15A FAMILY /// OS07G0208000	44	8	85	8	1	18.9	10.05	1333	0	3.661	0.290613	1.025	0.125057	0.999475	132	134.2	141	112.4	130.8	137.9	35.1	38	38.5	Mitochondrial
High	sca034.g107750.t1	PREDICTED: PPI-PHOSPHOFRUCTOKINASE /// PYROPHOSPHATE--FRUCTOSE 6-PHOSPHATE 1-PHOSPHOTRANSFERASE SUBUNIT BETA {ECO:0000255|HAMAP-RULE:MF_03185}-LIKE ISOFORM X1 /// PYROPHOSPHATE--FRUCTOSE 6-PHOSPHATE 1-PHOSPHOTRANSFERASE SUBUNIT BETA 2	25	22	147	22	1	129.6	5.4	3569	0	3.618	0.290867	1.036	0.125268	0.999429	132.4	138.2	131.7	127.8	133.4	125.1	34.2	40.8	36.4	Other
High	sca020.g100350.t1	UNKNOWN	11	19	66	16	1	265	4.86	1229	0	1.83	0.292056	0.434	0.0527421	0.000289734	81.6	82.7	71.8	147.4	190.5	184.6	44.6	42.9	53.9	Other
High	sca152.g100550.t2	PREDICTED: DUF149-DOMAIN-CONTAINING /// NUCLEOID-ASSOCIATED	56	6	50	6	1	16.7	8.15	2569	0	1.287	0.292056	0.386	0.117499	4.53697e-08	68.5	73.6	80.3	182.2	190.7	136.3	53.2	52.5	62.7	Mitochondrial
High	sca146.g105100.t1	PREDICTED: SHIKIMATE KINASE /// AROK_SYNY3 SHIKIMATE KINASE (ISS) /// SKI-DOMAIN-CONTAINING	29	7	47	7	1	36.7	5.08	1723	0	3.648	0.292483	1.029	0.0616894	0.999475	140.9	138	131.9	137	139.9	101.1	34.2	40.9	36.1	Chloroplast
High	sca051.g103250.t2	PREDICTED: 40S RIBOSOMAL-LIKE /// 40S RIBOSOMAL /// 40S RIBOSOMAL-	31	3	24	3	1	12.5	11.24	539	0	3.971	0.29274	1.163	0.128101	0.748694	132.2	140.5	151.3	139.4	120.9	109.3	31.8	35.4	39.1	Mitochondrial
High	sca003.g107900.t1	PREDICTED: MKI67 FHA DOMAIN-INTERACTING NUCLEOLAR PHOSPHOPROTEIN-LIKE /// MKI67 FHA DOMAIN-INTERACTING NUCLEOLAR PHOSPHOPROTEIN-LIKE ISOFORM X1 /// MKI67 FHA DOMAIN-INTERACTING NUCLEOLAR PHOSPHOPROTEIN-LIKE ISOFORM X2	39	5	16	5	1	22.1	9.86	427	0	3.551	0.295247	1.048	0.106706	0.999426	139	136	126.4	149.2	129.7	105.5	34.2	38.3	41.6	Chloroplast
High	sca136.g102400.t1	PREDICTED: HEME OXYGENASE /// HEME OXYGENASE 1 /// BNAA07G12810D	20	4	20	4	1	29.2	8.02	488	0	3.686	0.296033	1.002	0.0624349	0.999475	128.9	131.2	137.9	128.6	135	126.1	35	39.9	37.4	Mitochondrial
High	sca104.g105250.t2	PREDICTED: CHAPERONE, CHLOROPLASTIC-LIKE /// ATP-DEPENDENT CLP PROTEASE ATP-BINDING SUBUNIT CLPA HOMOLOG CD4B, CHLOROPLASTIC-LIKE /// CHAPERONE, CHLOROPLASTIC	44	36	307	33	1	100	6.3	11539	3	3.798	0.299043	1.101	0.138227	0.920017	137.3	141	136.7	124.8	130	120.4	37.7	36.2	36	Mitochondrial
High	sca079.g106300.t1	PREDICTED: METHYLMALONYL-COA EPIMERASE /// MULTISPECIES: METHYLMALONYL-COA EPIMERASE /// METHYLMALONYL-COA EPIMERASE, MITOCHONDRIAL	17	3	11	3	1	17.6	8.51	444	0	2.316	0.3003	0.696	0.074356	0.564831	101.9	106.4	97	146.5	150.6	153	44	40.9	59.7	Mitochondrial
High	sca172.g102450.t1	PREDICTED: ATP-DEPENDENT CLP PROTEASE PROTEOLYTIC SUBUNIT-RELATED /// ATP-DEPENDENT CLP PROTEASE PROTEOLYTIC SUBUNIT-RELATED, CHLOROPLASTIC-LIKE /// ATP-DEPENDENT CLP PROTEASE PROTEOLYTIC SUBUNIT-RELATED, CHLOROPLASTIC	33	7	42	7	1	32.9	8.4	1047	0	3.079	0.300391	0.906	0.0419807	0.920017	121.3	125	123	145.2	133.7	135.8	34.7	40.6	40.8	Mitochondrial
High	sca089.g109600.t2	PREDICTED: PUTATIVE LEUCINE--TRNA LIGASE, MITOCHONDRIAL /// TRNA SYNTHETASE CLASS I (I, L, M AND V) FAMILY /// EMB2369	21	13	58	13	1	107.3	5.96	2018	0	3.392	0.304599	1.01	0.0582122	0.999475	126.6	131.9	133.2	119.7	130.6	145.1	37.3	39.8	35.8	Chloroplast
High	sca035.g104950.t1	PREDICTED: FKBP-TYPE PEPTIDYL-PROLYL CIS-TRANS ISOMERASE /// PEPTIDYL-PROLYL CIS-TRANS ISOMERASE FKBP13, CHLOROPLASTIC /// FKBP-TYPE PEPTIDYL-PROLYL CIS-TRANS ISOMERASE 4	22	3	41	3	1	24	9.04	2138	0	3.029	0.304878	0.87	0.0563025	0.865459	131.1	117.8	114.6	137.6	135.4	141.2	43.3	36	43.1	Other
High	sca133.g101850.t1	UNKNOWN	19	7	19	7	1	56.6	8.41	490	0	1.388	0.305437	0.347	0.0574454	4.1294e-05	69.2	55.8	68.2	222.6	160.6	160.9	49.1	64.4	49.1	Signal
High	sca035.g110750.t1	PREDICTED: CALMODULIN /// RECNAME: FULL=CALMODULIN; SHORT=CAM /// CALMODULIN, PARTIAL	45	4	29	4	1	12.8	4.28	1515	0	1.782	0.305717	0.532	0.0659219	0.00520106	71.9	87.1	98.2	139.1	159.9	184.4	59.7	48.9	50.8	Other
High	sca127.g102150.t1	UNKNOWN	31	8	34	8	1	30.5	8.32	659	0	1.02	0.306185	0.361	0.0616894	3.70195e-07	60.3	58.7	65	202.7	162.9	177.1	62.1	47.5	63.7	Signal
High	sca104.g108250.t1	PREDICTED: GOLGIN CANDIDATE 6 /// GOLGIN CANDIDATE 6-LIKE /// COILED-COIL VESICLE TETHERING-LIKE, PUTATIVE	5	4	4	4	1	110.7	5.15	83	0	3.433	0.306748	1.053	0.124946	0.997685	150.1	140	116.1	142.6	136.3	89.6	43.7	38.8	42.7	Other
High	sca067.g103250.t1	PREDICTED: 60S RIBOSOMAL-1 /// 60S RIBOSOMAL-1-LIKE /// 60S RIBOSOMAL	56	6	87	6	1	12.9	10.77	2795	0	3.578	0.306748	1.009	0.151642	0.999475	136.5	129.5	133.8	122.2	128.4	134.9	38.1	39.4	37.1	Mitochondrial
High	sca086.g100300.t2	PREDICTED: ATP-DEPENDENT CLP PROTEASE PROTEOLYTIC SUBUNIT /// ATP-DEPENDENT CLP PROTEASE PROTEOLYTIC SUBUNIT-RELATED, CHLOROPLASTIC-LIKE /// ATP-DEPENDENT CLP PROTEASE PROTEOLYTIC SUBUNIT-RELATED	21	6	44	6	1	39.2	8.79	1468	0	3.161	0.309693	0.986	0.0457429	0.999475	123.2	130.1	126.7	139.5	130.4	128.6	39	42.7	39.8	Mitochondrial
High	sca028.g106450.t1	UNKNOWN	17	3	14	3	1	30.1	4.23	420	0	4.243	0.309885	1.315	0.0624252	0.682216	155.3	134.3	156.3	107.7	118.2	118.9	43.3	29.3	36.8	Signal
High	sca104.g101150.t1	PREDICTED: BETA TUBULIN /// RECNAME: FULL=TUBULIN BETA CHAIN; ALTNAME: FULL=BETA-TUBULIN /// TUBULIN BETA CHAIN	46	16	184	6	1	58.4	5.05	3665	0	3.828	0.313185	1.173	0.0745609	0.878541	142.3	135.7	145	121.3	116.1	120.9	36.7	44.1	37.9	Signal
High	sca085.g104500.t2	PREDICTED: 4-DIPHOSPHOCYTIDYL-2-C-METHYL-D-ERYTHRITOL KINASE /// 4-DIPHOSPHOCYTIDYL-2-C-METHYL-D-ERYTHRITOL KINASE, CHLOROPLASTIC/CHROMOPLASTIC-LIKE /// 4-DIPHOSPHOCYTIDYL-2-C-METHYL-D-ERYTHRITOL KINASE, CHLOROPLASTIC	7	3	18	3	1	38.7	5.83	443	0	2.925	0.315557	0.881	0.0854516	0.920978	121.4	119.2	124.7	130.4	135.3	144.3	41.5	42.7	40.6	Mitochondrial
High	sca134.g102150.t2	PREDICTED: PUTATIVE SHOOT1(ISS) /// TETRATRICOPEPTIDE-LIKE HELICAL /// PUTATIVE SHOOT1	29	10	70	10	1	36.8	8.22	2618	0	1.867	0.318066	0.577	0.173939	0.00304295	95.4	93.8	85.9	165.4	152.5	156.8	51.1	49.3	49.9	Chloroplast
High	sca146.g106250.t1	PREDICTED: 60S RIBOSOMAL /// 60S RIBOSOMAL-LIKE /// RIBOSOMAL	57	9	135	9	1	21.8	9.72	3786	0	3.2	0.318471	1.055	0.174671	0.981314	134	117.9	136.3	127	136.4	126.2	40.4	39.3	42.6	Other
High	sca104.g106650.t1	PREDICTED: ISOLEUCYL-TRNA SYNTHASE /// ISOLEUCYL-TRNA SYNTHETASE /// ISOLEUCYL-TRNA SYNTH	31	24	137	24	1	115.1	6.29	3076	0	2.745	0.318878	0.875	0.175213	0.781715	113.8	120.1	125.5	140.1	137.2	131.5	44.2	43.8	43.7	Mitochondrial
High	sca081.g102600.t1	PREDICTED: 40S RIBOSOMAL-LIKE /// 40S RIBOSOMAL /// OS03G0390000	43	11	116	11	1	28.4	10.3	3978	0	2.979	0.319081	0.97	0.175213	0.999429	123.3	127.8	125.4	127.1	130	139.2	40.6	42.9	43.7	Other
High	sca217.g101800.t1	PREDICTED: GDP-L-FUCOSE SYNTHASE 2 /// NAD-DEPENDENT EPIMERASE/DEHYDRATASE /// DEAD-BOX ATP-DEPENDENT RNA HELICASE 20	14	4	12	4	1	40.9	6.19	343	0	3.172	0.319489	1.052	0.126184	0.999426	126.5	143.6	122.5	120.2	152	116.4	31.6	48.6	38.6	Other
High	sca123.g103200.t2	PREDICTED: PHOSPHOGLYCOLATE PHOSPHATASE /// PHOSPHOGLYCOLATE PHOSPHATASE-LIKE /// PHOSPHOGLYCOLATE PHOSPHATASE 1B, CHLOROPLASTIC-LIKE	23	7	55	7	1	33.8	8.65	1471	0	2.965	0.32041	0.95	0.0708798	0.975933	123.4	132.5	119.5	129.9	130.7	136.3	41.6	41.9	44.1	Chloroplast
High	sca134.g102850.t2	PREDICTED: 3-DEHYDROQUINATE SYNTHASE /// 3-DEHYDROQUINATE SYNTHASE, CHLOROPLASTIC /// PENTAFUNCTIONAL AROM POLYPEPTIDE-LIKE	27	11	82	11	1	46.8	7.64	1915	0	2.954	0.320513	0.947	0.108761	0.972083	126.3	122.4	127.7	133.3	129.7	131.5	42.7	41.1	45.3	Chloroplast
High	sca044.g100350.t2	PREDICTED: -LIKE ISOFORM X1 /// -LIKE /// ISOFORM X1	24	6	20	6	1	51	9.73	697	0	2.486	0.32175	0.806	0.0698974	0.653877	118	108.4	97.5	140.2	134.5	167.4	45.1	43.6	45.5	Other
High	sca003.g103700.t1	PREDICTED: 40S RIBOSOMAL /// 40S RIBOSOMAL-2-LIKE /// 40S RIBOSOMAL-	28	6	101	6	1	25.8	10.26	3273	0	3.028	0.327225	0.929	0.190802	0.952939	122	132.5	124.1	131.4	121.1	143.6	43	41.3	41	Other
High	sca133.g100450.t1	PREDICTED: ATP-DEPENDENT CLP PROTEASE PROTEOLYTIC SUBUNIT /// ATP-DEPENDENT CLP PROTEASE /// ATP-DEPENDENT CLP PROTEASE, PROTEOLYTIC SUBUNIT CLPP	41	6	58	6	1	27.1	6.7	3672	0	2.749	0.327332	0.874	0.0649469	0.842799	121.1	113.8	122.2	134.2	130.2	146.3	43.9	43.8	44.4	Mitochondrial
High	sca027.g102250.t1	PREDICTED: 60S RIBOSOMAL /// RIBOSOMAL /// 60S RIBOSOMAL-2-LIKE	21	3	32	3	1	13.9	11.47	742	0	3.061	0.328839	0.987	0.193882	0.999475	132.9	131.3	127.7	137	133.1	111.4	43.4	43.8	39.4	Chloroplast
High	sca003.g107400.t1	PREDICTED: ACYL-COENZYME A OXIDASE 3, PEROXISOMAL /// , VARIANT /// PUTATIVE ACYL-COENZYME A OXIDASE 3.2, PEROXISOMAL-LIKE	15	7	35	7	1	73.3	8	1189	0	2.318	0.330797	0.767	0.0871811	0.572411	111.4	120.9	97.9	145.3	139.8	147	48.1	46.8	42.8	Mitochondrial
High	sca089.g103260.t1	UNKNOWN	5	3	14	3	1	57.1	6.96	328	0	1.759	0.331895	0.795	0.0837233	0.789227	121.4	112	81	152.7	139.2	142.1	40.8	63.7	47.2	#N/A
High	sca015.g109700.t1	PREDICTED: TRNA (GUANINE-N(7)-)-METHYLTRANSFERASE NON-CATALYTIC SUBUNIT WDR4-LIKE /// TRNA (GUANINE-N(7)-)-METHYLTRANSFERASE SUBUNIT WDR4-LIKE /// TRNA (GUANINE-N(7)-)-METHYLTRANSFERASE	20	8	24	8	1	53.4	5.24	530	0	1.966	0.33557	0.66	0.0984095	0.0853417	89.4	98	116.4	135.6	160.5	153	45.5	49.9	51.7	Other
High	sca084.g102250.t1	PREDICTED: ATP-DEPENDENT CLP PROTEASE PROTEOLYTIC SUBUNIT-RELATED, CHLOROPLASTIC /// ATP-DEPENDENT CLP PROTEASE PROTEOLYTIC SUBUNIT /// ATP-DEPENDENT CLP PROTEASE PROTEOLYTIC SUBUNIT-RELATED	19	3	22	3	1	25.5	9.64	712	0	2.595	0.336022	0.872	0.0998018	0.907727	120.9	107.9	120.1	129.7	151.4	137.7	43.8	42.3	46.3	Mitochondrial
High	sca163.g106600.t1	PREDICTED: 60S RIBOSOMAL /// 60S RIBOSOMAL-LIKE /// 60S RIBOSOMAL ISOFORM 1	31	3	36	3	1	10.6	10.26	675	0	2.901	0.337041	1.014	0.210993	0.999475	127.2	117.7	138.7	125.5	129.8	128.4	42.3	40.6	49.8	Mitochondrial
High	sca043.g100650.t1	PREDICTED: RIBOSOMAL /// 40S RIBOSOMAL /// 40S RIBOSOMAL-2	60	16	290	16	1	32.6	9.76	9924	0	2.973	0.337496	1.001	0.211239	0.999475	123.7	127.2	135.2	125.9	126.8	135.1	36.6	42.8	46.8	Chloroplast
High	sca126.g101700.t1	PREDICTED: 60S RIBOSOMAL /// 60S RIBOSOMAL-LIKE ISOFORM X1 /// 60S RIBOSOMAL-LIKE	34	5	62	5	1	16.1	10.33	1676	0	2.97	0.338409	0.968	0.212992	0.999429	125.9	127	132.4	130.9	131.2	121.4	42.2	44.4	44.6	Other
High	sca098.g102300.t1	UNKNOWN	40	3	29	3	1	8.2	7.97	1060	0	1.082	0.339674	0.625	0.127412	0.165808	66.3	88.5	87.6	195.3	141.6	96.9	61.3	48.1	114.5	Mitochondrial
High	sca092.g104750.t1	UNKNOWN	42	7	61	7	1	23.7	7.83	2891	0	1.206	0.34002	0.408	0.215991	7.01547e-09	72.6	78.9	68.5	178.2	147	176.1	60.2	58.6	59.9	Signal
High	sca039.g100200.t1	PREDICTED: 60S RIBOSOMAL-LIKE /// 60S RIBOSOMAL-3 /// 60S RIBOSOMAL-	54	13	135	13	1	25.7	10.27	2569	0	2.975	0.340832	0.987	0.217769	0.999475	124.4	128.8	126.3	137.4	126.6	128	41.6	43.3	43.6	Other
High	sca001.g112000.t1	UNKNOWN	15	3	8	3	1	42.1	4.73	234	0	2.607	0.34118	0.902	0.163593	0.981811	116.5	113.2	133.8	131	125.5	138.9	44.7	49	47.3	Mitochondrial
High	sca181.g101450.t1	PREDICTED: PLASTID BETA-HYDROXYACYL- /// BETA-HYDROXYACYL-(ACYL-CARRIER-PROTEIN) DEHYDRATASE FABZ /// BETA-HYDROXYACYL-	35	6	33	6	1	22.7	9.14	1100	0	4.133	0.341413	1.68	0.107116	0.0321679	136.8	174.6	170.2	111.4	91.8	101.3	37	42.3	34.6	Chloroplast
High	sca167.g100550.t1	PREDICTED: HEMOLYSIN A /// -LIKE /// PUTATIVE RRNA METHYLTRANSFERASE YQXC-LIKE	3	1	1	1	1	35.3	8.1	0	0	2.571	0.343879	0.884	0.191623	0.989698	120.6	117.4	103.6	127.6	181.2	117.2	48.3	44	40.3	Chloroplast
High	sca081.g100400.t1	PREDICTED: 60S RIBOSOMAL-LIKE /// 60S RIBOSOMAL /// 60S RIBOSOMAL-	41	9	109	9	1	29.8	10.45	4595	0	2.759	0.345185	0.977	0.224953	0.999475	125.5	122.4	128.9	123.1	125.3	136.6	48.3	43.3	46.7	Chloroplast
High	sca153.g101750.t2	PREDICTED: 60S RIBOSOMAL- /// RIBOSOMAL, COMPONENT OF CYTOSOLIC 80S RIBOSOME AND 60S LARGE SUBUNIT /// 60S RIBOSOMAL-LIKE ISOFORM X2	46	7	100	7	1	20.8	10.24	2601	0	2.962	0.345543	0.985	0.225593	0.999475	131	119.2	134.4	132.9	127.6	124.9	40.6	44.1	45.4	Other
High	sca052.g102700.t1	PREDICTED: GLUTAMYL-TRNA REDUCTASE BINDING /// PYRIDOXAMINE 5&APOS;-PHOSPHATE OXIDASE-RELATED /// ISOFORM X1	34	7	39	7	1	32	5.06	490	0	3.455	0.345662	1.287	0.10416	0.591454	143.1	133.7	162	111.2	122.2	109.5	41.4	42.2	34.6	Mitochondrial
High	sca012.g106300.t1	PREDICTED: 4-HYDROXY-3-METHYLBUT-2-ENYL DIPHOSPHATE REDUCTASE /// (E)-4-HYDROXY-3-METHYL-BUT-2-ENYL PYROPHOSPHATE REDUCTASE /// 1-HYDROXY-2-METHYL-2-(E)-BUTENYL 4-DIPHOSPHATE REDUCTASE	50	16	111	16	1	44.4	5.14	4324	0	3.126	0.348068	1.077	0.230413	0.95354	134	130.6	135.9	124.4	123	123.9	41.9	42.8	43.5	Other
High	sca011.g102250.t1	PREDICTED: 2-C-METHYL-D-ERYTHRITOL 4-PHOSPHATE CYTIDYLYLTRANSFERASE, CHLOROPLASTIC /// PUTATIVE 2-C-METHYL-D-ERYTHRITOL 2,4-CYCLODIPHOSPHATE SYNTHASE, PARTIAL /// 2-C-METHYL-D-ERYTHRITOL 4-PHOSPHATE CYTIDYLYLTRANSFERASE	27	8	39	8	1	36.1	6.32	853	0	2.47	0.348675	0.861	0.176885	0.766529	116.9	119.4	115.9	135.7	139.6	127.7	47.3	47.6	49.9	Chloroplast
High	sca134.g102550.t1	PREDICTED: ABC TRANSPORTER I FAMILY MEMBER 6, CHLOROPLASTIC-LIKE /// ABC TRANSPORTER I FAMILY MEMBER 6, CHLOROPLASTIC /// IRON-SULFUR CLUSTER ASSEMBLY	44	10	79	10	1	31.6	6.44	1903	0	2.601	0.349406	0.909	0.233533	0.919431	118.9	124.3	118.6	134.2	135.4	130.5	43.3	49.3	45.6	Chloroplast
High	sca089.g100050.t1	UNKNOWN	14	2	20	2	1	28.1	4.27	552	0	2.978	0.349528	1.041	0.121797	0.999475	116.4	164.8	132.5	128.1	107.6	127.3	39.1	39.8	44.5	Other
High	sca001.g105500.t1	PREDICTED: TRANSCRIPTION INITIATION FACTOR TFIID SUBUNIT 5 /// TRANSCRIPTION INITIATION FACTOR TFIID SUBUNIT 5-LIKE /// TBP-ASSOCIATED FACTOR 5 ISOFORM 1	15	6	24	6	1	74.6	6.55	342	0	4.505	0.351494	1.583	0.206274	0.372438	160.5	131.2	167.8	101.4	108.9	102.1	35.6	64.1	28.5	Other
High	sca021.g105200.t2	PREDICTED: MEMBRANE /// 26 KDA PERIPLASMIC IMMUNOGENIC	39	6	95	6	1	25.1	4.65	4999	0	2.326	0.354359	0.797	0.243997	0.458937	108	110.4	108	135.4	121.5	169.5	39.7	47.5	60.1	Signal
High	sca020.g103660.t1	UNKNOWN	51	5	117	5	1	14.3	8.22	6014	0	2.624	0.354736	0.931	0.244456	0.955718	118.4	119.5	120.8	127.1	126.8	145.6	45.1	52.3	44.4	#N/A
High	sca035.g101500.t4	UNKNOWN	23	6	59	6	1	31.6	11.09	1068	0	2.462	0.35524	0.861	0.245184	0.754663	119.8	118.4	115.4	126.5	143.9	133.9	44.9	48.1	49.1	Mitochondrial
High	sca179.g100900.t2	PREDICTED: E3 UBIQUITIN-PROTEIN LIGASE PRT1 /// E3 UBIQUITIN-PROTEIN LIGASE PRT1-LIKE ISOFORM X3 /// E3 UBIQUITIN-PROTEIN LIGASE PRT1-LIKE ISOFORM X	3	2	3	2	1	66.7	5.36	41	0	3.356	0.356506	1.196	0.138227	0.853833	137.9	153.4	127.9	132.2	123.1	106.9	33.9	46.6	38.1	Other
High	sca057.g100150.t1	PREDICTED: TRANSKETOLASE /// TRANSKETOLASE, CHLOROPLASTIC /// TRANSKETOLASE, CHLOROPLASTIC-LIKE	46	24	408	24	1	77.4	6.58	12100	0	3.125	0.357398	1.134	0.250427	0.843389	134.9	138.8	134.2	122	122.5	116.1	43.2	43.8	44.5	Chloroplast
High	sca049.g100300.t1	PREDICTED: 40S RIBOSOMAL-4-LIKE /// 40S RIBOSOMAL- /// 40S RIBOSOMAL-2-LIKE	35	9	140	9	1	34.2	10.33	4500	0	2.889	0.357398	1.033	0.250427	0.999429	127.8	128.4	129.3	136.7	124.3	115.3	43.3	44.4	50.4	Chloroplast
High	sca106.g106750.t1	PREDICTED: TRNA-DIHYDROURIDINE SYNTHASE 3 /// GH13829 /// TIM-BARREL, NIFR3 FAMILY	5	2	4	2	1	52.6	7.93	188	0	1.461	0.358166	0.508	0.200963	0.0858641	83.8	79.8	92.7	165.2	118.4	188.5	59.2	54.6	57.8	Mitochondrial
High	sca001.g112200.t1	PREDICTED: 60S RIBOSOMAL /// 60S RIBOSOMAL-LIKE /// RIBOSOMAL COMPONENT OF CYTOSOLIC 80S RIBOSOME AND 60S LARGE SUBUNIT	58	12	161	12	1	24.3	10.3	3650	0	2.667	0.358166	0.96	0.251894	0.997409	124.8	122.7	124.7	129.7	128.4	129.9	45.1	46	48.8	Other
High	sca089.g102200.t1	PREDICTED: AMIDOPHOSPHORIBOSYLTRANSFERASE /// AMIDOPHOSPHORIBOSYL /// GLUTAMINE AMIDOTRANSFERASE TYPE 2 DOMAIN	44	19	127	19	1	68.1	8.56	4462	0	2.983	0.358809	1.033	0.252939	0.999429	127.2	131	133.5	123.2	127.1	124.3	45.1	43.9	44.6	Mitochondrial
High	sca025.g105800.t1	UNKNOWN	20	3	19	3	1	16.7	9.8	739	0	2.171	0.360231	0.784	0.131573	0.668741	113.9	104.4	107.2	145.3	141.1	131.4	52.3	48.1	56.1	Chloroplast
High	sca106.g104100.t1	PREDICTED: 60S RIBOSOMAL-LIKE /// 60S RIBOSOMAL /// RECNAME: FULL=60S RIBOSOMAL	24	3	44	3	1	14.7	11.11	1486	0	2.669	0.360881	0.963	0.256906	0.998793	121.4	127.2	125.2	127.1	129.5	130	46.2	46.5	46.9	Mitochondrial
High	sca267.g103550.t1	PREDICTED: LEFT BORDER A	20	8	28	8	1	55.8	4.55	536	0	7.686	0.361795	2.81	0.14078	1.36964e-06	203.3	216.7	195	73.1	61.8	69.4	26.5	21.1	33.1	Mitochondrial
High	sca172.g103750.t1	PREDICTED: 60S RIBOSOMAL- /// 60S RIBOSOMAL /// 60S RIBOSOMAL-1	52	7	134	7	1	18	8.06	3786	0	2.521	0.36245	0.93	0.25908	0.95531	119.6	119.8	125.3	134.2	128.8	127.8	48.3	46.7	49.7	Other
High	sca235.g100350.t1	PREDICTED: 40S RIBOSOMAL-1-LIKE /// 40S RIBOSOMAL-2 /// PUTATIVE 40S RIBOSOMAL	27	4	72	4	1	18.7	10.18	1950	0	2.898	0.362845	1.051	0.25934	0.98266	130	130	132.2	135.1	123.6	115.5	40.6	44.9	48.1	Chloroplast
High	sca034.g105150.t1	PREDICTED: ISOFORM X1 /// -LIKE /// SINGLE-STRANDED NUCLEIC ACID BINDING R3H DOMAIN-CONTAINING	24	8	27	8	1	58.1	7.08	795	0	6.176	0.364033	2.341	0.134461	0.000459341	194.9	204.6	160.6	83.2	79.4	87	31.6	28.9	29.8	Mitochondrial
High	sca084.g102150.t1	PREDICTED: TRANSLATION INITIATION FACTOR IF-2, CHLOROPLASTIC /// TRANSLATION INITIATION FACTOR IF-2, CHLOROPLASTIC-LIKE /// TRANSLATION ELONGATION/INITIATION FACTOR/RIBOSOMAL, BETA-BARREL	30	15	95	15	1	71.5	5.27	2770	0	2.354	0.364166	0.877	0.2695	0.831733	118.2	127.6	110.7	137.8	134.3	126.3	50.2	61.9	32.9	Other
High	sca039.g101650.t1	PREDICTED: 40S RIBOSOMAL /// RIBOSOMAL /// RIBOSOMAL/S7, EUKARYOTIC/ARCHAEAL	42	9	123	9	1	21.5	9.91	3872	0	2.807	0.36483	1.024	0.263134	0.999475	129.9	127.5	127.9	137.4	117.4	124.9	46.5	42.9	45.6	Other
High	sca050.g100650.t2	PREDICTED: GLUTAREDOXIN /// SIMILAR TO GLUTAREDOXIN /// GLYOXALASE DOMAIN-CONTAINING 4-LIKE	32	4	21	4	1	17.7	9.79	971	0	0.992	0.36523	0.36	0.150821	6.36473e-05	65.5	61.6	63.5	163.6	170.9	177.5	59.7	62.1	75.5	Mitochondrial
High	sca114.g103950.t3	PREDICTED: PEROXIREDOXIN /// PEROXIREDOXIN-2E-2, CHLOROPLASTIC /// PEROXIREDOXIN-2E-1, CHLOROPLASTIC	6	2	7	2	1	36	8.87	52	0	2.244	0.368596	0.871	0.219128	0.972083	117.9	114.1	129.8	144.3	131	116.2	53.1	50.8	42.8	Mitochondrial
High	sca089.g103250.t1	PREDICTED: VCCCM1 /// CIA5 /// MITOCHONDRIAL TRANSCRIPTION TERMINATION FACTOR	49	5	47	5	1	19.5	9.79	1772	0	2.684	0.36914	1.019	0.15607	0.999475	104.6	127.4	147	133.7	125	123.9	49.4	47.4	41.7	Other
High	sca052.g103400.t1	PREDICTED: TRANSALDOLASE /// PUTATIVE FRUCTOSE-6-PHOSPHATE ALDOLASE (ISS) /// PUTATIVE FRUCTOSE-6-PHOSPHATE ALDOLASE (FSA)	6	2	10	2	1	31.1	4.97	129	0	2.206	0.36914	0.837	0.143386	0.887844	124.7	110.9	101.1	142.7	132.5	136.8	56.5	44.3	50.5	Chloroplast
High	sca053.g102750.t2	UNKNOWN	10	2	2	2	1	26.1	9.67	65	0	1.452	0.369686	0.538	0.184433	0.0800567	77.3	70.6	92.3	143.7	117.4	228.1	53.1	53.9	63.5	Other
High	sca052.g100750.t1	PREDICTED: 60S RIBOSOMAL /// 60S RIBOSOMAL-1 /// 60S RIBOSOMAL-1-LIKE	52	9	104	9	1	18.8	10.14	2297	0	2.594	0.370096	0.952	0.273363	0.98266	123.1	125	123.9	129.3	124.6	132.2	47.9	46.3	47.8	Mitochondrial
High	sca152.g100950.t1	PREDICTED: ZINC FINGER CCCH DOMAIN-CONTAINING-LIKE /// ZINC FINGER /// ZINC FINGER FAMILY	13	5	45	5	1	64.9	7.01	705	0	2.398	0.372439	0.83	0.143113	0.834579	118	106.2	121.8	142.2	136.4	127.8	49.2	50.8	47.7	Other
High	sca215.g100550.t1	PREDICTED: GOLGIN CANDIDATE 5 /// GOLGIN CANDIDATE 5-LIKE /// GOLGIN CANDIDATE 5-LIKE ISOFORM X1	5	2	3	2	1	72.7	4.93	119	0	3.59	0.372717	1.211	0.145236	0.846252	138	149.7	144.1	114	128.1	107.7	49.4	28.9	40.1	Other
High	sca003.g101400.t1	UNKNOWN	12	2	8	2	1	18.2	6.76	254	0	2.253	0.373134	0.754	0.148927	0.5914	115	116.4	102.4	108.6	154.3	154.3	51	40.4	57.6	Mitochondrial
High	sca044.g104750.t1	PREDICTED: PSBP DOMAIN-CONTAINING, CHLOROPLASTIC-LIKE /// PSBP DOMAIN-CONTAINING, CHLOROPLASTIC /// LOC100281340	28	5	18	5	1	31.9	9.36	611	0	1.914	0.373274	0.715	0.136395	0.478678	105.9	103.4	100.5	139.2	144.7	147.7	57.2	54	47.2	Mitochondrial
High	sca034.g107950.t1	PREDICTED: 60S ACIDIC RIBOSOMAL /// 60S ACIDIC RIBOSOMAL-LIKE /// 60S ACIDIC RIBOSOMAL-	47	11	135	11	1	33.7	5.15	4468	0	2.61	0.373692	1.022	0.282505	0.999475	128	129.3	126.8	135.8	126.5	107.1	49	47.3	50.2	Chloroplast
High	sca043.g102550.t1	PREDICTED: 60S RIBOSOMAL- /// 60S RIBOSOMAL-2 /// 60S RIBOSOMAL-2-LIKE	50	6	52	6	1	14.8	9.47	938	0	3.051	0.374251	1.098	0.283093	0.922883	136.1	135.1	133.8	124	126.4	110.5	46.4	44.3	43.3	Other
High	sca214.g100900.t1	PREDICTED: SERINE--GLYOXYLATE AMINOTRANSFERASE /// SERINE GLYOXYLATE AMINOTRANSFERASE /// AMINOTRANSFERASE CLASS V	37	15	115	15	1	48.9	7.53	3868	0	1.874	0.374532	0.751	0.283523	0.214664	109.5	105.5	97.5	136.5	159.9	129.8	51.1	58.1	52	Other
High	sca003.g106050.t1	PREDICTED: L-ASCORBATE PEROXIDASE 3, PEROXISOMAL-LIKE /// PROBABLE L-ASCORBATE PEROXIDASE 3-LIKE /// L-ASCORBATE PEROXIDASE	20	5	16	5	1	33.4	10.11	518	0	2.558	0.374672	0.783	0.18595	0.770306	117.1	111.7	107.2	149.5	116.6	141.7	45.3	43.7	67.2	Other
High	sca067.g103150.t1	PREDICTED: VASA INTRONIC GENE /// SUPPRESSOR /// NUCLEAR RNA BINDING, PUTATIVE	36	7	92	7	1	28.8	5.34	3151	0	2.157	0.377074	0.814	0.289705	0.50975	111.6	113.7	112.4	137.2	126.7	144.2	51.7	48.5	53.9	Other
High	sca033.g100300.t1	PREDICTED: 40S RIBOSOMAL-2-LIKE /// 40S RIBOSOMAL /// 40S RIBOSOMAL-2	12	2	21	2	1	18.3	10.4	739	0	2.459	0.378788	0.932	0.293957	0.955718	123	120.7	124.4	135.9	129.5	121.5	44.4	49.1	51.5	Mitochondrial
High	sca012.g100900.t1	PREDICTED: GLUCURONYL HYDROLASE /// UNSATURATED GLUCURONYL HYDROLASE (GH88) /// PUTATIVE	10	5	21	5	1	99.5	5.24	595	0	3.708	0.379075	1.352	0.159103	0.566827	151.1	143.6	153.1	103.7	106.2	121	39.7	40.3	41.3	Other
High	sca020.g103650.t1	PREDICTED: RECEPTOR OF ACTIVATED C 1 /// RECEPTOR FOR ACTIVATED C /// GUANINE NUCLEOTIDE-BINDING BETA-2-LIKE 1	62	12	280	12	1	22.6	7.28	9798	0	2.5	0.379219	0.897	0.294457	0.885831	116.3	116.1	127.2	129.7	122.5	144.1	49.3	46.5	48.3	Other
High	sca174.g101250.t1	PREDICTED: PUTATIVE GLUCOSE-6-PHOSPHATE 1-EPIMERASE /// PUTATIVE GLUCOSE-6-PHOSPHATE 1-EPIMERASE-LIKE /// APOSPORY-ASSOCIATED	35	9	53	9	1	58.5	5.15	1057	0	2.553	0.379363	0.969	0.128803	0.999429	125.3	120.6	125.4	132.4	116.7	129.5	48.1	52.9	49.1	Signal
High	sca257.g100450.t1	PREDICTED: PENTATRICOPEPTIDE REPEAT-CONTAINING-LIKE ISOFORM X1 /// PUTATIVE CHLOROPLAST RNA PROCESSING /// PENTATRICOPEPTIDE REPEAT-CONTAINING	9	4	17	4	1	82.4	4.65	561	0	2.201	0.379939	0.831	0.142843	0.856447	113.6	109.1	114.6	128.8	131.4	143.6	48.9	49.6	60.5	Mitochondrial
High	sca037.g100200.t5	PREDICTED: 30S RIBOSOMAL /// S1-DOMAIN-CONTAINING /// 30S RIBOSOMAL, CHLOROPLASTIC	31	11	59	11	1	40	7.24	1348	0	2.289	0.379939	0.882	0.151642	0.851826	118.4	119.2	112.1	134.2	129.2	136.5	51.7	49.1	49.5	Chloroplast
High	sca050.g102250.t3	PREDICTED: 60S RIBOSOMAL-LIKE /// 60S RIBOSOMAL-2 /// PUTATIVE 60S RIBOSOMAL	49	17	283	17	1	42.8	10.43	8520	0	2.675	0.380373	1.012	0.297181	0.999475	129.6	125.6	124.4	128.1	119.4	129.8	46.7	47	49.4	Signal
High	sca211.g100550.t1	PREDICTED: PEPTIDOGLYCAN-BINDING /// PEPTIDOGLYCAN-BINDING LYSM /// MULTISPECIES: PEPTIDOGLYCAN-BINDING	29	5	58	5	1	32.1	4.39	2929	0	16.651	0.381971	5.625	0.150619	1.96538e-16	244.1	255.6	221	37.1	45.5	48.1	14.2	15.4	19.1	Signal
High	sca130.g101400.t1	PREDICTED: DNA-DIRECTED RNA POLYMERASE I SUBUNIT RPA49 /// DNA-DIRECTED RNA POLYMERASE I SUBUNIT RPA49 ISOFORM X1 /// ISOFORM X2	14	5	19	5	1	49	8.91	543	0	2.541	0.382117	0.969	0.164533	0.999475	124.8	124.5	120.5	128.8	130.2	124	45.3	54.6	47.4	Other
High	sca001.g102030.t1	UNKNOWN	54	7	45	7	1	15.5	6.93	1339	0	2.632	0.382409	1.01	0.283093	0.999475	125.1	122.9	131.7	123.9	131.1	122.4	47.5	48.7	46.8	#N/A
High	sca104.g101350.t1	PREDICTED: 40S RIBOSOMAL /// TPA: 40S RIBOSOMAL, PARTIAL /// S28 RIBOSOMAL, PARTIAL	14	3	33	3	1	20.4	11.65	836	0	2.646	0.383436	0.901	0.304855	0.89196	117.6	122.6	118.2	147.4	116.8	131.2	56.7	44.8	44.7	Chloroplast
High	sca031.g105450.t1	PREDICTED: 60S RIBOSOMAL- /// 60S RIBOSOMAL-2 /// 60S RIBOSOMAL-1-LIKE	23	8	96	8	1	36.7	10.59	2576	0	2.478	0.385505	0.956	0.309941	0.989698	123.2	120	120.6	129	119.6	140.3	49.7	48.2	49.4	Other
High	sca172.g105150.t1	PREDICTED: 60S RIBOSOMAL /// 60S RIBOSOMAL-LIKE /// RIBOSOMAL	26	21	356	21	1	88.5	9.95	9660	0	2.645	0.386548	1.023	0.311995	0.999475	126.5	123.3	129.2	123.7	126.8	125.3	47.8	49.8	47.6	Mitochondrial
High	sca001.g113100.t1	PREDICTED: RIBOSOMAL /// 60S RIBOSOMAL-3-LIKE /// 60S RIBOSOMAL-	59	8	107	8	1	12.3	10.4	1423	0	2.603	0.386997	0.993	0.312762	0.999475	125.4	127.2	123.2	127.8	128.2	118.3	55.2	48.9	45.8	Mitochondrial
High	sca035.g110900.t1	PREDICTED: 60S RIBOSOMAL- /// 60S RIBOSOMAL-1-LIKE /// 60S RIBOSOMAL-2	6	4	82	4	1	79.8	10.04	3430	0	3.16	0.388199	1.215	0.315373	0.563666	130	139.2	154.9	115.4	114.6	113.7	38.9	44.5	49	Other
High	sca163.g100400.t2	PREDICTED: NUCLEOLAR GTP-BINDING /// NUCLEOLAR GTP-BINDING-LIKE /// P-LOOP CONTAINING NUCLEOSIDE TRIPHOSPHATE HYDROLASE	12	4	19	4	1	52.9	9.32	510	0	2.46	0.3885	0.903	0.173939	0.969223	110.2	126.9	118.1	131.9	129.2	130.8	54.8	50.2	48	Mitochondrial
High	sca104.g102750.t1	PREDICTED: TRICHOHYALIN-LIKE /// PININ-LIKE /// PROTEIN INTERACTION REGULATOR FAMILY 2	22	7	24	7	1	42.9	5.07	432	0	1.7	0.388802	0.778	0.176497	0.572411	108	109.4	96	166.2	140.5	107.1	64.6	51.7	56.4	Other
High	sca098.g106000.t1	PREDICTED: ISOFORM X1 /// 30S RIBOSOMAL, CHLOROPLASTIC /// NUCLEIC ACID-BINDING, PARTIAL	25	8	48	8	1	40.9	8.41	1076	0	2.451	0.388954	0.946	0.180348	0.972083	124.1	126.2	114.7	126.8	134.3	121.2	49.3	51.5	51.8	Mitochondrial
High	sca005.g110600.t1	PREDICTED: 60S RIBOSOMAL-2 /// 60S RIBOSOMAL- /// 60S RIBOSOMAL-1	59	11	204	11	1	21.3	10.46	6311	0	2.411	0.38956	0.948	0.318868	0.981314	121.9	119.8	122.7	127.5	126.4	130.6	49.2	50.9	50.9	Other
High	sca039.g102550.t1	PREDICTED: 40S RIBOSOMAL-2 /// 40S RIBOSOMAL /// 40S RIBOSOMAL-	19	4	53	4	1	18.6	10.59	1678	0	2.562	0.389864	1.016	0.319453	0.999475	124.1	126.8	127.3	121	128.1	125.3	49	49.5	48.8	Chloroplast
High	sca039.g104950.t2	PREDICTED: PUTATIVE 60S RIBOSOMAL /// 60 RIBOSOMAL /// RIBOSOMAL COMPONENT OF CYTOSOLIC 80S RIBOSOME AND 60S LARGE SUBUNIT	41	7	105	7	1	18	11.31	4257	0	2.434	0.39093	0.946	0.321447	0.979531	122.6	117.7	122.1	139.6	124.4	127.1	47.7	48.6	50.2	Mitochondrial
High	sca001.g102020.t1	UNKNOWN	34	3	24	3	1	10.2	5.35	869	0	2.544	0.391543	1.009	0.21548	0.999475	128.8	121.7	129	127.7	128.4	115.1	50	47.9	51.5	#N/A
High	sca089.g117600.t2	PREDICTED: SERINE--TRNA LIGASE, MITOCHONDRIAL /// SERINE--TRNA LIGASE, MITOCHONDRIAL-LIKE /// SERYL-TRNA SYNTHETASE FAMILY	27	10	63	10	1	69.5	8.1	2534	0	2.605	0.392311	1.008	0.197165	0.999475	130.6	121	127.9	129.6	131.4	114.9	50.8	46.5	47.3	Mitochondrial
High	sca148.g102200.t1	PREDICTED: NADPH:ADRENODOXIN OXIDOREDUCTASE, MITOCHONDRIAL /// NADPH:ADRENODOXIN OXIDOREDUCTASE, MITOCHONDRIAL-LIKE /// BNAC09G26820D	18	11	61	11	1	86.8	5.72	1154	0	1.981	0.392465	0.792	0.180348	0.614734	104.7	104.1	125.6	135	131.4	131.3	52.9	51.6	63.4	Mitochondrial
High	sca033.g109750.t1	PREDICTED: 60S RIBOSOMAL-1-LIKE /// 60S RIBOSOMAL-1 /// 60S RIBOSOMAL	51	7	178	7	1	15.6	11.15	4286	0	2.571	0.393546	1.007	0.327588	0.999475	128.9	121	133.7	128.1	120.5	119.6	50.1	47.4	50.7	Mitochondrial
High	sca035.g104850.t1	PREDICTED: ROOT BORDER CELL-SPECIFIC(ISS) /// PROTEIN CREG2 /// FMN-BINDING SPLIT BARREL	38	9	46	9	1	36.9	7.93	1565	0	2.367	0.393701	0.933	0.297181	0.956919	121.9	122.6	117.2	133.7	131.4	115	51.5	51.7	55.1	Chloroplast
High	sca012.g109950.t1	PREDICTED: CELL SURFACE /// VON WILLEBRAND FACTOR A /// VON WILLEBRAND FACTOR	16	5	16	5	1	62.1	4.74	623	0	3.949	0.394322	1.603	0.210887	0.176269	160	150.6	137.5	99.8	89.8	135.2	35.6	38.1	53.3	Other
High	sca220.g100300.t1	PREDICTED: 60S RIBOSOMAL /// 60S RIBOSOMAL-LIKE /// RIBOSOMAL, COMPONENT OF CYTOSOLIC 80S RIBOSOME AND 60S LARGE SUBUNIT	27	9	153	9	1	36.1	10.11	3566	0	2.342	0.39557	0.963	0.333444	0.998793	123.5	120	119.1	128.3	122.2	133	54.8	48.3	50.8	Chloroplast
High	sca092.g102600.t1	PREDICTED: ACETATE--COA LIGASE ACS, CHLOROPLASTIC/GLYOXYSOMAL-LIKE /// ACETYL-COA SYNTHETASE /// ACETATE--COA LIGASE ACS, CHLOROPLASTIC/GLYOXYSOMAL	46	25	154	24	1	79.5	6.84	3772	0	12.753	0.397141	5.064	0.212749	1.96538e-16	214.6	215.7	275.8	55.7	42.6	40.5	18	16.9	20.1	Mitochondrial
High	sca013.g105900.t1	PREDICTED: 60S RIBOSOMAL-3-LIKE /// RIBOSOMAL COMPONENT OF CYTOSOLIC 80S RIBOSOME AND 60S LARGE SUBUNIT /// RIBOSOMAL	34	6	61	6	1	18.3	10.86	988	0	2.41	0.397298	0.957	0.337503	0.992108	121.2	119.1	123.4	126.6	124	133.3	50.3	51.8	50.3	Chloroplast
High	sca206.g100850.t1	PREDICTED: PROBABLE 6-PHOSPHOGLUCONOLACTONASE 4, CHLOROPLASTIC /// 6-PHOSPHOGLUCONOLACTONASE-LIKE /// PROBABLE 6-PHOSPHOGLUCONOLACTONASE 4, CHLOROPLASTIC-LIKE	43	16	145	16	1	55	6.87	3822	0	2.927	0.397931	1.113	0.339176	0.89079	133.8	129.3	142.6	120.2	117.1	116.4	45.7	46.6	48.3	Mitochondrial
High	sca053.g103400.t1	PREDICTED: 60S RIBOSOMAL-2 /// 60S RIBOSOMAL-2-LIKE /// 60S RIBOSOMAL	31	14	200	13	1	48.1	9.96	4770	0	2.667	0.398406	1.04	0.340111	0.998793	124.6	128.2	132.4	123.1	118.3	127.3	49.4	47.1	49.6	Other
High	sca232.g102050.t1	PREDICTED: 60S RIBOSOMAL /// RIBOSOMAL /// 60S RIBOSOMAL-LIKE	15	3	18	3	1	16.6	10.8	329	0	2.883	0.398724	1.043	0.340538	0.999475	135.5	136.8	119.2	130.6	119	114.3	36.4	47.4	60.8	Other
High	sca089.g118650.t1	PREDICTED: ISOFORM X1 /// ISOFORM X2 /// ISOFORM X	28	7	64	7	1	37.7	8.72	1500	0	2.366	0.400641	0.938	0.209086	0.961935	121.8	117.3	123.2	130	129.8	127	46.7	52	52.1	Mitochondrial
High	sca043.g101800.t1	PREDICTED: ISOFORM X /// ISOFORM X1 /// ISOFORM X2	17	4	17	4	1	38.8	6.67	700	0	2.643	0.400802	1.029	0.218113	0.999475	141.9	115.6	126.5	137.9	124.2	108.5	47.9	49.8	47.9	Mitochondrial
High	sca005.g101300.t1	PREDICTED: METHIONINE--TRNA LIGASE-LIKE /// METHIONINE--TRNA LIGASE, MITOCHONDRIAL /// LOW QUALITY: PROBABLE METHIONINE--TRNA LIGASE, MITOCHONDRIAL	40	16	90	16	1	64.1	6.84	3514	0	1.983	0.401929	0.867	0.184237	0.789208	116.1	114	108.7	133.9	123.1	136.4	53.3	59.6	54.8	Mitochondrial
High	sca091.g102100.t1	UNKNOWN	8	2	7	2	1	26.1	4.97	95	0	2.576	0.403226	0.82	0.215587	0.854096	106.5	111.6	135.1	132.6	136.2	127.9	55.1	43.3	51.6	Mitochondrial
High	sca008.g103850.t1	PREDICTED: PROTEASE DO-LIKE 9 /// PROTEASE DO-LIKE 9-LIKE /// SERINE PROTEASE	8	5	25	5	1	83.6	5.59	867	0	2.324	0.404531	0.884	0.237934	0.934764	123.2	110.6	116.2	117.6	151.7	131.4	48.4	47.6	53.2	Mitochondrial
High	sca174.g101200.t1	PREDICTED: 60S RIBOSOMAL-1 /// 60S RIBOSOMAL- /// 60S RIBOSOMAL-LIKE	23	4	18	4	1	22.1	10.2	309	0	2.417	0.404694	0.983	0.353509	0.999475	127.4	119.9	124.7	125.9	123	126.8	50.9	49.8	51.6	Mitochondrial
High	sca039.g101150.t1	UNKNOWN	7	3	39	3	1	41.5	8.4	1053	0	2.558	0.40568	1.052	0.355909	0.98266	118.7	130.4	125.5	134.5	124	119	48.5	50.3	49.1	Mitochondrial
High	sca214.g100950.t1	PREDICTED: 4FE-4S FERREDOXIN /// GLYCOLATE DEHYDROGENASE /// GLYCOLATE OXIDASE SUBUNIT GLCD	11	9	24	9	1	120.7	7.27	262	0	1.417	0.406339	0.566	0.209689	0.0918671	76.8	75.7	97.1	133.4	133.9	206.1	54.2	71.2	51.6	Mitochondrial
High	sca107.g101750.t1	PREDICTED: 40S RIBOSOMAL /// RIBOSOMAL /// RIBOSOMAL/S20E	30	5	102	5	1	13.4	9.94	1389	0	2.456	0.407166	1	0.358914	0.999475	127.6	124.8	124.5	139.7	124.8	103	51.9	50.8	52.9	Other
High	sca004.g113450.t3	PREDICTED: CBS DOMAIN-CONTAINING /// CBS DOMAIN-CONTAINING, MITOCHONDRIAL-LIKE /// CBS DOMAIN-CONTAINING, MITOCHONDRIAL	59	9	64	9	1	25.5	7.15	1811	0	1.63	0.408497	0.632	0.360171	0.0101611	91.7	94.1	104.5	145	151.5	136.2	59.2	57.7	60.2	Mitochondrial
High	sca034.g102550.t1	PREDICTED: 60S RIBOSOMAL-1 /// 60S RIBOSOMAL /// 60S RIBOSOMAL-	40	8	78	8	1	24.2	9.83	1858	0	2.83	0.408497	1.134	0.360171	0.843389	129.2	138.2	135.5	122.7	113.5	119.5	45.7	47	48.8	Other
High	sca139.g101800.t1	PREDICTED: ISOFORM 1	15	6	25	6	1	64.9	6.61	646	0	2.404	0.4095	1.001	0.362304	0.999475	124.3	125.1	121	132.5	123.1	120.9	51.7	50.4	50.9	Other
High	sca019.g101900.t3	PREDICTED: CYTOCHROME B6-F COMPLEX IRON-SULFUR SUBUNIT, CHLOROPLASTIC-LIKE /// CYTOCHROME B6 /// RIESKE IRON-SULFUR SUBUNIT OF THE CYTOCHROME B6F COMPLEX, CHLOROPLAST PRECURSOR	30	4	26	4	1	21.7	8.09	662	0	3.291	0.409668	1.333	0.21115	0.558699	118.3	133.4	179.5	70.2	100.1	170.5	32.6	41	54.5	Mitochondrial
High	sca015.g101700.t1	PREDICTED: 40S RIBOSOMAL /// RIBOSOMAL /// 40S RIBOSOMAL-LIKE	39	6	62	6	1	17.8	10.51	1037	0	2.381	0.410678	0.966	0.364988	0.999429	122.6	129.1	117.8	126.9	117.1	129.1	51.5	52.9	53	Mitochondrial
High	sca016.g102500.t1	PREDICTED: PEPTIDYLPROLYL ISOMERASE /// FKBP-TYPE PEPTIDYL-PROLYL CIS-TRANS ISOMERASE /// PEPTIDYL-PROLYL CIS-TRANS ISOMERASE DOMAIN	13	2	19	2	1	19.8	9.94	526	0	2.714	0.410846	1.067	0.365197	0.96775	115.9	143.9	128.7	93.2	134.9	134	42.7	51.6	55.1	Chloroplast
High	sca098.g106800.t1	PREDICTED: PROBABLE TRANSCRIPTIONAL REGULATORY /// PROBABLE TRANSCRIPTIONAL REGULATORY-LIKE ISOFORM X4 /// PROBABLE TRANSCRIPTIONAL REGULATORY-LIKE	22	5	30	5	1	30.9	5.14	1216	0	2.415	0.412371	0.969	0.240641	0.999475	126.8	119.2	119.4	127.3	123	130.8	52.5	53.9	47.2	Mitochondrial
High	sca005.g109450.t1	PREDICTED: TRANSLOCASE OF CHLOROPLAST 120, CHLOROPLASTIC-LIKE /// TRANSLOCASE OF CHLOROPLAST 1 /// OS10G0548800	30	17	113	17	1	99.3	6.44	4129	0	1.636	0.412712	0.675	0.34091	0.078171	92.9	93.3	105.4	137.7	133.5	162.2	56.8	57.8	60.5	Other
High	sca015.g109550.t1	PREDICTED: ADP-RIBOSYLATION/CRYSTALLIN J1 /// MULTISPECIES: CRYSTALLIN /// ADP-RIBOSYL	5	4	18	4	1	86	6.89	490	0	2.367	0.414079	0.98	0.218386	0.999475	127.8	122.6	106.3	125.1	125.1	132	48.1	51.8	61.2	Signal
High	sca033.g105500.t1	PREDICTED: ALANINE AMINOTRANSFERASE /// BNAA08G20540D /// PUTATIVE ALANINE AMINOTRANSFERASE, MITOCHONDRIAL	46	16	179	16	1	60.3	7.34	7079	0	2.099	0.41425	0.869	0.373287	0.781715	113.6	109.4	113.1	129.3	138.4	130.2	53.6	58.5	53.9	Mitochondrial
High	sca013.g102250.t4	PREDICTED: MALATE SYNTHASE /// MALATE SYNTHASE A /// MLS	30	17	115	11	1	62.4	7.56	1808	0	2.053	0.41511	0.901	0.219128	0.935088	116.6	121.8	95.4	129.5	126.8	143.3	56.8	50.2	59.5	Other
High	sca163.g108150.t1	UNKNOWN	2	1	2	1	1	76	9.5	0	0	1.649	0.415628	0.753	0.302566	0.822988	95.2	107.5	109.9	139.7	109.6	145.9	57.7	73.9	60.6	Other
High	sca090.g107100.t1	PREDICTED: MOLECULAR CHAPERONE GROES /// GROES-LIKE /// 20 KDA CHAPERONIN, CHLOROPLASTIC-LIKE	34	4	32	4	1	15.4	8.5	623	0	2.706	0.415628	1.086	0.301449	0.96775	123	140.2	127.6	113.3	118.3	128.5	52.8	49.2	47.1	Chloroplast
High	sca141.g100350.t1	PREDICTED: PROTEIN SERINE/THREONINE KINASE /// PRO SUBTILISIN/KEXINTYPE 5 PRECURSOR /// SERINE/THREONINE KINASE, PUTATIVE, PARTIAL	52	18	138	18	1	47.3	5.17	5086	0	4.995	0.41806	2.056	0.383336	4.76105e-06	176	187.3	148.7	85.6	84.9	103.5	35.2	35.5	43.3	Signal
High	sca075.g102800.t1	PREDICTED: KETOL-ACID REDUCTOISOMERASE, CHLOROPLASTIC /// ACETOHYDROXY ACID ISOMEROREDUCTASE /// PUTATIVE KETOL-ACID REDUCTOISOMERASE (ISS)	52	20	343	20	1	63.7	6.99	12699	0	2.293	0.418235	0.967	0.383488	0.999429	115	123.5	122.8	129	125.1	127.1	51.5	52.3	53.6	Chloroplast
High	sca031.g109400.t1	PREDICTED: PROTEIN ABCI7, CHLOROPLASTIC /// IRON-SULFUR CLUSTER ASSEMBLY /// ATP-BINDING CASSETTE SUPERFAMILY, PARTIAL	28	11	71	11	1	50.7	6.76	1515	0	2.433	0.41876	0.916	0.180348	0.941091	123.6	119.2	119	121.3	130.1	134.7	50.8	55.3	46	Mitochondrial
High	sca163.g106850.t1	PREDICTED: METHIONINE AMINOPEPTIDASE 1D /// METHIONINE AMINOPEPTIDASE /// M24 METALLOPEPTIDASE	14	3	16	3	1	30.6	9.17	698	0	1.951	0.419639	0.769	0.260779	0.584967	114	102.7	97.3	138.5	133.6	140.9	58.1	52.7	62.2	Mitochondrial
High	sca163.g102550.t1	PREDICTED: HELICASE, C-TERMINAL /// DEAD BOX ATP-DEPENDENT RNA HELICASE, PUTATIVE /// DEAD-BOX ATP-DEPENDENT RNA HELICASE 27-LIKE	8	2	10	2	1	27.9	9.67	71	0	1.556	0.422119	0.669	0.242004	0.185242	95.2	98.6	98	146.5	119.5	146.5	61.2	72.6	61.8	Other
High	sca033.g104600.t3	PREDICTED: ISOFORM X /// ISOFORM X1 /// ISOFORM X2	20	26	105	26	1	205.8	4.72	3752	0	2.286	0.42517	0.959	0.222216	0.98119	116.2	121.1	128	128.2	126.3	122.3	50.9	53.7	53.3	Mitochondrial
High	sca015.g109150.t1	PREDICTED: UBP1-ASSOCIATED 1C /// UBP1-ASSOCIATED 1C-LIKE /// .8-LIKE	36	6	37	6	1	34.4	9.13	1608	0	1.846	0.426257	0.787	0.258241	0.777708	96.7	117.4	113.2	131.5	121.1	143.9	50.8	63.9	61.4	Other
High	sca127.g101750.t1	PREDICTED: SERINE CARBOXYPEPTIDASE /// SERINE CARBOXYPEPTIDASE-LIKE 25 /// SERINE CARBOXYPEPTIDASE-LIKE 2	18	6	21	6	1	52.6	5.83	674	0	0.247	0.429	0.109	0.224202	1.96538e-16	20.6	22.3	21.3	189.7	92.4	283.6	81.4	90.5	98.2	Signal
High	sca056.g101250.t1	PREDICTED: 40S RIBOSOMAL /// 40S RIBOSOMAL-1 /// 40S RIBOSOMAL-	54	8	152	8	1	16.9	9.83	4136	0	2.114	0.429553	0.908	0.411872	0.915746	118.1	111.3	118.4	129.1	122.5	137.3	56.3	52.6	54.3	Other
High	sca074.g100800.t1	PREDICTED: FASCICLIN /// BETA-IG-H3/FASCICLIN /// NEX18 SYMBIOTICALLY INDUCED	20	4	68	4	1	23.2	4.56	2640	0	1.43	0.430663	0.616	0.414573	0.00549468	89.1	89.2	89.5	145.6	141.5	145.3	81.3	55.9	62.6	Signal
High	sca020.g103050.t1	PREDICTED: GLYCINE-RICH-LIKE /// COLD SHOCK-LIKE /// GLYCINE RICH	42	4	156	4	1	16.3	7.96	6204	0	2.194	0.432152	0.946	0.418747	0.979711	100.1	121.8	137.9	101.1	129.4	145.8	45.4	55.5	63	Other
High	sca013.g102950.t1	PREDICTED: RIBOSOME PRODUCTION FACTOR 2 HOMOLOG /// RIBOSOME PRODUCTION FACTOR 2 /// BRIX-DOMAIN-CONTAINING	14	5	25	5	1	36.5	10.1	254	0	3.048	0.433088	1.489	0.28465	0.253197	145.8	137.7	152.2	130.4	91.4	102.2	47.8	48.2	44.3	Other
High	sca051.g100050.t1	PREDICTED: SULFATE ADENYLYLTRANSFERASE /// ATP-SULFURYLASE /// SULPHATE ADENYLYLTRANSFERASE	46	16	128	14	1	49.8	6.54	3237	2	2.744	0.433651	1.19	0.422708	0.63987	137.2	133.3	144.2	118.4	112	105.8	50.3	48.6	50.3	Chloroplast
High	sca132.g102700.t2	PREDICTED: 60S RIBOSOMAL-1 /// 60S RIBOSOMAL-2-LIKE /// 60S RIBOSOMAL-1-LIKE	46	8	83	8	1	16.4	10.58	3045	0	2.564	0.434216	0.961	0.422708	0.998775	127.6	131.6	113.5	135.9	118.2	118	49	51.3	54.8	Mitochondrial
High	sca021.g104500.t1	PREDICTED: GUANINE NUCLEOTIDE-BINDING-LIKE 3 HOMOLOG /// GUANINE NUCLEOTIDE-BINDING-LIKE 3-LIKE /// GTP-BINDING FAMILY	28	12	51	12	1	67.6	7.72	1253	0	2.37	0.43554	1.051	0.264378	0.999429	119.7	122.8	131.1	125.6	116.8	123.7	54.1	50.9	55.3	Other
High	sca079.g104000.t1	PREDICTED: LOW QUALITY: VACUOLAR-ASSOCIATED-LIKE /// VACUOLAR-ASSOCIATED /// BNAC05G33000D	6	3	4	3	1	96.7	4.7	22	0	2.434	0.43573	0.99	0.258495	0.999475	126.3	129.9	116.9	127.6	112.3	133.7	55.6	49.7	48	Other
High	sca011.g103600.t1	PREDICTED: 60S RIBOSOMAL-3-LIKE /// 60S RIBOSOMAL /// 60S RIBOSOMAL-	28	4	41	4	1	11.2	11.58	608	0	2.459	0.439174	1.098	0.434095	0.922883	133.6	129.4	116.9	132.1	117.9	99	54.3	51.8	64.9	Mitochondrial
High	sca033.g107450.t4	PREDICTED: DNAJ HOMOLOG SUBFAMILY C MEMBER 8-LIKE /// DNAJ HOMOLOG SUBFAMILY C MEMBER 8 /// J DOMAIN-CONTAINING	13	4	19	4	1	40.1	5.97	175	0	2.101	0.439367	0.931	0.30746	0.981107	122.2	114.6	108.1	131.3	141.1	112.5	57.7	61.1	51.4	Other
High	sca174.g100300.t1	PREDICTED: GONIDIA-SPECIFIC /// RHODANESE-LIKE DOMAIN /// NADH PYROPHOSPHATASE (ISS)	42	7	74	7	1	26.4	8.29	2366	0	2.019	0.439947	0.91	0.435741	0.920017	115.7	111.8	118.8	130.2	122.9	128.8	57.3	63.8	50.6	Mitochondrial
High	sca104.g106250.t1	PREDICTED: 40S RIBOSOMAL /// 40S RIBOSOMAL-LIKE /// BNAA02G04810D	58	11	234	11	1	23.7	10.51	7268	0	2.297	0.440141	1.011	0.43597	0.999475	122.7	118.2	122.5	135.4	116.9	120.3	52.7	51.5	59.8	Other
High	sca056.g102050.t1	PREDICTED: 40S RIBOSOMAL /// 40S RIBOSOMAL-2-LIKE /// 40S RIBOSOMAL-1	43	11	97	11	1	24.7	10.35	2078	0	2.396	0.441306	1.051	0.438858	0.98266	121.8	127.2	131.9	115.9	125	118.8	53.8	53.1	52.4	Chloroplast
High	sca148.g101450.t1	PREDICTED: 60S RIBOSOMAL-2-LIKE /// BNACNNG21840D /// 60S RIBOSOMAL-1	30	7	100	7	1	24.4	10.42	2868	0	2.22	0.441891	0.969	0.440352	0.999429	127.3	116.2	119.3	123.1	119.9	130.6	56.9	53	53.7	Other
High	sca139.g101950.t1	PREDICTED: UNNAMED PRODUCT	9	3	8	3	1	50.5	6.47	355	0	3.059	0.443066	1.355	0.359313	0.610553	156.1	153.6	103.7	115.2	112.8	107.2	51	47.4	53	Other
High	sca240.g100050.t1	PREDICTED: VARIANT-SPECIFIC SURFACE /// CYSTEINE RICH&GT;GI|1586028|PRF||2202335A CYS-RICH /// PROTEIN SERINE/THREONINE KINASE, PUTATIVE	16	8	32	8	1	70.3	5.24	1158	0	1.704	0.443656	1.009	0.317323	0.999475	109.8	133.3	95.8	108.8	119.1	159.7	64.4	52.8	56.3	Signal
High	sca057.g101850.t1	UNKNOWN	29	6	37	6	1	40.2	4.56	1585	0	2.277	0.44484	0.967	0.254058	0.999475	109	133.3	127.2	119.8	112.5	131.6	53.3	57.4	55.9	Chloroplast
High	sca211.g100700.t1	PREDICTED: 60S RIBOSOMAL-LIKE /// 60S RIBOSOMAL /// 60S RIBOSOMAL-2	20	6	58	6	1	18.2	11.25	522	0	2.434	0.44603	1.07	0.445557	0.961935	121.3	148.1	122.9	119.4	117.8	114.9	49.9	52.5	53.2	Chloroplast
High	sca174.g100150.t1	PREDICTED: UPF0662 /// CONSERVED FUNGAL	13	5	8	5	1	43.6	5.4	155	0	2.022	0.447227	0.823	0.300721	0.89196	103.8	113	94	111.6	137.3	152.5	49.9	55.9	81.9	Other
High	sca015.g104150.t1	PREDICTED: ZINC FINGER MATRIN-TYPE /// ZINC FINGER MATRIN-TYPE-LIKE /// C2H2 AND C2HC ZINC FINGERS SUPERFAMILY	14	2	10	2	1	25.1	6.81	293	0	1.755	0.447628	0.693	0.287976	0.23598	95.7	99.5	107.4	138	144.1	135	63.3	56.7	60.4	Other
High	sca081.g104100.t1	PREDICTED: ATP F0F1 SYNTHASE SUBUNIT ALPHA /// ATP SYNTHASE F1 SUBUNIT ALPHA /// F0F1 ATP SYNTHASE SUBUNIT ALPHA	16	9	38	9	1	77.3	5.26	865	0	2.117	0.447828	0.948	0.261734	0.997409	114.3	125.4	116.1	123.3	128.7	122.5	59.2	55.6	54.9	Mitochondrial
High	sca010.g100700.t1	PREDICTED: 40S RIBOSOMAL /// 40S RIBOSOMAL-3 /// 40S RIBOSOMAL-3-LIKE	53	17	212	17	1	28.5	9.91	5005	0	2.218	0.447828	0.995	0.450029	0.999475	122.9	128.4	114.7	125.7	125.5	115.3	55.4	56.2	56	Mitochondrial
High	sca004.g107450.t1	PREDICTED: 40S RIBOSOMAL /// 40S RIBOSOMAL-2 /// 40S RIBOSOMAL-	32	2	50	2	1	9	6.77	2463	0	1.933	0.448229	0.897	0.450349	0.884242	111.9	108.4	127.6	129.1	120.9	137.2	57.9	58.2	48.8	Other
High	sca033.g102800.t1	PREDICTED: RIBOSOMAL /// 60S RIBOSOMAL-3-LIKE /// 60S RIBOSOMAL	28	5	115	5	1	23.7	10.92	2286	0	2.373	0.449236	1.066	0.453188	0.96775	121.1	124.6	128.4	132.2	114.9	120.4	52.2	52	54.1	Mitochondrial
High	sca046.g100250.t1	PREDICTED: PUTATIVE GLUCOSE-6-PHOSPHATE 1-EPIMERASE /// APOSPORY-ASSOCIATED /// ALDOSE 1-EPIMERASE FAMILY	25	7	53	7	1	38.4	6.29	1250	0	2.007	0.449438	0.887	0.453231	0.853135	118.5	117.9	105.6	122.5	132.9	128	58.4	58.7	57.5	Chloroplast
High	sca075.g101450.t1	UNKNOWN	15	3	14	3	1	58.8	4.2	266	0	2.069	0.44964	1.106	0.359399	0.961327	104.5	124.9	138.5	128.3	107.8	125.2	54	60.4	56.3	Chloroplast
High	sca215.g101200.t1	UNKNOWN	5	1	7	1	1	47.2	6.32	133	0	1.198	0.44964	0.539	0.369974	0.165077	81.8	120.4	65.2	151.8	137.8	156	68.2	47.6	71.2	Other
High	sca185.g101550.t3	PREDICTED: 1-DEOXY-D-XYLULOSE 5-PHOSPHATE SYNTHASE /// 1-DEOXY-D-XYLULOSE /// 1-DEOXY-D-XYLULOSE-5-PHOSPHATE SYNTHASE 1, CHLOROPLASTIC	26	14	100	14	1	76.1	6.89	2958	0	2.981	0.449843	1.341	0.454	0.195082	145.8	135.7	155.4	108.7	115.8	98.6	48.9	46.6	44.4	Chloroplast
High	sca104.g106850.t1	PREDICTED: CASEIN KINASE I ISOFORM DELTA-LIKE /// CASEIN KINASE /// CASEIN KINASE	13	4	11	4	1	43.5	9.57	169	0	2.454	0.450653	1.106	0.281188	0.964381	132	123.3	122.9	119.4	105.3	140.4	53.8	54.5	48.4	Other
High	sca235.g100950.t1	PREDICTED: 40S RIBOSOMAL /// 40S RIBOSOMAL-LIKE /// RIBOSOMAL/S16	41	8	117	8	1	20.1	9.99	2465	0	2.066	0.451467	0.926	0.456757	0.948008	115	115.7	117.9	124.2	124	134.4	56.9	56	55.9	Other
High	sca033.g102100.t4	PREDICTED: SERINE/THREONINE-PROTEIN KINASE CTR1-LIKE /// SERINE/THREONINE-PROTEIN KINASE HT1-LIKE /// TYROSINE-PROTEIN KINASE TRANSFORMING-LIKE ISOFORM 1	42	17	82	17	1	70.3	6.87	1887	0	2.129	0.452694	0.98	0.458445	0.999475	133.8	107	119.8	126.9	125.4	122.3	57.4	51.1	56.3	Chloroplast
High	sca005.g110350.t2	PREDICTED: ISOFORM X1 /// , CHLOROPLASTIC-LIKE /// , CHLOROPLASTIC	17	2	8	2	1	33.4	6.93	134	0	1.665	0.452899	0.754	0.373287	0.774323	109.3	106.5	89.6	159.2	112.6	118.9	63.7	86.4	53.8	Chloroplast
High	sca012.g101350.t1	PREDICTED: TRNA BINDING DOMAIN CONTAINING /// PUTATIVE TYROSYL/METHIONYL-TRNA SYNTHETASE /// METHIONYL-TRNA SYNTHETASE	50	7	61	7	1	24.6	8.24	1984	0	2.339	0.453104	1.044	0.459448	0.996836	130.2	126.7	121.5	120.1	127.3	116.4	55.7	49.4	52.7	Chloroplast
High	sca110.g103150.t1	PREDICTED: 60S RIBOSOMAL-LIKE /// 60S RIBOSOMAL /// 60S RIBOSOMAL-	28	5	47	5	1	17.7	11.37	1195	0	3.211	0.453309	1.402	0.45975	0.10357	138.3	147.1	164.8	109.5	104.9	97.7	43.1	47.5	47.2	Mitochondrial
High	sca102.g100350.t2	UNKNOWN	15	6	29	6	1	55	5.06	1466	0	1.733	0.454959	0.767	0.293957	0.519239	97.3	110.5	112	139.4	144.1	107.4	63.4	63.8	62.1	Other
High	sca177.g102550.t2	PREDICTED: 20 KDA CHAPERONIN, CHLOROPLASTIC-LIKE /// CHAPERONIN /// GROES-LIKE	51	8	87	8	1	25	8.12	3197	0	1.984	0.454959	0.931	0.463559	0.95531	114.7	115.8	119.5	131	124.4	118.9	57.8	56.6	61.4	Mitochondrial
High	sca136.g100700.t1	UNKNOWN	15	3	7	3	1	26.7	8.25	95	0	0.984	0.45683	0.45	0.266577	0.00730302	64.6	69.3	67.8	143.8	135.1	199.2	65.7	60	94.5	Chloroplast
High	sca039.g102500.t1	PREDICTED: 60S RIBOSOMAL-LIKE /// MGC89963 /// 60S RIBOSOMAL, PUTATIVE	63	5	119	5	1	11.7	9.82	3653	0	2.211	0.457038	1.011	0.46729	0.999475	119.5	120.6	124.1	117.2	119.3	134.1	57.1	54.5	53.6	Mitochondrial
High	sca056.g102650.t1	PREDICTED: LOW QUALITY: SMALL SUBUNIT PROCESSOME COMPONENT 20 HOMOLOG /// SMALL SUBUNIT PROCESSOME COMPONENT 20 HOMOLOG /// SMALL SUBUNIT PROCESSOME COMPONENT 20	5	11	20	11	1	327.5	6.54	290	0	1.948	0.457875	1.022	0.269664	0.999475	112.7	125.5	115.1	110.3	115.4	139.8	69.2	52.8	59.1	Other
High	sca057.g104400.t1	UNKNOWN	30	4	36	4	1	20.4	4.54	952	0	1.801	0.458085	0.825	0.40058	0.618125	103.9	109.8	110.1	137.1	129.6	133.4	64.2	50.9	61.1	Signal
High	sca172.g102400.t2	PREDICTED: TRANSCRIPTION INITIATION FACTOR IIE SUBUNIT BETA /// BNAC01G11630D /// TRANSCRIPTION INITIATION FACTOR IIE SUBUNIT BETA-LIKE	16	3	3	3	1	33.3	9.63	95	0	2.069	0.459348	0.956	0.40058	0.999475	111.6	124.7	113.7	168.2	88.3	119	59.6	60.3	54.6	Other
High	sca034.g108900.t1	PREDICTED: 40S RIBOSOMAL /// 40S RIBOSOMAL-LIKE /// 40S RIBOSOMAL ISOFORM X2	54	15	202	15	1	29.1	10.1	4965	0	2.201	0.459348	0.94	0.472582	0.967955	123.5	118.8	116.6	131.5	117.5	125.4	54.5	54	58.1	Other
High	sca215.g101300.t1	PREDICTED: ISOFORM X2 /// ISOFORM X /// ISOFORM X1	22	8	23	8	1	61	5.1	584	0	2.219	0.459559	0.984	0.34604	0.999475	123.2	124.9	116.9	125.2	122.5	121.7	53.1	56.3	56.2	Mitochondrial
High	sca013.g104700.t4	PREDICTED: DEAD/DEAH BOX HELICASE /// RNA HELICASE, DEAD-BOX TYPE /// ATP-DEPENDENT RNA HELICASE	22	10	38	10	1	66.4	5.68	859	0	2.187	0.459982	1.006	0.340111	0.999475	122.9	117.4	127.2	122.1	119.8	118.3	56.2	53.5	62.6	Mitochondrial
High	sca066.g104850.t1	PREDICTED: MULTIPROTEIN /// MULTIPROTEIN-BRIDGING FACTOR 1B-LIKE /// MULTIPROTEIN BRIDGING FACTOR 1	19	3	16	3	1	17.5	10.37	230	0	2.402	0.460193	1.186	0.306285	0.861315	123.4	126.9	141.3	123.4	107	117.7	51.4	54.8	54.1	Mitochondrial
High	sca001.g114800.t1	UNKNOWN	16	1	3	1	1	7.2	9.47	80	0	1.23	0.462321	0.528	0.42281	0.227849	71.6	73.3	114.7	180.5	138.8	135.8	58.2	64.2	62.8	Chloroplast
High	sca003.g101000.t1	PREDICTED: PROTEIN SERINE/THREONINE PHOSPHATASE 2C /// PUTATIVE 2C 11 /// PROTEIN PHOSPHATASE 1K, MITOCHONDRIAL-LIKE	35	10	47	10	1	40.7	7.24	894	0	2.401	0.462321	1.11	0.308705	0.95531	110.3	111.8	148.4	94.9	148.1	133.7	46	45	61.8	Mitochondrial
High	sca153.g100850.t1	PREDICTED: 40S RIBOSOMAL /// RIBOSOMAL COMPONENT OF CYTOSOLIC 80S RIBOSOME AND 40S SMALL SUBUNIT /// 40S RIBOSOMAL-LIKE	38	10	80	10	1	22.3	10.4	1665	0	2.194	0.462321	0.992	0.477986	0.999475	125.8	125.9	113.8	126.8	116.1	122.1	55.4	57.4	56.5	Mitochondrial
High	sca003.g106150.t2	PREDICTED: GLYCOSIDE HYDROLASE FAMILY 9 /// GLYCOSYL HYDROLASE, PARTIAL /// ENDOGLUCANASE	26	12	53	12	1	76.2	6.06	1789	0	2.646	0.463607	1.227	0.348373	0.795909	136.1	140.5	132.9	118.9	114.5	105.5	45.2	53.1	53.2	Signal
High	sca172.g101900.t1	UNKNOWN	7	5	20	5	1	114.9	5.1	602	0	1.563	0.464037	0.757	0.351609	0.53759	114.1	101	102.6	121.6	139.3	135.5	52.8	64.6	68.6	Mitochondrial
High	sca031.g106150.t1	PREDICTED: PUMILIO HOMOLOG 24 /// PUMILIO HOMOLOG 24-LIKE /// PUMILIO-LIKE	15	9	19	9	1	78.4	9.19	227	0	2.158	0.464468	1.002	0.311336	0.999475	133.8	118.4	116.7	122.8	118.1	122.5	57.1	54.8	55.9	Other
High	sca106.g107000.t1	PREDICTED: 40S RIBOSOMAL-LIKE /// 40S RIBOSOMAL /// CYTOPLASMIC RIBOSOMAL	42	7	85	7	1	17	10.48	854	0	2.071	0.466853	0.966	0.485919	0.999429	109.7	120.2	123	113.5	120.1	145	53	58.2	57.3	Mitochondrial
High	sca146.g104710.t1	UNKNOWN	27	8	26	8	1	31	5.52	800	0	14.978	0.468604	6.87	0.359313	1.96538e-16	241.3	240.6	271.1	35.1	35.9	28.4	16.5	16.1	15.1	#N/A
High	sca034.g101750.t4	UNKNOWN	48	21	195	21	1	77.8	4.6	7997	0	8.298	0.470367	4.167	0.494222	1.96538e-16	223.6	217.2	220	48.9	52.1	61.2	21.9	26.2	28.8	Signal
High	sca056.g102400.t2	PREDICTED: VACUOLAR-ASSOCIATED HOMOLOG 1-LIKE /// VACUOLAR-ASSOCIATED HOMOLOG 1 /// VACUOLAR-ASSOCIATED	20	2	8	2	1	25.3	8.81	65	0	0.652	0.471254	0.307	0.326778	2.38968e-05	47.8	52	57.2	155.4	131.4	212.2	73.3	78.6	92.2	Other
High	sca061.g104400.t1	PREDICTED: 40S RIBOSOMAL-1 /// BNAC06G33580D /// RIBOSOMAL	46	11	109	11	1	30.7	4.92	3310	0	2.331	0.47259	1.054	0.497702	0.981314	121.3	129.4	128.1	116.3	122.8	116.2	57.3	53.6	54.9	Other
High	sca005.g111850.t1	PREDICTED: NUCLEOLAR /// NOP14 NUCLEOLAR-LIKE /// NUCLEOLAR-LIKE	9	8	30	8	1	116.8	5.2	859	0	2.244	0.473037	1.061	0.292953	0.999429	120.5	134.4	125	120	115.4	117.8	53.8	57.4	55.7	Other
High	sca008.g104200.t1	PREDICTED: 40S RIBOSOMAL /// RIBOSOMAL, COMPONENT OF CYTOSOLIC 80S RIBOSOME AND 40S SMALL SUBUNIT /// RIBOSOMAL COMPONENT OF CYTOSOLIC 80S RIBOSOME AND 40S SMALL SUBUNIT	48	10	131	10	1	17.9	9.98	4859	0	1.861	0.473037	0.901	0.498381	0.892109	111.7	109.5	114.9	119.3	121.5	141.3	62.8	57.4	61.7	Mitochondrial
High	sca053.g104700.t1	PREDICTED: 60S RIBOSOMAL-2-LIKE /// RIBOSOMAL, COMPONENT OF CYTOSOLIC 80S RIBOSOME AND 60S LARGE SUBUNIT /// 60S RIBOSOMAL-3	20	4	61	4	1	30.4	11.71	2272	0	3.361	0.473934	1.635	0.500357	0.00485801	128.4	157	171	104.3	95.7	104.6	42.6	46.7	49.6	Other
High	sca097.g100650.t1	UNKNOWN	4	1	2	1	1	62.9	6.18	0	0	1.314	0.475059	0.624	0.446338	0.506022	113.6	72.2	74.8	133.3	117.6	119.8	54.1	157.7	56.9	Mitochondrial
High	sca034.g109650.t3	PREDICTED: GTP-BINDING /// GTP-BINDING-LIKE /// GTPASE ERA-LIKE	5	2	9	2	1	42.6	6.38	93	0	2.275	0.475511	1.087	0.366375	0.978638	109.9	130.6	136.4	120.4	120.1	115.4	55	57.4	54.9	Mitochondrial
High	sca146.g106300.t1	UNKNOWN	39	9	47	9	1	24.5	9.5	823	0	1.477	0.477555	0.705	0.458445	0.14017	93.6	81.4	105.6	132.7	112.4	189.4	63.4	56.1	65.3	Other
High	sca034.g103800.t1	PREDICTED: 60S RIBOSOMAL /// 60S RIBOSOMAL-LIKE /// 60S RIBOSOMAL, PUTATIVE	24	4	56	4	1	17.9	11.68	701	0	2.525	0.479616	1.211	0.513353	0.573299	135.8	134.6	136.6	113.7	111.1	101	53.2	53.3	60.7	Mitochondrial
High	sca013.g107450.t1	PREDICTED: D-LACTATE DEHYDROGENASE /// LACTATE DEHYDROGENASE-LIKE OXIDOREDUCTASE /// 2-HYDROXYACID DEHYDROGENASE	1	1	8	1	1	118	8.81	91	0	1.168	0.484966	0.605	0.333549	0.173915	69.1	91.4	87	114.1	101.9	204.7	54.4	78.2	99.2	Mitochondrial
High	sca130.g102850.t3	PREDICTED: DIAMINOPIMELATE DECARBOXYLASE /// DIAMINOPIMELATE DECARBOXYLASE /// DIAMINOPIMELATE DECARBOXYLASE 2, CHLOROPLASTIC-LIKE	55	18	139	18	1	53.4	8.59	5045	0	2.265	0.485201	1.095	0.526653	0.928178	125.3	125.4	129.3	120.1	111.3	118.1	59.4	54	57.1	Mitochondrial
High	sca198.g101100.t1	PREDICTED: THO COMPLEX SUBUNIT 2-LIKE /// THO COMPLEX SUBUNIT 2 /// THO COMPLEX SUBUNIT 2-LIKE ISOFORM X1	14	19	57	19	1	212.4	8.28	1143	0	2.19	0.485673	1.011	0.456757	0.999475	118.8	126.3	121.3	117.5	118.8	128.5	57.5	57.7	53.7	Other
High	sca013.g108600.t2	UNKNOWN	41	3	5	3	1	10.4	9.47	169	0	0.832	0.487092	0.399	0.345027	0.000698841	60.5	46	90.6	158.1	115.4	194.4	72.8	67.4	94.7	Mitochondrial
High	sca181.g102800.t1	PREDICTED: PHENYLALANINE--TRNA LIGASE, CHLOROPLASTIC/MITOCHONDRIAL-LIKE ISOFORM X1 /// PHENYLALAN /// PHENYLALANINE--TRNA LIGASE, CHLOROPLASTIC/MITOCHONDRIAL	45	14	130	14	1	49	6.61	3997	0	2.002	0.48852	0.977	0.533064	0.999475	118.1	117.4	124.9	122.7	120.1	119.4	60.6	58.6	58.3	Mitochondrial
High	sca081.g100050.t1	PREDICTED: ZINC FINGER /// CYTOPLASMIC /// ZINC FINGER-LIKE	39	10	58	10	1	37.3	4.75	1072	0	2.286	0.488759	1.109	0.378865	0.959485	120.9	130.3	131.4	119.5	117.4	113	52.9	59.4	55.2	Other
High	sca056.g100300.t1	PREDICTED: PROTEIN SERINE/THREONINE KINASE /// GLUTAMINE/ASPARAGINE-RICH-25, PUTATIVE /// PROTEIN SERINE/THREONINE KINASE, PUTATIVE, PARTIAL	15	4	24	4	1	38.5	4.39	1203	0	2.087	0.489716	1.294	0.445557	0.712887	137.4	159.2	94.4	106.2	101.7	125.3	65.9	49.8	60.1	Chloroplast
High	sca177.g102950.t1	PREDICTED: ZINC CARBOXYPEPTIDASE FAMILY /// ZINC CARBOXYPEPTIDASE /// PEPTIDASE M14, CARBOXYPEPTIDASE A	37	11	50	11	1	47.3	5.81	1869	0	2.5	0.493583	1.234	0.37243	0.766529	134.8	137.3	130	105.2	111.3	118.3	52.9	54.9	55.3	Chloroplast
High	sca098.g107000.t1	PREDICTED: 20 KDA CHAPERONIN, CHLOROPLASTIC-LIKE /// 20 KDA CHAPERONIN, CHLOROPLASTIC /// CP10-LIKE	58	12	133	12	1	25.1	9.13	3226	0	2.171	0.493827	1.072	0.543269	0.959485	128	130.5	117.6	119.4	117.8	112.3	59	57	58.4	Mitochondrial
High	sca035.g100600.t1	PREDICTED: LYSINE-SPECIFIC DEMETHYLASE /// LYSINE-SPECIFIC DEMETHYLASE JMJ706-LIKE ISOFORM X1 /// LYSINE-SPECIFIC DEMETHYLASE 5D-LIKE	12	5	13	5	1	83.6	5.24	530	0	0.237	0.494071	0.184	0.456924	3.60044e-07	21.1	43.1	31.7	180	152	172.2	89	74.3	136.7	Mitochondrial
High	sca206.g101800.t3	PREDICTED: TETRATRICOPEPTIDE REPEAT /// HEAT SHOCK (HSP70)-INTERACTING, PUTATIVE /// HEAT SHOCK-LIKE	55	26	251	26	1	69.6	5.69	7160	0	1.775	0.49554	0.837	0.547637	0.62043	109.3	116.3	106.5	131.4	122.4	127.3	61.5	60.6	64.7	Other
High	sca111.g100450.t5	PREDICTED: ARSAB FAMILY TRANSPORTER: ARSENITE (ARSA) /// ARSENICAL PUMP-DRIVING ATPASE, PUTATIVE /// ATPASE GET3-LIKE	18	9	30	9	1	67.9	6.95	835	0	1.621	0.495786	0.815	0.406109	0.774323	112.4	109.6	96.1	122.6	134.5	129.3	69.3	62	64.1	Mitochondrial
High	sca001.g102200.t1	PREDICTED: TPR REPEAT-CONTAINING /// PSBB MRNA MATURATION FACTOR MBB1 (PLASTID) /// PSBB MRNA MATURATION FACTOR	2	1	4	1	1	67.6	8.79	29	0	2.134	0.498008	0.915	0.438521	0.999429	110.6	138.5	109.8	120.8	114.1	127.9	51.8	62.8	63.7	Chloroplast
High	sca034.g109850.t1	UNKNOWN	9	4	25	4	1	59.8	4.55	966	0	2.217	0.499002	1.106	0.358914	0.95531	126.5	111.3	148.3	114.3	126.3	101.1	57	54	61.1	Signal
High	sca220.g101250.t1	UNKNOWN	15	4	25	4	1	44	5	815	0	1.66	0.50025	0.904	0.372957	0.980633	111.2	117.8	107.8	111.7	130.3	129.9	54.2	72.1	65	Chloroplast
High	sca089.g118300.t1	PREDICTED: NITRILE-SPECIFIER /// NITRILE-SPECIFIER-LIKE /// KELCH REPEAT	36	9	53	9	1	34.7	6.35	1378	0	2.034	0.501505	1.037	0.344594	0.999475	113.6	125.3	121.2	109.5	136.9	116.8	55.9	62.2	58.6	Other
High	sca020.g102700.t1	PREDICTED: THYLAKOID LUMENAL 15.0 KDA, CHLOROPLASTIC /// THYLAKOID LUMENAL 15.0 KDA, CHLOROPLASTIC-LIKE /// PERMEASES OF THE MAJOR FACILITATOR SUPERFAMILY	23	5	45	5	1	23.5	5.48	1160	0	1.703	0.50226	0.875	0.393178	0.853135	107.9	115.4	101.6	123.4	124.1	136.7	63.4	59	68.6	Mitochondrial
High	sca013.g103100.t1	PREDICTED: POLYSACCHARIDE DEACETYLASE /// ISOFORM X2 /// CHITIN DEACETYLASE-LIKE ISOFORM E	35	10	57	10	1	34.8	5.19	1874	0	6.876	0.503018	3.256	0.414071	3.85192e-12	214.1	214.6	191.9	61.9	67.3	58.9	31.1	28.9	31.2	Signal
High	sca001.g115350.t1	PREDICTED: CYSTEINE SYNTHASE /// CYSTEINE SYNTHASE, CHLOROPLASTIC/CHROMOPLASTIC /// RECNAME: FULL=CYSTEINE SYNTHASE, CHLOROPLASTIC/CHROMOPLASTIC; ALTNAME: FULL=CSASE B; SHORT=CS-B; ALTNAME: FULL=O-ACETYLSERINE (THIOL)-LYASE; ALTNAME: FULL=O-ACETYLSERINE SULFHYDRYLASE; ALTNAME: FULL=OAS-TL B; FLAGS: PRECURSOR	58	14	119	13	1	39.1	7.78	4130	2	2.006	0.504032	1.011	0.568169	0.999475	116.7	123.4	133.3	122.7	122.1	101.4	60.3	61.5	58.6	Chloroplast
High	sca134.g104000.t1	PREDICTED: 60S RIBOSOME SUBUNIT BIOGENESIS HOMOLOG /// 60S RIBOSOME SUBUNIT BIOGENESIS HOMOLOG ISOFORM X1 /// 60S RIBOSOME SUBUNIT BIOGENESIS	27	3	14	3	1	21.6	9.13	264	0	1.62	0.506073	0.955	0.460777	0.999475	110.9	97.4	126.7	116.1	123.8	126.7	57.6	62.7	78.2	Chloroplast
High	sca106.g106200.t1	PREDICTED: PUTATIVE RRNA METHYLTRANSFERASE /// ADOMET-DEPENDENT RRNA METHYLTRANSFERASE SPB1 /// FTSJ-LIKE METHYLTRANSFERASE FAMILY	8	6	17	6	1	91.6	5.08	222	0	1.825	0.506329	1.408	0.480343	0.606227	132.1	144	109.5	86.9	102.2	139.2	74.3	51.8	60	Mitochondrial
High	sca017.g102900.t2	PREDICTED: CALCINEURIN-LIKE PHOSPHOESTERASE /// METALLO-DEPENDENT PHOSPHATASE	30	9	44	8	1	58.7	6.06	1928	1	2.14	0.506329	1.075	0.395096	0.992108	120.5	131	131.7	112.1	126.2	104.1	56.8	61.2	56.3	Chloroplast
High	sca005.g106100.t1	PREDICTED: PROBABLE LYSINE--TRNA LIGASE, CYTOPLASMIC /// LYSINE--TRNA LIGASE-LIKE /// LYSYL-TRNA SYNTHETASE	23	10	63	10	1	67.3	6.19	1538	0	1.754	0.507099	0.89	0.372957	0.941091	113.1	111.7	111	127.1	115.2	125.6	64.5	70	61.9	Mitochondrial
High	sca052.g104100.t1	PREDICTED: OS09G0541700 /// X1 /// PUTATIVE UNIVERSAL STRESS	37	3	25	3	1	12.6	4.56	699	0	1.736	0.50813	0.807	0.445557	0.730691	104.2	101.7	110.7	129.2	138.7	125.4	68.5	57.8	63.7	Mitochondrial
High	sca267.g104450.t1	PREDICTED: TETRATRICOPEPTIDE REPEAT /// TPR-LIKE /// TFP PILUS ASSEMBLY	11	3	12	3	1	34.7	5.43	90	0	1.137	0.508388	0.657	0.441814	0.501193	80.5	90.7	89	145.7	135.8	135.5	70.8	69	83.1	Chloroplast
High	sca013.g110100.t1	PREDICTED: TRANSCRIPTION FACTOR BTF3 HOMOLOG 4-LIKE /// TRANSCRIPTION FACTOR BTF3 /// TRANSCRIPTION FACTOR HOMOLOG BTF3-LIKE	9	1	38	1	1	21.3	9.69	2486	0	1.785	0.508647	0.966	0.426901	0.996836	111.7	123	110.1	108.1	127.2	129.1	62.6	62.5	65.6	Mitochondrial
High	sca114.g107050.t1	PREDICTED: ANKYRIN /// ANKYRIN, PARTIAL /// .G28	6	2	10	2	1	59.1	8.05	527	0	0.343	0.508647	0.202	0.504497	6.97745e-06	29.8	35.2	32	207.4	174.6	139.9	99.4	88.8	93.1	Other
High	sca043.g100950.t1	PREDICTED: PROTEIN MAK16 HOMOLOG /// MAK16-LIKE /// MAK16	18	4	14	4	1	40.7	4.83	425	0	1.797	0.508906	1.091	0.503443	0.989041	125.4	115.7	121.7	145.3	106.1	86.6	69.8	54	75.4	Other
High	sca085.g102650.t1	PREDICTED: PROTEIN LOW PSII ACCUMULATION 3, CHLOROPLASTIC /// UNCHARACTERIZED LOC101213889 /// PROTEIN LOW PSII ACCUMULATION 3, CHLOROPLASTIC ISOFORM X1	18	5	12	5	1	41.9	6.29	241	0	1.939	0.509165	0.994	0.378829	0.999475	114	113.4	126.1	114.7	117.7	123.5	69.1	58.5	62.9	Chloroplast
High	sca004.g114150.t1	UNKNOWN	5	2	17	2	1	44.5	7.72	184	0	1.761	0.509944	0.845	0.378865	0.856447	105.8	110.8	108.1	125.2	121.8	128.5	76.4	62.1	61.4	Other
High	sca057.g100200.t1	PREDICTED: PROLINE--TRNA LIGASE-LIKE /// PROLYL-TRNA SYNTHETASE /// PROLINE--TRNA LIGASE	36	16	126	16	1	62.1	7.3	3442	0	1.892	0.513347	0.968	0.513282	0.997409	119.8	116.2	124.3	129.8	120	104.4	63.3	61.6	60.6	Chloroplast
High	sca018.g104650.t1	PREDICTED: EUKARYOTIC TRANSLATION INITIATION FACTOR 2D /// EUKARYOTIC TRANSLATION INITIATION FACTOR 2D-LIKE ISOFORM X1 /// EUKARYOTIC TRANSLATION INITIATION FACTOR 2D-LIKE	11	4	13	4	1	62.5	8.59	437	0	1.939	0.513611	0.996	0.518297	0.999475	118.4	122	125.5	118.8	131.7	80.9	61	56.3	85.3	Other
High	sca057.g106500.t1	PREDICTED: NASCENT POLYPEPTIDE-ASSOCIATED COMPLEX SUBUNIT ALPHA-LIKE /// NASCENT POLYPEPTIDE /// NASCENT POLYPEPTIDE-ASSOCIATED COMPLEX SUBUNIT ALPHA-LIKE-LIKE	71	9	174	9	1	21	4.5	8088	0	1.782	0.514139	0.936	0.59057	0.961935	113.2	115.7	112.3	121	119	130.7	63.5	61.2	63.5	Other
High	sca130.g102150.t1	PREDICTED: GLUTATHIONE S-TRANSFERASE /// INTRACELLULAR CHLORIDE CHANNEL FAMILY /// GLUTATHIONE S-TRANSFERASE (ISS)	13	3	16	3	1	51.1	6.8	450	0	1.591	0.515198	0.841	0.462997	0.851826	111	100.9	104.7	132	117.4	130.7	77.1	60.5	65.8	Mitochondrial
High	sca161.g101350.t1	PREDICTED: 60S RIBOSOMAL /// 60S RIBOSOMAL-1 /// 60S RIBOSOMAL-LIKE	56	12	248	12	1	33.1	8.94	6731	0	1.908	0.515198	0.949	0.59241	0.981314	114.9	116.2	121	121.2	115.8	127.6	62.4	60.9	59.9	Mitochondrial
High	sca167.g100950.t3	PREDICTED: GLYCEROL-3-PHOSPHATE ACYLTRANSFERASE /// GLYCEROL-3-PHOSPHATE ACYLTRANSFERASE, CHLOROPLASTIC /// GPAT	38	13	82	13	1	46.6	8.15	2430	0	1.895	0.515464	1.017	0.592749	0.999475	123.7	111.6	123	121.7	119.8	113.3	60.2	61.8	64.9	Chloroplast
High	sca001.g102000.t1	PREDICTED: ATP PHOSPHORIBOSYLTRANSFERASE /// ATP PHOSPHORIBOSYL /// ATP PHOSPHORIBOSYL TRANSFERASE	8	1	2	1	1	13.5	11.49	42	0	1.802	0.515996	0.899	0.428746	0.935088	111.9	107.7	130.4	124.4	126.8	115.1	64.2	59.8	59.7	Mitochondrial
High	sca107.g102550.t1	UNKNOWN	37	7	19	7	1	33.8	6.27	439	0	4.905	0.517331	2.713	0.403844	4.80026e-06	192.5	196.3	177.2	69	72.3	77.5	35.7	40	39.4	Other
High	sca015.g106250.t3	PREDICTED: DELETED IN MALIGNANT BRAIN TUMORS 1 /// DELETED IN MALIGNANT BRAIN TUMORS 1-LIKE /// DELETED IN MALIGNANT BRAIN TUMORS 1-LIKE, PARTIAL	14	12	19	12	1	139.5	7.42	274	0	1.001	0.518941	0.52	0.477986	0.152138	67.4	71.5	90	159.5	137.6	138.2	77.7	71.4	86.9	Chloroplast
High	sca035.g101450.t3	UNKNOWN	38	7	37	7	1	26.3	7.59	1156	0	1.583	0.520021	0.865	0.403844	0.812601	107.6	107.4	106.3	123.9	133.9	123	68	69.6	60.3	Chloroplast
High	sca091.g100150.t1	PREDICTED: GLUTATHIONE REDUCTASE /// GLUTATHIONE REDUCTASE, CHLOROPLASTIC /// GLUTATHIONE REDUCTASE, CHLOROPLASTIC-LIKE	37	13	83	13	1	58.5	7.58	2701	0	2.035	0.520562	1.121	0.57904	0.923711	128.1	118.8	124.1	113.4	124.1	110.7	59	60.8	61	Mitochondrial
High	sca026.g103950.t1	PREDICTED: ATPASE /// ATPASE RAVA /// P-LOOP CONTAINING NUCLEOSIDE TRIPHOSPHATE HYDROLASE	28	9	55	7	1	59.3	5.73	1975	0	1.254	0.521376	0.735	0.471135	0.531003	86	101.1	95.7	131.6	129.4	130.2	68.6	90.7	66.7	Chloroplast
High	sca134.g103100.t1	PREDICTED: NUDIX HYDROLASE 20, CHLOROPLASTIC-LIKE /// NUDIX HYDROLASE /// NUDIX HYDROLASE 20, CHLOROPLASTIC	11	3	6	3	1	39.8	6.32	148	0	1.928	0.522739	0.949	0.47998	0.999475	105.2	139.3	95	110.9	119.8	126.7	54.6	62.6	85.9	Mitochondrial
High	sca125.g100300.t5	UNKNOWN	49	17	135	17	1	58.3	8.13	5457	0	1.055	0.523286	0.552	0.607696	0.00108802	80.3	81.7	80	158	128.7	145	78.7	71.7	75.9	Signal
High	sca034.g110650.t1	PREDICTED: FRUIT-LIKE /// FRUIT /// FAD/NAD(P)-BINDING OXIDOREDUCTASE	62	11	81	11	1	30.6	9.42	3051	0	1.915	0.52356	1.026	0.607696	0.999475	120.8	120.3	116.9	117.7	124.2	113.1	61.6	62.8	62.5	Mitochondrial
High	sca005.g104650.t1	PREDICTED: HEAT SHOCK /// STROMAL 70 KDA HEAT SHOCK-RELATED, CHLOROPLASTIC-LIKE /// STROMAL 70 KDA HEAT SHOCK-RELATED, CHLOROPLASTIC	57	31	364	31	1	73	5.35	11507	0	1.916	0.524384	0.996	0.609125	0.999475	119.3	119.4	118.4	120.3	119.9	117.8	59.8	63.3	61.8	Mitochondrial
High	sca084.g103350.t1	PREDICTED: PYRUVATE CARBOXYLASE /// PYRUVATE CARBO /// PYRUVATE CARBOXYL	48	38	283	38	1	110.4	6.74	8337	0	2.161	0.526316	1.099	0.613084	0.920978	124.6	123.8	131.1	113.3	113.1	115.2	61.5	56.7	60.7	Mitochondrial
High	sca003.g104450.t1	PREDICTED: 40S RIBOSOMAL-LIKE /// 40S RIBOSOMAL /// L30E-LIKE	59	5	89	5	1	15.1	4.73	3125	0	1.884	0.527704	1.015	0.616644	0.999475	116.2	121.3	119.6	114.5	112.7	127	60.4	64.8	63.5	Other
High	sca278.g100250.t1	PREDICTED: OMEGA-6 FATTY ACID DESATURASE, ENDOPLASMIC RETICULUM ISOZYME 2-LIKE /// DELTA12 FATTY ACID DESATURASE /// OMEGA-6 FATTY ACID DESATURASE	15	2	4	2	1	23.9	7.14	56	0	2.012	0.528262	1.018	0.445016	0.999475	96.4	114.8	162.6	94.7	133.6	124.7	50.4	57	65.8	Mitochondrial
High	sca126.g102050.t1	UNKNOWN	17	4	14	4	1	36.1	4.6	326	0	2.003	0.528541	1.059	0.426901	0.998793	105.8	129.2	130.6	119.8	122	104.8	62.9	64.5	60.5	Signal
High	sca077.g103850.t1	PREDICTED: BNAC05G49910D /// ISOFORM X1 /// ISOFORM X2	25	5	26	5	1	35.9	8.16	633	0	1.662	0.528541	0.932	0.418747	0.981314	107.4	106.1	118.6	115.2	122	122.6	79.3	63.8	64.8	Signal
High	sca050.g102200.t2	PREDICTED: OXYGEN-EVOLVING ENHANCER, CHLOROPLAST PRECURSOR /// OXYGEN-EVOLVING ENHANCER /// PHOTOSYSTEM II PSBQ, OXYGEN EVOLVING COMPLEX	32	9	122	9	1	27.3	8.82	3212	0	1.171	0.529101	0.65	0.617471	0.0184823	88.9	90	86	136.8	137.5	139.9	76	70.8	74	Mitochondrial
High	sca098.g103550.t1	PREDICTED: ALTERED INHERITANCE OF MITOCHONDRIA-LIKE /// PHOTOSYSTEM I REACTION CENTER SUBUNIT VI, CHLOROPLASTIC	32	4	28	4	1	28.3	5.48	533	0	1.492	0.529381	0.872	0.445016	0.948589	103.5	112.4	108.6	131	128.9	106	69.4	64.6	75.6	Mitochondrial
High	sca047.g104100.t1	PREDICTED: SNARE-INTERACTING /// SM/SEC1-FAMILY /// PROBABLE SEC1A-LIKE ISOFORM X3	31	15	51	15	1	72.2	7.37	1649	0	1.189	0.529661	0.606	0.618836	0.00896754	87.9	90.8	81.2	130.8	156.4	134.1	71.3	76.4	71	Other
High	sca139.g113650.t1	PREDICTED: PEROXISOMAL ACYL-COENZYME A OXIDASE 1 /// PEROXISOMAL ACYL-COENZYME A OXIDASE 1-LIKE ISOFORM X2 /// PEROXISOMAL ACYL-COENZYME A OXIDASE 1 ISOFORMX1	29	15	62	15	1	75.8	8.56	1976	0	2.362	0.530504	1.253	0.454	0.723912	133.3	149.5	114.9	106.4	105.3	118.8	56.4	61	54.4	Other
High	sca089.g118250.t1	PREDICTED: UDP-N-ACETYLMURAMOYL-L-ALANYL-D-GLUTAMATE--2,6-DIAMINOPIMELATE LIGASE-LIKE /// ACID-AMINO ACID LIGASES,LIGASES,ATP BINDING,ATP BINDING,LIGASES ISOFORM 2 /// ACID-AMINO ACID LIGASES,LIGASES,ATP BINDING,ATP BINDING,LIGASES ISOFORM 1	28	15	70	15	1	94.6	4.49	1837	0	1.762	0.533903	0.941	0.471135	0.976821	108.5	114	116	124.5	120	123.3	61.4	66.4	65.8	Mitochondrial
High	sca021.g101050.t1	PREDICTED: PETER PAN-LIKE /// PETER PAN-LIKE X2 /// PETER PAN-LIKE-LIKE ISOFORM X1	11	4	10	4	1	51.3	10.29	259	0	1.753	0.534188	0.899	0.478379	0.981314	103	102.7	128.8	142.8	114.2	104.6	76.3	58.6	69.1	Other
High	sca001.g110550.t1	PREDICTED: CALCIUM-DEPENDENT /// SERINE/THREONINE-PROTEIN KINASE, ACTIVE SITE /// CALCIUM-DEPENDENT 29	15	8	46	8	1	81.9	6.02	996	0	2.078	0.535906	1.076	0.456757	0.981811	118.7	125.7	124.1	120.9	116.8	111.5	66.1	56.5	59.7	Chloroplast
High	sca105.g100200.t2	PREDICTED: NUCLEOLAR /// NUCLEOLAR /// NUCLEOLAR-LIKE	14	13	48	13	1	148.6	8.21	1129	0	2.224	0.536193	1.155	0.494222	0.920529	131.5	114.7	153.8	123.4	99.3	100.7	71.1	51.6	54	Mitochondrial
High	sca104.g108000.t1	PREDICTED: DNA GYRASE SUBUNIT A /// DNA GYRASE /// DNA GYRASE, A SUBUNIT	14	10	27	10	1	105.6	7.84	421	0	1.659	0.537346	0.908	0.445016	0.953437	109.2	116.7	100.5	120.3	125	129.1	64.6	70.3	64.3	Mitochondrial
High	sca123.g102750.t1	PREDICTED: PLASTOCYANIN, CHLOROPLAST PRECURSOR /// PLASTOCYANIN, CHLOROPLASTIC /// PLASTOCYANIN	61	4	252	4	1	15	5	6961	0	1.727	0.537634	0.923	0.641411	0.944712	93.8	112.2	114.1	101.6	118.8	164.5	65.1	63.9	66.1	Mitochondrial
High	sca092.g104800.t1	PREDICTED: CHAPERONE, CHLOROPLASTIC-LIKE /// CHAPERONE /// CHAPERONE, CHLOROPLASTIC	40	35	244	31	1	111.1	6.55	7376	2	1.642	0.538213	0.859	0.641671	0.738593	108.7	108.6	109.3	118.8	127.1	127.2	65.5	68.4	66.6	Mitochondrial
High	sca021.g101100.t1	PREDICTED: 40S RIBOSOMAL /// 40S RIBOSOMAL-LIKE /// 40S RIBOSOMAL-1	41	6	79	6	1	17.3	9.69	902	0	2.062	0.540249	1.088	0.646297	0.941091	125	130	120.3	116.4	119.5	105.4	63.4	63	56.9	Other
High	sca018.g103900.t1	PREDICTED: PROBABLE 2C 33 /// PROBABLE 2C /// PROBABLE 2C 33-LIKE ISOFORM X1	14	9	24	9	1	115.6	5.63	937	0	1.368	0.541126	0.752	0.498806	0.712279	96.8	104.1	92.6	128.7	125	138.1	63.8	76.1	74.7	Other
High	sca013.g114850.t1	UNKNOWN	2	3	8	3	1	207	6.2	217	0	1.343	0.541419	0.727	0.543269	0.754663	101.8	103.8	71.9	135.6	142.7	140.8	46	77.3	80.1	Chloroplast
High	sca110.g107000.t1	PREDICTED: AP-1 COMPLEX SUBUNIT GAMMA-2 /// AP-1 COMPLEX SUBUNIT GAMMA-2-LIKE ISOFORM X2 /// AP-1 COMPLEX SUBUNIT GAMMA-2-LIKE	21	20	90	20	1	131.6	7.4	1387	0	2.035	0.542005	1.172	0.485335	0.849165	120.3	126.3	143.3	109.1	107.8	110.1	59.1	65.3	58.8	Mitochondrial
High	sca139.g101550.t1	PREDICTED: PHOSPHO-2-DEHYDRO-3-DEOXYHEPTONATE ALDOLASE 2, CHLOROPLASTIC-LIKE /// 3-DEOXY-D-ARABINO-HEPTULOSONATE 7-PHOSPHATE SYNTHETASE /// 3-DEOXY-D-ARABINO-HEPTULOSONATE 7-PHOSPHATE SYNTHASE	37	14	106	14	1	57.1	6.47	2686	0	2.444	0.543183	1.302	0.653088	0.287369	127.9	136.9	154	102	105.1	103.1	58.9	56	56	Chloroplast
High	sca056.g101850.t1	PREDICTED: PROBABLE ADP-RIBOSYLATION FACTOR GTPASE-ACTIVATING /// PROBABLE ADP-RIBOSYLATION FACTOR GTPASE-ACTIVATING-LIKE /// BNAA10G28740D	9	3	19	3	1	52.6	7.02	684	0	1.274	0.543478	0.697	0.505806	0.514117	102	83.8	90.2	119.1	148.2	129.4	80.1	76.8	70.3	Other
High	sca090.g105600.t1	PREDICTED: LIPASE /// LIPASE DOMAIN-CONTAINING, PUTATIVE /// LIPASE DOMAIN-CONTAINING	13	5	19	5	1	54.7	4.45	311	0	1.433	0.544366	0.762	0.513353	0.619884	102	93.9	99.2	130.8	123.3	137.7	71.2	62.8	79.1	Signal
High	sca003.g110750.t1	PREDICTED: BRANCHED-CHAIN-AMINO-ACID AMINOTRANSFERASE-LIKE, CHLOROPLASTIC-LIKE /// BRANCHED-CHAIN-AMINO-ACID AMINOTRANSFERASE-LIKE, CHLOROPLASTIC /// BRANCHED-CHAIN-AMINO-ACID AMINOTRANSFERASE-LIKE	17	6	39	6	1	44.5	5.68	879	0	1.864	0.547945	0.954	0.478197	0.981314	110.4	118	124.1	116.1	123.7	115.2	63.6	63.3	65.5	Mitochondrial
High	sca240.g101000.t2	PREDICTED: HISTIDINE--TRNA LIGASE, CYTOPLASMIC /// HISTIDINE--TRNA LIGASE, CYTOPLASMIC-LIKE /// HISTIDINE--TRNA LIGASE-LIKE	13	6	26	6	1	56.5	8.13	704	0	1.98	0.549451	1.088	0.513353	0.981314	131.5	120.9	119.8	117.4	111.1	116.2	57.4	61.1	64.6	Mitochondrial
High	sca154.g103800.t1	PREDICTED: FERREDOXIN THIOREDOXIN REDUCTASE, VARIABLE CHAIN	15	2	18	2	1	12.6	9.57	448	0	1.687	0.549753	0.927	0.66607	0.941957	113.5	121.6	99.5	130.6	131.1	93.9	66.5	72.1	71.2	Chloroplast
High	sca185.g101300.t1	PREDICTED: ADENYLATE KINASE /// ADENYLATE KINASE, CHLOROPLASTIC /// ADENYLATE KINASE, CHLOROPLASTIC-LIKE	11	10	175	10	1	143	8.91	6303	0	1.891	0.550055	1.004	0.666749	0.999475	120.6	121.3	120.7	120.7	120.8	103	63.8	66.5	62.6	Mitochondrial
High	sca277.g100900.t3	PREDICTED: 2-DEOXY-D-GLUCONATE 3-DEHYDROGENASE /// OXIDOREDUCTASE /// SHORT-CHAIN DEHYDROGENASE	4	1	6	1	1	28.8	9.41	212	0	0.96	0.554631	0.821	0.555256	0.942848	99.9	93.2	80	121.6	108.6	150.2	64.3	98.8	83.3	Mitochondrial
High	sca017.g103700.t1	PREDICTED: BIFUNCTIONAL ASPARTOKINASE/HOMOSERINE DEHYDROGENASE, CHLOROPLASTIC-LIKE /// ASPARTOKINASE-HOMOSERINE DEHYDROGENASE /// HOMOSERINE DEHYDROGENASE	50	11	75	11	1	38.9	5.97	3224	0	1.552	0.554939	0.86	0.678409	0.724156	107.8	103.2	107.8	130.9	120.1	125.2	68.6	66.9	69.5	Signal
High	sca106.g102950.t1	PREDICTED: THIOREDOXIN PEROXIDASE /// PEROXIREDOXIN DOT5 /// PEROXIREDOXIN	43	5	35	5	1	21.4	9.16	556	0	1.041	0.555247	0.578	0.495557	0.0440798	80.4	85.5	67.2	139.2	131.4	162.5	77.3	80.5	76	Other
High	sca026.g100850.t1	PREDICTED: GDP-L-FUCOSE SYNTHASE 2 /// NAD-DEPENDENT EPIMERASE/DEHYDRATASE /// NAD DEPENDENT EPIMERASE/DEHYDRATASE	42	13	128	4	1	41.7	6.95	3398	9	2.532	0.555247	1.366	0.6789	0.152138	142.1	139.8	137.3	101.1	107.9	100.4	56.1	62.5	52.7	Chloroplast
High	sca021.g107150.t1	PREDICTED: COBALAMIN BIOSYNTHESIS /// PRLI-INTERACTING FACTOR L-LIKE /// PRLI-INTERACTING FACTOR L, PUTATIVE	19	7	40	7	1	54	5.99	1351	0	2.025	0.555247	1.043	0.534788	0.999475	119.6	118.4	128.2	105.4	119	122.8	59	66.1	61.5	Chloroplast
High	sca148.g103900.t1	PREDICTED: PHOSPHOSERINE PHOSPHATASE /// PHOSPHOSERINE PHOSPHATASE, CHLOROPLASTIC-LIKE /// PHOSPHOSERINE PHOSPHATASE, CHLOROPLASTIC	17	7	44	7	1	65.9	8.72	1203	0	1.644	0.555556	0.903	0.46729	0.942848	106.1	107.4	119.1	124.6	118.9	120.1	71.8	65.3	66.7	Chloroplast
High	sca220.g101900.t1	PREDICTED: ADP-GLUCOSE PYROPHOSPHORYLASE /// GLUCOSE-1-PHOSPHATE ADENYLYLTRANSFERASE LARGE SUBUNIT, CHLOROPLASTIC/AMYLOPLASTIC /// GLUCOSE-1-PHOSPHATE ADENYLYLTRANSFERASE LARGE SUBUNIT 2, CHLOROPLASTIC/AMYLOPLASTIC	55	24	255	23	1	55.7	8.97	7490	1	2.551	0.555556	1.443	0.679043	0.0645414	143.9	143	145.1	97.6	102	100.5	56.4	56.7	54.9	Chloroplast
High	sca085.g104050.t2	PREDICTED: ELONGATION FACTOR G /// ELONGATION FACTOR G, MITOCHONDRIAL {ECO:0000255|HAMAP-RULE:MF_03061} /// ELONGATION FACTOR G, MITOCHONDRIAL-LIKE	18	10	98	10	1	78.1	6.09	2370	0	1.865	0.556174	1.037	0.679488	0.999475	113.4	113.5	126.2	122.6	108.7	121.7	73.7	52.6	67.7	Other
High	sca146.g103800.t1	PREDICTED: CAROTENOID CLEAVAGE DIOXYGENASE 8 /// CAROTENOID /// CAROTENOID CLEAVAGE DIOXYGENASE 8 HOMOLOG B, CHLOROPLASTIC-LIKE	2	1	1	1	1	75.4	8.25	46	0	1.584	0.556174	0.895	0.574712	0.998793	105.8	96.1	105.9	118.1	101.4	158.7	65.7	81.5	66.8	Mitochondrial
High	sca134.g103700.t1	PREDICTED: PROTEIN TOC75-3, CHLOROPLASTIC-LIKE /// PROTEIN TOC75 /// PROTEIN TOC75-3, CHLOROPLASTIC	20	12	33	12	1	81.8	5.17	528	0	1.066	0.557103	0.632	0.511769	0.12769	84.9	72.5	92	128.6	114.7	164.3	71.6	85	86.3	Mitochondrial
High	sca220.g100950.t1	PREDICTED: LOW QUALITY: /// ALPHA/BETA-HYDROLASE /// BNAA04G06820D	13	7	38	7	1	75.9	5.03	1634	0	1.756	0.557103	1.082	0.502451	0.983469	112	135.9	111.8	125.9	116.5	103.3	63.8	64.9	65.9	Mitochondrial
High	sca022.g105850.t1	PREDICTED: CATALASE /// CATALASE ISOZYME 1 /// CATALASE	19	7	62	7	1	57.1	7.03	1295	0	1.368	0.558036	0.869	0.604662	0.816833	108.5	107.4	80.1	116.9	123.6	138.4	79.3	68.5	77.2	Mitochondrial
High	sca082.g102800.t1	PREDICTED: THIAMINE BIOSYNTHETIC BIFUNCTIONAL ENZYME TH1, CHLOROPLASTIC /// THIAMINE BIOSYNTHETIC BIFUNCTIONAL ENZYME TH1 /// THIAMINE BIOSYNTHETIC BIFUNCTIONAL ENZYME TH1, CHLOROPLASTIC ISOFORM X2	45	24	174	24	1	94.8	4.89	5925	0	2.026	0.558971	1.093	0.68656	0.935088	123.2	114.8	139	112.7	114.5	107.1	60.8	64	64	Other
High	sca132.g105600.t2	PREDICTED: PROTEIN OSB2, CHLOROPLASTIC-LIKE /// PROTEIN OSB2, CHLOROPLASTIC /// PROTEIN OSB1, MITOCHONDRIAL-LIKE	39	9	63	9	1	32.5	9.28	1286	0	1.692	0.55991	0.941	0.456148	0.962108	110.5	120.6	112.4	118.5	117.6	119.5	66.3	68.1	66.4	Signal
High	sca216.g101750.t1	PREDICTED: HYDROXYMETHYLGLUTARYL-COA LYASE, MITOCHONDRIAL /// HYDROXYMETHYLGLUTARYL-COA LYASE, MITOCHONDRIAL-LIKE /// HYDROXYMETHYLGLUTARYL-COA LYASE	27	6	28	6	1	36	6.57	757	0	1.159	0.560224	0.681	0.526195	0.332549	89.4	90.8	86.9	129.5	133.4	136	84.4	74.7	75	Mitochondrial
High	sca015.g109050.t1	PREDICTED: SMAD/FHA DOMAIN-CONTAINING /// PROBABLE SERINE/THREONINE-PROTEIN KINASE DDB_G0280133 /// PROBABLE SERINE/THREONINE-PROTEIN KINASE DDB_G0280133-LIKE ISOFORM X1	73	10	126	10	1	19.4	5.41	3721	0	1.525	0.560852	0.81	0.689964	0.494977	102.1	106.4	101.1	131.3	121.4	124.7	67	68.1	77.9	Mitochondrial
High	sca154.g102700.t1	PREDICTED: GTP-BINDING /// GTP-BINDING-LIKE /// SAR-LIKE	48	7	26	7	1	21.9	6.35	710	0	0.927	0.561482	0.506	0.523203	0.00390078	65.6	74.5	82.4	154.6	147.1	131.4	86.8	80.4	77.1	Chloroplast
High	sca206.g102700.t1	PREDICTED: CYSTEINE--TRNA LIGASE-LIKE /// CYSTEINE--TRNA LIGASE, CYTOPLASMIC ISOFORM X1 /// CYSTEINYL-TRNA SYNTHETASE	13	5	17	5	1	68.9	6.93	463	0	1.484	0.561798	0.76	0.568011	0.800257	107.5	99.5	103.7	111.8	130.9	139.5	63.6	73.6	69.9	Mitochondrial
High	sca035.g103450.t1	PREDICTED: DEAD-BOX ATP-DEPENDENT RNA HELICASE 22 /// DEAD-BOX ATP-DEPENDENT RNA HELICASE 22 ISOFORM X2 /// BNAC01G43200D	20	8	31	8	1	66.8	8.68	574	0	1.945	0.562746	1.084	0.5369	0.98119	119.9	116.4	130.8	110.6	123.9	110.3	62.2	58.6	67.3	Mitochondrial
High	sca217.g102100.t1	PREDICTED: AAR2 /// PROTEIN AAR2 HOMOLOG /// BNAA07G25890D	17	11	49	11	1	97.2	5.41	975	0	1.938	0.562746	1.173	0.497214	0.890209	120.2	134.7	116.6	125.4	114.8	91.3	62	64.6	70.5	Other
High	sca005.g109650.t1	PREDICTED: PHOTOSYSTEM II /// PHOTOSYSTEM II 10 KDA POLYPEPTIDE, CHLOROPLASTIC-LIKE ISOFORM X1 /// PHOTOSYSTEM II 10 KDA POLYPEPTIDE, CHLOROPLASTIC-LIKE	14	2	26	2	1	14.9	9.82	777	0	0.662	0.563063	0.373	0.694731	2.22173e-08	49.2	60.5	62.8	145.6	146.6	168.6	90.6	81.2	94.9	Mitochondrial
High	sca031.g101200.t2	PREDICTED: THIOREDOXIN /// THIOREDOXIN M /// THIOREDOXIN CH2	59	7	91	7	1	17.1	9.45	3359	0	1.713	0.563698	0.9	0.694731	0.89196	103.8	104.6	115.5	115.3	141.4	119.2	71.9	61.1	67.2	Chloroplast
High	sca081.g100850.t1	PREDICTED: PROBABLE TYROSINE--TRNA LIGASE, MITOCHONDRIAL /// TYROSYL-TRNA SYNTHETASE /// PROBABLE TYROSINE--TRNA LIGASE, MITOCHONDRIAL-LIKE	20	8	46	8	1	63.2	7.49	1359	0	1.803	0.564016	0.989	0.48743	0.999475	118.5	118	111.7	136.1	119.4	109.8	57.2	67.4	61.9	Other
High	sca075.g104700.t1	UNKNOWN	17	10	57	10	1	93.2	5.25	1757	0	1.338	0.564653	0.73	0.530346	0.443556	93.8	97.5	90.1	128.6	129	137.5	68.8	72.9	81.8	Chloroplast
High	sca090.g101100.t1	PREDICTED: BNAC05G41230D /// RRP5-LIKE /// S1 RNA-BINDING DOMAIN-CONTAINING	5	2	7	2	1	43	9.25	0	0	1.779	0.565611	0.868	0.59371	0.975435	112.7	124.9	93.2	129.8	105	141.9	73.4	66.6	52.4	Other
High	sca015.g101050.t1	PREDICTED: RUBISCO LARGE SUBUNIT-BINDING ALPHA /// RUBISCO LARGE SUBUNIT-BINDING ALPHA, CHLOROPLASTIC-LIKE /// CHAPERONIN 60A	43	25	276	25	1	82.6	5.85	11935	0	1.695	0.567537	0.966	0.705407	0.999429	111.3	114.8	113.9	122.6	115.3	117.8	65.7	71.8	66.9	Other
High	sca004.g101000.t1	PREDICTED: HOMOLOG /// CARBOXYPEPTIDASE D /// -LIKE	5	4	17	4	1	97.6	6.43	588	0	1.241	0.567859	0.735	0.589077	0.738593	89.6	97.5	91.8	145.3	126	124.9	82.5	68.4	74	Other
High	sca013.g106250.t1	UNKNOWN	29	3	43	3	1	18.5	9.01	2247	0	1.616	0.571755	1.013	0.715356	0.999475	117.4	121.4	110.6	115.9	109.6	121.3	72.6	61.9	69.4	Other
High	sca089.g116250.t1	UNKNOWN	36	2	15	2	1	8.5	11.28	272	0	1.115	0.57241	0.73	0.571498	0.433008	89.8	95	90.5	140.6	130.1	114.5	80.5	72.9	86.3	Mitochondrial
High	sca004.g108500.t2	UNKNOWN	17	4	28	4	1	39.7	5.21	813	0	1.903	0.573066	1.05	0.54806	0.999475	125.2	115.2	130.4	126.2	109.7	99.6	65.8	70.9	57.1	Mitochondrial
High	sca089.g119850.t1	PREDICTED: BIFUNCTIONAL ASPARTATE AMINOTRANSFERASE AND GLUTAMATE/ASPARTATE-PREPHENATE AMINOTRANSFERASE-LIKE /// ASPARTATE AMINOTRANSFERASE /// BIFUNCTIONAL ASPARTATE AMINOTRANSFERASE AND GLUTAMATE/ASPARTATE-PREPHENATE AMINOTRANSFERASE	37	11	76	11	1	43.7	5.94	2719	0	1.528	0.573066	0.939	0.661278	0.961935	110.2	108.5	109.8	129.1	114.2	116.9	72.1	65.5	73.8	Chloroplast
High	sca128.g100500.t3	PREDICTED: GLYOXYSOMAL FATTY ACID BETA-OXIDATION MULTIFUNCTIONAL-A-LIKE /// PEROXISOMAL FATTY ACID BETA-OXIDATION MULTIFUNCTIONAL /// GLYOXYSOMAL FATTY ACID BETA-OXIDATION MULTIFUNCTIONAL-A	12	7	33	7	1	76.8	8.79	866	0	1.832	0.574713	1.104	0.543018	0.961935	125.2	132.2	91.4	113.4	111.3	132.6	68.3	64	61.6	Chloroplast
High	sca123.g102650.t2	UNKNOWN	9	3	24	3	1	66.2	7.39	556	0	1.114	0.575043	0.641	0.4984	0.265368	90.1	91.1	78.9	140.6	138.3	128.2	80.9	73.4	78.5	Mitochondrial
High	sca043.g101750.t1	PREDICTED: INDOLE-3-GLYCEROL PHOSPHATE SYNTHASE, CHLOROPLASTIC-LIKE /// INDOLE-3-GLYCEROL PHOSPHATE SYNTHASE /// INDOLE-3-GLYCEROL-PHOSPHATE SYNTHASE	32	10	58	10	1	37.5	8.78	1878	0	1.92	0.575374	1.134	0.508882	0.920978	124.3	118.7	126.3	109.3	114.1	111.4	70	61.8	64.1	Chloroplast
High	sca130.g101100.t1	UNKNOWN	15	1	6	1	1	9	8.22	247	0	1.665	0.576701	0.981	0.554004	0.999475	108.8	114.6	116.8	142.9	116.9	96.9	65.7	67.4	70.1	Mitochondrial
High	sca107.g101150.t1	PREDICTED: FERREDOXIN- /// FERREDOXIN-NADP REDUCTASE /// FERREDOXIN-NADP+ REDUCTASE	50	16	244	16	1	43.9	9.01	8580	0	1.544	0.576701	0.898	0.723422	0.888043	109.5	112	105.9	123	124.7	115.3	70.9	69.6	69	Mitochondrial
High	sca035.g109400.t1	PREDICTED: PHOTOSYSTEM II REPAIR-H1, CHLOROPLASTIC /// PHOTOSYSTEM 2 FAMILY /// BNAC08G46250D	22	4	32	4	1	18.6	10.2	315	0	0.728	0.577367	0.423	0.603541	2.21636e-06	60.8	64.9	65.2	143.5	144.2	159.3	82.9	89.9	89.5	Chloroplast
High	sca022.g104150.t1	PREDICTED: RIBULOSE-1,5 BISPHOSPHATE CARBOXYLASE/OXYGENASE LARGE SUBUNIT N-METHYLTRANSFERASE, CHLOROPLASTIC /// BNAC09G54420D /// RIBULOSE-1,5 BISPHOSPHATE CARBOXYLASE/OXYGENASE LARGE SUBUNIT N-METHYLTRANSFERASE, CHLOROPLASTIC-LIKE	27	9	84	9	1	49.7	6.6	3110	0	1.476	0.580383	0.883	0.493414	0.858789	107	103.4	108.1	120.7	117.1	129.4	73.1	67.9	73.2	Chloroplast
High	sca057.g105650.t4	PREDICTED: STRESS-INDUCED-PHOSPHOPROTEIN /// HSP70-HSP90 ORGANIZING ISOFORM X2 /// CARBOXYLATE CLAMP-TETRATRICOPEPTIDE REPEAT	14	3	9	2	1	34.5	6.27	51	0	1.087	0.58072	0.631	0.601175	0.473797	94.1	77.6	70.6	149.1	115.8	137.1	86.6	104.2	64.9	Other
High	sca134.g103200.t1	PREDICTED: RUBISCO LARGE SUBUNIT-BINDING BETA, CHLOROPLASTIC /// CHAPERONIN 60B2 /// RUBISCO LARGE SUBUNIT-BINDING BETA, CHLOROPLASTIC-LIKE	63	29	350	29	1	64.5	5.55	11766	0	1.695	0.582072	0.982	0.730019	0.999475	114.6	112.3	116.5	120.9	114.4	118.2	66	68.3	68.8	Other
High	sca167.g103400.t1	PREDICTED: DOLICHOL-PHOSPHATE MANNOSYLTRANSFERASE /// DOLICHOL-PHOSPHATE MANNOSYLTRANSFERASE-LIKE ISOFORM X1 /// DOLICHYL-PHOSPHATE BETA-D-MANNOSYLTRANSFERASE FAMILY	14	3	15	3	1	28	9.38	448	0	1.636	0.584795	0.952	0.571782	0.992108	104.4	123.8	107.3	138.9	109.4	112.6	63.8	73.9	65.8	Mitochondrial
High	sca172.g102250.t1	PREDICTED: ATP-DEPENDENT CLP PROTEASE PROTEOLYTIC SUBUNIT 2, MITOCHONDRIAL /// ATP-DEPENDENT CLP PROTEASE PROTEOLYTIC SUBUNIT /// ATP-DEPENDENT CLP PROTEASE PROTEOLYTIC SUBUNIT 2, MITOCHONDRIAL-LIKE	20	4	14	4	1	26.7	5.66	370	0	0.672	0.584795	0.393	0.55211	0.000599023	53.7	56.6	65.7	136.7	163.1	158.4	79.9	89.1	96.8	Mitochondrial
High	sca017.g101300.t2	PREDICTED: PROTEINASE INHIBITOR I4 SERPIN /// PEPTIDASE INHIBITOR /// SERINE PROTEASE INHIBITOR 16 RMS16	17	4	112	4	1	50.9	4.2	5867	0	3.891	0.585138	2.736	0.733999	1.97631e-11	197	190.7	146.5	72	63.9	92.6	42.1	49	46.1	Signal
High	sca200.g101800.t2	PREDICTED: BNAC08G46940D /// BNAA08G04600D /// CHLOROPLAST INNER MEMBRANE LOCALIZED	28	3	32	3	1	13.7	8.72	941	0	1.071	0.58548	0.593	0.571782	0.0350592	81.6	77.6	93.4	137.6	133.2	137.6	76.1	78	85	Chloroplast
High	sca075.g100650.t1	PREDICTED: NUCLEOLAR COMPLEX /// NUCLEOLAR COMPLEX-LIKE /// CBF-DOMAIN-CONTAINING	12	3	15	3	1	38.4	6.21	501	0	1.231	0.587889	0.843	0.594544	0.944712	77.7	96.5	123.8	120.4	105.2	146.9	70.8	78.4	80.4	Other
High	sca092.g108050.t1	UNKNOWN	20	4	22	4	1	43.9	4.65	430	0	1.551	0.589623	0.793	0.586243	0.836991	95.6	113.3	103.6	120.6	118.2	135.6	76.6	69.7	66.8	Chloroplast
High	sca001.g107550.t2	PREDICTED: COATOMER SUBUNIT ZETA-2-LIKE /// ZETA-COP, SUBUNIT OF COP-I COMPLEX /// NONCLATHRIN COAT-COP	24	2	7	2	1	20.8	4.59	348	0	0.792	0.590319	0.509	0.576246	0.0822358	65.9	65	84.8	109.9	143.8	166.5	83.3	84.9	95.8	Other
High	sca066.g100610.t1	UNKNOWN	40	4	54	4	1	16.5	8.81	1591	0	2.597	0.59312	1.433	0.748978	0.107697	135.2	140.2	166.6	94.3	99.9	95.8	57.2	54	56.8	#N/A
High	sca035.g106450.t2	PREDICTED: TRYPTOPHAN SYNTHASE BETA CHAIN 2, CHLOROPLASTIC-LIKE /// TRYPTOPHAN SYNTHASE BETA CHAIN /// TRYPTOPHAN SYNTHASE BETA CHAIN 1	27	10	63	10	1	50.5	6.71	2605	0	2.06	0.593472	1.223	0.74927	0.582704	127.3	132.5	125.8	114.1	108.4	100.3	60	64.3	67.4	Chloroplast
High	sca013.g106550.t4	PREDICTED: ATPASE GET3-LIKE /// ATPASE ASNA1 HOMOLOG /// ARSENICAL PUMP-DRIVING ATPASE	40	11	60	11	1	41.4	4.83	1550	0	1.69	0.593824	0.996	0.588713	0.999475	118.7	110	117.6	119.2	120.6	103.8	70.3	71.6	68.3	Other
High	sca174.g102550.t1	PREDICTED: COP9 SIGNALOSOME COMPLEX SUBUNIT 1 /// COP9 SIGNALOSOME COMPLEX SUBUNIT 1-LIKE /// COP9 SIGNALOSOME COMPLEX SUBUNIT 1-LIKE ISOFORM X2	14	6	14	6	1	53.9	7.39	112	0	1.854	0.594177	1.102	0.613568	0.965932	127	110.5	128.8	113.2	101.3	116.9	75.8	57.1	69.4	Other
High	sca193.g100250.t1	PREDICTED: CHLOROPLAST CARBOXYLTRANSFERASE ALPHA SUBUNIT ISOFORM 1 /// BNAC04G07230D /// ACETYL CO-ENZYME A CARBOXYLASE CARBOXYLTRANSFERASE ALPHA SUBUNIT	48	18	156	18	1	57.3	8.69	4356	0	1.25	0.594177	0.705	0.750143	0.0857983	94.5	89.4	99.5	133.9	130.1	123.7	75.6	77.3	76	Chloroplast
High	sca211.g100200.t1	PREDICTED: MONOTHIOL GLUTAREDOXIN-S16, CHLOROPLASTIC /// GRX1 /// GLUTAREDOXIN, CGFS TYPE	15	3	24	3	1	32	8.76	580	0	1.571	0.595948	0.937	0.59371	0.976585	108.9	112.9	112.3	119.1	118.3	119.9	63.4	73.7	71.5	Chloroplast
High	sca163.g105550.t1	PREDICTED: D-GLYCERATE 3-KINASE, CHLOROPLASTIC-LIKE /// D-GLYCERATE 3-KINASE, CHLOROPLASTIC /// D-GLYCERATE 3-KINASE, CHLOROPLASTIC-LIKE ISOFORM X1	11	3	18	3	1	44.5	8	585	0	0.744	0.597015	0.583	0.663494	0.379592	67.8	89.2	72.9	116.3	103.3	164	56.7	131.8	98	Mitochondrial
High	sca106.g105650.t2	PREDICTED: WD-40 REPEAT /// CALTRACTIN /// PUTATIVE WD40 REPEAT, SUBGROUP	25	8	36	8	1	45.2	5.01	1281	0	1.713	0.598086	1.081	0.603541	0.98266	116.9	126.5	112.8	114.6	117	103.3	68.3	70	70.7	Other
High	sca001.g101100.t1	PREDICTED: FAD DEPENDENT OXIDOREDUCTASE FAMILY /// PUTRESCINE OXIDASE /// MULTISPECIES:	11	4	21	4	1	59.3	5.68	735	0	1.308	0.598802	0.659	0.550316	0.328515	97.4	102.9	71	147.7	117.7	139.3	61.8	78.7	83.4	Signal
High	sca090.g100800.t1	PREDICTED: AP-4 COMPLEX SUBUNIT MU /// AP-4 COMPLEX SUBUNIT MU-LIKE /// ADAPTOR COMPLEXES MEDIUM SUBUNIT FAMILY	22	9	34	9	1	53.9	8.4	528	0	1.696	0.598802	1.061	0.531	0.999429	113.7	118	123.4	112.9	111.2	113.3	67.1	72.5	67.9	Chloroplast
High	sca134.g101400.t1	PREDICTED: GLUTAREDOXIN /// GLUTAREDOXIN-LIKE /// GLUTAREDOXIN-	62	5	43	5	1	12	5.45	1354	0	1.334	0.600601	0.741	0.757466	0.240503	88.6	98.3	101.4	119.6	155.2	121.5	71.8	67.6	76	Other
High	sca066.g103200.t1	PREDICTED: SHORT-CHAIN DEHYDROGENASE /// SHORT CHAIN DEHYDROGENASE FAMILY /// MULTISPECIES: SHORT-CHAIN DEHYDROGENASE	10	2	8	2	1	27.1	6.92	99	0	1.35	0.600962	0.85	0.601175	0.941091	100	100.6	109.9	117.7	135.7	94.1	70.7	74.6	96.7	Chloroplast
High	sca104.g106750.t1	PREDICTED: PROBABLE TRANSALDOLASE /// TRANSALDOLASE /// TRANSALDOLASE, PARTIAL	53	17	140	17	1	43.9	7.09	4870	0	1.434	0.601685	0.856	0.759173	0.718868	104.5	103.8	105.2	121.1	121.3	131.2	72.9	73.1	66.8	Other
High	sca147.g100900.t2	PREDICTED: CALCIUM HOMEOSTASIS REGULATER-LIKE /// ISOFORM 1	23	3	12	3	1	27.5	9.86	453	0	1.037	0.60241	0.599	0.611799	0.194995	77.6	78.4	90.8	129.7	153.1	131.2	59.4	92.3	87.5	Mitochondrial
High	sca179.g101700.t1	PREDICTED: PROTEIN TAS /// ALDO-KETO REDUCTASE-LIKE /// ALDO/KETO REDUCTASE	39	12	44	12	1	43.6	7.85	1264	0	2.106	0.602773	1.269	0.59057	0.600277	131.6	130.6	138.4	103.6	104.5	105.6	62.5	63	60.2	Chloroplast
High	sca161.g102150.t1	PREDICTED: MEKHLA DOMAIN-CONTAINING	13	2	20	2	1	32.4	5.25	1459	0	1.332	0.603136	0.836	0.633574	0.853135	103.4	105.9	93.3	123.6	117.4	126.7	73.7	79.4	76.4	Chloroplast
High	sca085.g104600.t1	PREDICTED: MITOCHONDRIAL SU /// MITOCHONDRIAL SUCCINATE-FUMARATE TRANSPORTER 1-LIKE /// MITOCHONDRIAL SUCCINATE-FUMARATE TRANSPORTER 1	49	11	57	11	1	36.3	9.67	1704	0	1.401	0.6035	0.845	0.547637	0.723151	97.3	88.6	125.2	115.1	104	166.9	69.5	65.7	67.7	Mitochondrial
High	sca240.g102100.t1	PREDICTED: DEGP-TYPE PROTEASE /// PROTEASE DO-LIKE 7 /// TRYPSIN FAMILY	13	1	6	1	1	10.3	7.52	94	0	1.067	0.60423	0.77	0.66607	0.836991	79.6	87.4	114.6	123.5	113.4	143.1	74.6	97.3	66.6	Other
High	sca034.g104900.t1	PREDICTED: COBALAMIN (VITAMIN B12) BIOSYNTHESIS COBW-LIKE, C-TERMINAL /// COBALAMIN BIOSYNTHESIS /// NICKEL CHAPERONE FOR HYDROGENASE OR UREASE	37	13	84	13	1	59.4	5.58	1913	0	1.153	0.606428	0.724	0.768481	0.174223	93.7	96.5	86.1	126.8	133.3	130.4	81.3	72.8	79.1	Chloroplast
High	sca163.g100950.t1	PREDICTED: PEROXIREDOXIN /// 2-CYS PEROXIREDOXIN BAS1 /// 2-CYS PEROXIREDOXIN	56	8	168	8	1	25.4	7.3	5159	0	1.6	0.607533	0.968	0.769351	0.999429	114.6	114.8	108.6	121.1	118	112.2	70.7	71.7	68.3	Chloroplast
High	sca008.g102000.t1	PREDICTED: PROTEIN OF FUNCTION DUF1517 /// DUF1517-DOMAIN-CONTAINING	14	7	42	7	1	58	9.19	1351	0	1.675	0.607903	1.018	0.547637	0.999475	114.1	118.2	110.3	112.1	115.9	118.2	68.1	70	73.2	Mitochondrial
High	sca034.g107150.t1	PREDICTED: METHYLTRANSFERASE TYPE 11 /// MULTISPECIES: METHYLTRANSFERASE TYPE 11 /// CMV 1A INTERACTING (ISS)	9	2	7	2	1	36	8.98	194	0	1.569	0.608643	0.955	0.678671	0.999475	106.8	151.2	103.1	111.9	112.9	110.2	68.1	66.7	69.3	Chloroplast
High	sca039.g100750.t1	PREDICTED: PHOSPHOTRANSFERASES/INOSITOL OR PHOSPHATIDYLINOSITOL KINASES /// TRANSFORMATION/TRANSCRIPTION DOMAIN-ASSOCIATED-LIKE ISOFORM X2 /// TRANSFORMATION/TRANSCRIPTION DOMAIN-ASSOCIATED-LIKE ISOFORM X1	14	11	52	11	1	139.1	6.99	680	0	1.506	0.609013	0.944	0.607696	0.997298	104.3	116.9	111.9	113.7	123.6	118.5	69.3	80.6	61.4	Chloroplast
High	sca052.g102400.t1	PREDICTED: METHIONYL-TRNA FORMYLTRANSFERASE /// METHIONYL-TRNA FORMYLTRANSFERASE, MITOCHONDRIAL-LIKE /// METHIONYL-TRNA FORMYLTRANSFERASE-LIKE	20	6	23	6	1	44.4	8.82	741	0	1.559	0.609756	1.012	0.574712	0.999475	101.9	113.9	117.9	124.4	112.5	113.6	65.4	81.2	69.3	Mitochondrial
High	sca130.g101350.t2	PREDICTED: FROM 2D-PAGE OF LEAF, CHLOROPLASTIC /// FROM 2D-PAGE OF LEAF, CHLOROPLASTIC ISOFORM X /// FROM 2D-PAGE OF LEAF, CHLOROPLASTIC ISOFORM X4	36	7	75	7	1	30.4	6.71	3064	0	1.84	0.610501	1.113	0.773656	0.89079	123.7	119.8	122.7	111.1	108.1	109.1	67.2	71.9	66.6	Signal
High	sca011.g103100.t1	PREDICTED: TRIPHOSPHATE TUNEL METALLOENZYME 3-LIKE /// TRIPHOSPHATE TUNEL METALLOENZYME 3-LIKE ISOFORM X1 /// TRIPHOSPHATE TUNEL METALLOENZYME 3-LIKE ISOFORM X2	42	5	23	5	1	22.4	5.2	858	0	2.165	0.610874	1.449	0.607696	0.439972	129.4	150.4	149.7	66	103.8	113.1	64.7	53.8	69.1	Other
High	sca053.g102850.t1	UNKNOWN	15	3	20	3	1	19.3	10.48	207	0	1.237	0.611247	0.788	0.773656	0.443297	99.6	96.1	92.1	119.5	121.9	128.1	73.1	95.1	74.5	Chloroplast
High	sca174.g102100.t1	UNKNOWN	34	4	35	4	1	14	8.41	1031	0	1.192	0.614628	0.733	0.612351	0.446578	91.8	112.5	94	135.3	105	128.3	82.7	71.6	78.9	Other
High	sca114.g100550.t1	PREDICTED: UNNAMED PRODUCT	58	14	96	14	1	41	6.86	3657	0	1.488	0.616143	0.894	0.782784	0.861777	107.9	108.6	108.8	124.6	121.5	111.3	69.5	74.9	73.1	Mitochondrial
High	sca018.g107900.t1	UNKNOWN	53	6	35	6	1	15.1	8.66	661	0	3.963	0.618047	2.284	0.59884	0.000563355	195	173.8	169.2	85.4	68.5	77	52.8	43.8	34.6	Signal
High	sca061.g109050.t2	PREDICTED: PEPTIDYL-PROLYL CIS-TRANS ISOMERASE FKBP16-3, CHLOROPLASTIC-LIKE /// PEPTIDYL-PROLYL CIS-TRANS ISOMERASE /// PEPTIDYL-PROLYL CIS-TRANS ISOMERASE FKBP16-3	23	6	39	6	1	36	9.26	1032	0	1.286	0.618812	0.811	0.793023	0.543677	97.1	104.1	99.1	114.1	128.3	128	75.6	74.6	79.2	Chloroplast
High	sca154.g102200.t1	PREDICTED: ACYL CARRIER /// LIN-54-LIKE /// ACYL CARRIER, PUTATIVE	43	4	86	4	1	12.5	4.78	2964	0	1.359	0.619195	0.727	0.785056	0.137875	85	93.2	111.3	117	153.9	119	72.5	68.5	79.4	Chloroplast
High	sca043.g100300.t1	PREDICTED: NUCLEASE /// SUCCINOGLYCAN BIOSYNTHESIS /// SNASE DOMAIN NUCLEASE	5	1	2	1	1	29.2	9.28	111	0	1.119	0.619579	0.656	0.652933	0.374412	94.8	87.3	85.5	109.4	133.2	145.2	84.8	69.8	90	Mitochondrial
High	sca084.g102100.t4	PREDICTED: CULLIN-3A-LIKE /// CULLIN FAMILY /// CULLIN-3A	28	17	52	17	1	83.9	7.31	640	0	1.369	0.619579	0.814	0.594259	0.708492	92.1	102.6	103.2	127.2	126.1	121.7	79.2	72.5	75.4	Other
High	sca146.g101500.t1	PREDICTED: RIBOSOME BIOGENESIS HOMOLOG /// RIBOSOME BIOGENESIS /// RIBOSOME BIOGENESIS HOMOLOG ISOFORM X1	11	12	31	12	1	147.5	8.32	716	0	1.87	0.621118	1.373	0.653088	0.557082	134.3	146.8	115.4	118.9	101.6	84.1	71.8	63.1	64	Other
High	sca098.g100050.t1	PREDICTED: 3-PHOSPHOSHIKIMATE 1-CARBOXYVINYLTRANSFERASE /// 3-PHOSPHOSHIKIMATE 1-CARBOXYVINYLTRANSFERASE 2 /// PLASTID EPSP SYNTHASE	15	2	7	2	1	16.4	9.98	135	0	1.666	0.621504	1.262	0.674938	0.707371	121.5	125.6	119	133.1	99.5	89.6	73	61.9	76.8	Chloroplast
High	sca051.g100650.t2	UNKNOWN	3	1	8	1	1	48.1	7.66	258	0	1.32	0.622278	0.822	0.68656	0.941091	103.9	100.3	110.8	127.4	81.5	134.8	76.4	81	83.9	Other
High	sca067.g101900.t1	UNKNOWN	24	4	14	4	1	27.4	8.69	286	0	0.632	0.622665	0.384	0.581397	0.000709786	58.6	63.8	54.5	169	166	96.3	105.2	101	85.5	Mitochondrial
High	sca132.g100200.t1	UNKNOWN	6	2	9	2	1	34.6	8.31	273	0	1.591	0.623441	0.981	0.689964	0.999475	108	111.6	109.9	145.3	110.5	112	62.8	70.1	69.8	Other
High	sca004.g111450.t1	PREDICTED: LON PROTEASE HOMOLOG 1, MITOCHONDRIAL-LIKE /// ATP-DEPENDENT PROTEASE LA /// LON PROTEASE	7	3	4	3	1	54.7	6.3	66	0	1.494	0.62422	0.932	0.641671	0.999429	104	112.3	114.3	119	118	122.6	77	56.3	76.5	Mitochondrial
High	sca140.g100800.t3	PREDICTED: ADP-GLUCOSE PYROPHOSPHORYLASE SMALL SUBUNIT /// GLUCOSE-1-PHOSPHATE ADENYLYLTRANSFERASE SMALL SUBUNIT, CHLOROPLASTIC /// GLUCOSE-1-PHOSPHATE ADENYLYLTRANSFERASE	62	24	287	23	1	55.2	6.47	11439	0	2.253	0.627353	1.413	0.802911	0.0915566	138.3	139.2	137.5	96.9	98.5	102.5	64.9	61.8	60.4	Chloroplast
High	sca013.g107650.t1	PREDICTED: RIBOSOME-RECYCLING FACTOR, CHLOROPLASTIC-LIKE /// RIBOSOME-RECYCLING FACTOR, CHLOROPLASTIC /// RIBOSOME-RECYCLING FACTOR	36	7	62	7	1	27.3	9	1168	0	1.695	0.627746	0.922	0.802911	0.942848	115.7	121.1	102.3	127.4	113.5	110.9	68.3	71.2	69.7	Signal
High	sca033.g103400.t1	PREDICTED: SMALL RNA DEGRADING NUCLEASE 2, PARTIAL	35	5	36	5	1	25.6	6.4	1004	0	1.52	0.630517	0.958	0.616766	0.999429	106.8	114.1	124.5	116.5	119.1	105	75	75.1	64	Chloroplast
High	sca151.g101250.t3	PREDICTED: N-ALPHA-ACETYLTRANSFERASE 50 /// N-ACETYLTRANSFERASE NAT13 /// PRE-MRNA-SPLICING FACTOR CWC24, PUTATIVE	4	2	4	2	1	105.2	7.06	97	0	1.06	0.630517	0.704	0.651283	0.6103	74.8	88.7	109.5	106.2	132.8	142.7	83.7	83.7	78	Other
High	sca130.g101850.t1	PREDICTED: HYPOTHETICAL CHITOOLIGOSACCHARIDE DEACETYLASE /// POLYSACCHARIDE DEACETYLASE	44	13	89	13	1	40.7	5.19	2232	0	9.226	0.631313	5.852	0.664742	1.96538e-16	243	238.7	223.1	36.3	40.8	40.9	27.3	25.7	24.2	Signal
High	sca104.g108100.t1	PREDICTED: RNA-BINDING-LIKE /// RNA-BINDING /// RNA RECOGNITION MOTIF-CONTAINING FAMILY	14	4	16	4	1	52.5	10.27	502	0	1.397	0.633714	0.921	0.708837	0.999475	97.8	107	115	122.3	116.1	95.4	70	73.6	102.8	Chloroplast
High	sca003.g102850.t1	PREDICTED: NADH DEHYDROGENASE /// COMPLEX 1 FAMILY-LIKE /// COMPLEX 1 FAMILY	14	2	4	2	1	12.5	8.59	20	0	0.19	0.633714	0.128	0.663494	3.88677e-13	19.5	17	37.5	185	132.9	191.7	117.2	89.5	109.7	Mitochondrial
High	sca139.g101100.t1	PREDICTED: ACYL-COENZYME A OXIDASE 4, PEROXISOMAL-LIKE /// ACYL-COENZYME A OXIDASE 4, PEROXISOMAL /// ACYL-COENZYME A OXIDASE 4	9	3	14	3	1	49.2	8.15	532	0	1.293	0.633714	0.901	0.669429	0.981314	105.9	113.1	91.4	117.5	112.3	125.6	67.1	87.5	79.6	Other
High	sca104.g106800.t1	PREDICTED: PROBABLE TRNA N6-ADENOSINE THREONYLCARBAMOYLTRANSFERASE /// PROBABLE TRNA /// PUTATIVE TRNA THREONYLCARBAMOYLADENOSINE BIOSYNTHESIS	11	8	43	8	1	103.4	6.81	1467	0	1.278	0.635728	0.756	0.655153	0.495912	102.7	97.6	91.7	135.8	120.1	121.6	73.7	76.4	80.4	Signal
High	sca005.g102850.t1	PREDICTED: YCII-RELATED /// YCII-LIKE	42	3	29	3	1	11.2	6.52	650	0	0.795	0.636943	0.507	0.668107	0.00190894	68.9	66.4	76.3	121	151.6	150.5	94.9	74.4	95.9	Chloroplast
High	sca026.g103700.t1	PREDICTED: BETA-IG-H3/FASCICLIN /// NEX18 SYMBIOTICALLY INDUCED /// SENSORY SUBUNIT OF LOW CO2-INDUCED	33	8	99	8	1	30	4.6	3690	0	1.916	0.636943	1.284	0.817111	0.337939	129.9	136.5	110.3	101.2	104.2	115.5	67.8	66.4	68.2	Signal
High	sca128.g102350.t1	PREDICTED: CELL DIVISION CYCLE AND APOPTOSIS REGULATOR /// CELL DIVISION CYCLE AND APOPTOSIS REGULATOR ISOFORM X2	21	14	81	14	1	124.3	6.9	2516	0	1.191	0.638162	0.76	0.677725	0.510906	96.7	96.7	92.9	127.2	111.3	129.5	81.2	87.4	77	Other
High	sca004.g110000.t1	PREDICTED: MITOCHONDRIAL UNCOUPLING-LIKE /// MITOCHONDRIAL UNCOUPLING /// MITOCHONDRIAL	10	2	3	2	1	31	9.36	81	0	0.959	0.63857	0.612	0.736533	0.478678	85.6	63.1	92.6	124.1	117	151.3	69.4	100.3	96.6	Chloroplast
High	sca104.g106300.t1	UNKNOWN	5	1	6	1	1	20.1	12.06	70	0	1.274	0.639386	0.815	0.644555	0.833052	74.6	95.8	114.8	159.6	117.6	116.3	67	75.2	79.2	Mitochondrial
High	sca139.g101650.t1	PREDICTED: NUCLEOLAR /// NUCLEOLAR(NOP16) INVOLVED IN 60S RIBOSOMAL SUBUNIT BIOGENESIS (ISS) /// BNAC05G01490D	26	3	6	3	1	20.9	9.86	164	0	1.859	0.639386	1.268	0.706542	0.799651	113.7	132.7	142.6	112.9	78	112.5	72.2	71.4	64	Other
High	sca172.g106200.t2	PREDICTED: RIBONUCLEASE III /// RIBONUCLEASE /// RIBONUCLEASE 3	5	1	4	1	1	29.6	8.76	16	0	1.2	0.639795	0.767	0.726192	0.865459	83.5	98.1	98.4	129.5	127.8	117.5	67.2	81.8	96.3	Mitochondrial
High	sca124.g100750.t1	PREDICTED: GPR1/FUN34/YAAH FAMILY /// GPR1/FUN34/YAAH FAMILY, PARTIAL	13	3	23	3	1	25.8	8.76	592	0	1.016	0.642261	0.652	0.633574	0.139392	81.7	78.7	92.7	125.3	122	132.5	80.4	104.9	81.8	Other
High	sca089.g117250.t2	PREDICTED: KELCH MOTIF FAMILY /// KELCH DOMAIN /// GALACTOSE OXIDASE-LIKE	38	14	63	14	1	63	9.01	1639	0	0.411	0.643501	0.203	0.694731	1.96538e-16	39	38.2	33.3	192	139.8	164.3	94.6	93	105.7	Signal
High	sca090.g102850.t1	PREDICTED: TANKYRASE- /// ANKYRIN REPEAT-CONTAINING, PUTATIVE /// TANKYRASE-1-LIKE	5	1	5	1	1	23.1	4.3	200	0	1.557	0.643915	1.051	0.722017	0.994606	110.4	109	104.1	105	158.2	98.8	67.7	80	66.9	Other
High	sca022.g102300.t1	PREDICTED: RPL35P RIBOSOMAL, CHLOROPLAST PRECURSOR (IC) /// RIBOSOMAL	13	2	5	2	1	12.8	11.63	44	0	15.766	0.643915	9.848	0.722017	1.96538e-16	256	274.3	245.1	22.8	27.9	25.1	14.7	17.4	16.7	Chloroplast
High	sca031.g101150.t1	PREDICTED: RIBOSOME BIOGENESIS /// RIBOSOME BIOGENESIS HOMOLOG /// BRIX-DOMAIN-CONTAINING	29	8	47	8	1	37	9.95	1062	0	1.462	0.645995	0.84	0.678409	0.741093	113.1	101.6	99.7	118.9	120.9	122.4	77.3	78.1	68	Mitochondrial
High	sca112.g102350.t4	PREDICTED: ISOFORM X1 /// ISOFORM X2 /// UNCHARACTERIZED RING FINGER	5	4	21	4	1	154.9	6.55	33	0	1.849	0.646831	1.499	0.663494	0.32187	120.1	202.1	105.6	100.4	111.9	70.4	64.9	64.1	60.4	Other
High	sca075.g104350.t1	PREDICTED: ATP-CITRATE SYNTHASE BETA CHAIN /// ATP-CITRATE SYNTHASE BETA CHAIN-LIKE /// CITRATE SYNTHASE	38	16	111	16	1	71.4	7.74	4116	0	1.319	0.646831	0.885	0.837877	0.853833	101	103.3	103.7	113	116.7	127.9	76.6	75.5	82.2	Mitochondrial
High	sca077.g100050.t2	PREDICTED: ISOFORM X2 /// ISOFORM X /// XYNA 3&APOS;REGION	10	3	8	3	1	59.1	5.05	355	0	1.27	0.647668	0.836	0.724007	0.833052	95.4	102.6	95.6	114.1	120	138.8	73.9	80.8	78.8	Other
High	sca114.g100450.t1	PREDICTED: BIFUNCTIONAL 3-DEHYDROQUINATE DEHYDRATASE/SHIKIMATE DEHYDROGENASE, CHLOROPLASTIC /// BIFUNCTIONAL 3-DEHYDROQUINATE DEHYDRATASE/SHIKIMATE DEHYDROGENASE, CHLOROPLASTIC-LIKE ISOFORM X2 /// BIFUNCTIONAL 3-DEHYDROQUINATE DEHYDRATASE/SHIKIMATE DEHYDROGENASE, CHLOROPLASTIC-LIKE	29	12	63	12	1	61.7	5.94	1662	0	1.809	0.647668	1.137	0.68973	0.941091	116.5	123.3	133.9	106.7	108.5	102.6	69.1	68.1	71.2	Chloroplast
High	sca177.g101150.t1	PREDICTED: HAD HYDROLASE /// HAD-SUPERFAMILY SUBFAMILY IIA HYDROLASE /// PHOSPHATIDYL SYNTHASE	12	3	7	3	1	46.9	6.84	48	0	1.202	0.649351	0.85	0.728931	0.95531	100.6	95.1	114.2	110.5	125.2	134.5	83.7	81.3	54.7	Mitochondrial
High	sca243.g100950.t3	PREDICTED: PHOTOSYSTEM II OXYGEN-EVOLVING COMPLEX 23 KDA, CHLOROPLAST PRECURSOR /// OXYGEN-EVOLVING ENHANCER, CHLOROPLASTIC /// OXYGEN-EVOLVING ENHANCER	53	10	318	10	1	26.4	8.48	10608	0	1.185	0.651042	0.771	0.837669	0.298715	99.5	98.9	86.5	128.9	125.9	114.2	84	80.1	82	Mitochondrial
High	sca044.g103100.t2	PREDICTED: UNIVERSAL STRESS /// UNIVERSAL STRESS, PUTATIVE /// UNIVERSAL STRESS-LIKE	6	1	7	1	1	35.8	6.19	246	0	1.49	0.654022	0.977	0.662769	0.999475	116.1	121.5	74.9	118.8	124	117.7	68.6	81.5	77	Chloroplast
High	sca004.g113400.t1	PREDICTED: POLY POLYMERASE AND DNA-LIGASE ZN-FINGER REGION FAMILY /// POLY(ADP-RIBOSE) POLYMERASE AND DNA-LIGASE ZN-FINGER REGION /// ZF-PARP-DOMAIN-CONTAINING	23	4	9	4	1	22.5	5.15	198	0	1.372	0.654022	0.897	0.752401	0.992522	104.3	102.6	100.7	116.3	106.2	156.9	76.1	97.3	39.6	Other
High	sca066.g103250.t1	UNKNOWN	10	1	6	1	1	13.7	9.92	159	0	0.82	0.655308	0.537	0.739639	0.227849	75.4	63.3	80.8	124.4	139.8	150.4	74	93.6	98.5	Other
High	sca139.g102550.t2	PREDICTED: NUCLEOLAR AND COILED-BODY PHOSPHOPROTEIN /// NUCLEOLAR /// NUCLEOLAR GTPASE/ATPASE P130 (ISS), PARTIAL	41	5	57	5	1	32.4	9.28	2307	0	1.769	0.656168	1.052	0.733999	0.999475	123	124.5	130.5	116.9	120.1	66.5	69.5	78.8	70.2	Other
High	sca104.g103550.t1	PREDICTED: ION CHANNEL PUTATIVE /// CUPIN-LIKE DOMAIN-CONTAINING, PARTIAL /// JMJC DOMAIN-CONTAINING	4	2	3	2	1	67.8	5.71	37	0	0.99	0.657895	0.651	0.753591	0.543677	80.3	87.7	80.4	130.8	133.5	123.5	75.1	107.6	81.2	Chloroplast
High	sca022.g101850.t1	PREDICTED: U4/U6 SMALL NUCLEAR RIBONUCLEOPROTEIN PRP3-LIKE /// U4/U6 SMALL NUCLEAR RIBONUCLEOPROTEIN PRP3 /// PUTATIVE U4/U6-ASSOCIATED RNA SPLICING FACTOR (ISS), PARTIAL	30	11	57	11	1	61	9.13	1262	0	1.405	0.660066	0.931	0.694382	0.956983	107	106.2	112.5	114.9	109.2	121.3	70.4	78.5	80.1	Other
High	sca039.g101200.t1	PREDICTED: PROBABLE FRUCTOSE-BISPHOSPHATE ALDOLASE 3, CHLOROPLASTIC /// FRUCTOSE-1,6-BISPHOSPHATE ALDOLASE /// LOW QUALITY: PROBABLE FRUCTOSE-BISPHOSPHATE ALDOLASE 3, CHLOROPLASTIC-LIKE	49	15	643	15	1	41.4	7.77	21138	0	1.232	0.660939	0.84	0.849296	0.635386	100.8	100.6	94.7	119.7	119.8	124.1	81.8	79.2	79.3	Mitochondrial
High	sca123.g100300.t1	PREDICTED: ATP ADENYLYLTRANSFERASE /// PHOSPHORYLASE /// ATP ADENYLYLTRANSFERASE (5&APOS;,5&APOS;&APOS;&APOS;-P-1,P-4-TETRAPHOSPHATE PHOSPHORYLASE II)	12	3	13	3	1	36.6	5.91	113	0	1.384	0.660939	0.934	0.727438	0.999429	112.9	110	103.2	120.9	102.1	123.2	85.7	67.4	74.6	Other
High	sca008.g105750.t1	UNKNOWN	46	4	21	4	1	9.8	5.36	566	0	1.392	0.661376	0.909	0.694731	0.928722	114.8	101.9	109.7	115.3	112	124.4	82.4	74.1	65.3	Other
High	sca082.g103400.t1	PREDICTED: CYTOCHROME B5 /// CYTOCHROME B5 TYPE B-LIKE /// OUTER MITOCHONDRIAL MEMBRANE CYTOCHROME B5	33	3	26	3	1	13.4	4.92	951	0	0.692	0.661376	0.522	0.664842	0.00541772	69.9	72.3	68	110.3	138.3	148.6	104.5	90	98.2	Signal
High	sca071.g100600.t2	PREDICTED: PUTATIVE ATP-DEPENDENT RNA HELICASE DHX57 /// HELICASE CONSERVED CTERMINAL DOMAIN CONTAINING /// PROBABLE ATP-DEPENDENT RNA HELICASE DHX36-LIKE ISOFORM X1	6	5	14	5	1	166.7	8.16	204	0	1.403	0.661813	0.996	0.737878	0.999475	106.6	112.1	113	128.6	93.9	113.5	85.1	79.9	67.3	Mitochondrial
High	sca025.g105450.t1	PREDICTED: FERRITIN /// FERRITIN-3, CHLOROPLASTIC /// PRE-APOFERRITIN	45	9	112	9	1	26.8	5.36	4310	0	1.222	0.661813	0.809	0.849416	0.486412	96.4	101.3	98.7	123.3	118	122.1	75.1	84.3	80.8	Chloroplast
High	sca153.g102700.t1	UNKNOWN	6	5	14	5	1	108.7	6.55	151	0	1.512	0.662252	1.001	0.733999	0.999475	118.8	116.4	79	118.7	111.5	117.3	78.6	65.9	93.8	Other
High	sca124.g100800.t3	PREDICTED: THIOSULFATE SULFURTRANSFERASE 16, CHLOROPLASTIC-LIKE /// THIOSULFATE SULFURTRANSFERASE 16, CHLOROPLASTIC /// OP1	34	4	31	4	1	20.3	8.63	974	0	1.275	0.66357	0.83	0.714503	0.772106	87.6	100.2	108.1	117.7	120.7	127.8	79.1	74.1	84.8	Mitochondrial
High	sca008.g104600.t2	PREDICTED: CYSTEINE SYNTHASE /// CYSTEINE SYNTHASE-LIKE /// CYSTEINE SYNTHASE, CHLOROPLASTIC/CHROMOPLASTIC	44	12	95	12	1	42.7	8.41	2872	0	1.684	0.665779	1.121	0.852884	0.920017	117.3	123.7	118	115.1	106.8	105.3	69.5	74.2	70.1	Mitochondrial
High	sca181.g100800.t1	PREDICTED: BIFUNCTIONAL RIBOFLAVIN BIOSYNTHESIS 1, CHLOROPLASTIC /// BIFUNCTIONAL RIBOFLAVIN BIOSYNTHESIS 1, CHLOROPLASTIC-LIKE /// BNAA09G06790D	43	12	46	12	1	52.9	6.1	1602	0	1.608	0.666223	1	0.733999	0.999475	116.3	104.9	139.8	117.8	104.9	101.4	72.3	75	67.5	Chloroplast
High	sca267.g101700.t1	PREDICTED: WD REPEAT-CONTAINING-LIKE /// TRANSDUCIN FAMILY /// WD REPEAT-CONTAINING	23	14	51	14	1	104.6	6.47	1322	0	1.229	0.666667	0.904	0.721746	0.959485	98.8	106.8	102.1	106.6	118.2	124.6	83.9	75.9	83.1	Mitochondrial
High	sca057.g100950.t3	PREDICTED: TETHER CONTAINING UBX DOMAIN FOR GLUT4	13	3	12	3	1	43.3	9.38	178	0	1.108	0.668449	0.687	0.744337	0.593643	93.2	84.6	76.5	135.7	111.4	143	83.8	76.3	95.6	Mitochondrial
High	sca008.g102950.t1	PREDICTED: PHOSPHOGLUCAN PHOSPHATASE DSP4 /// PHOSPHOGLUCAN PHOSPHATASE DSP4, CHLOROPLASTIC-LIKE /// PHOSPHOGLUCAN PHOSPHATASE DSP4, AMYLOPLASTIC	53	12	92	12	1	43.1	6.8	2485	0	1.59	0.668896	1.089	0.723756	0.972083	120.5	116.4	120.2	110.6	100.5	113	67.7	75.5	75.5	Chloroplast
High	sca110.g107800.t1	PREDICTED: CYCLOPHILIN A /// PEPTIDYL-PROLYL CIS-TRANS ISOMERASE /// PEPTIDYL-PROLYL CIS-TRANS ISOMERASE F, MITOCHONDRIAL, PARTIAL	36	5	30	5	1	28.5	9.63	1151	0	1.656	0.668896	1.112	0.737878	0.961935	112	116.3	118.1	99.6	104.6	128.9	79.2	70	71.3	Other
High	sca085.g103150.t1	PREDICTED: 37S RIBOSOMAL, MITOCHONDRIAL-LIKE /// 30S RIBOSOMAL /// RIBOSOMAL	31	3	6	3	1	11.6	10.64	95	0	1.37	0.671141	0.92	0.754045	0.967955	103.1	121.6	100.6	112.1	116.1	115.4	75.2	78.4	77.5	Mitochondrial
High	sca044.g100800.t2	PREDICTED: METHYLTRYPTOPHAN OXIDASE /// N-METHYLTRYPTOPHAN OXIDASE /// FAD DEPENDENT OXIDOREDUCTASE	10	3	18	3	1	44.4	7.01	234	0	1.286	0.671592	0.857	0.732731	0.953778	95.8	114.5	88.8	111.8	121.1	124.3	74.5	85.7	83.5	Signal
High	sca089.g108800.t1	UNKNOWN	26	12	72	12	1	82	6.32	2445	0	0.977	0.672043	0.657	0.809631	0.0645949	84.4	81.3	92.4	128.5	126.6	124.3	86.4	84.4	91.8	Other
High	sca035.g108500.t1	PREDICTED: TRNA (CYTOSINE(34)-C(5))-METHYLTRANSFERASE-LIKE /// TRNA (CYTOSINE(34)-C(5))-METHYLTRANSFERASE /// TRNA (CYTOSINE(34)-C(5))-METHYLTRANSFERASE-LIKE ISOFORM X2	15	20	106	20	1	209.9	6	3408	0	1.474	0.672043	0.983	0.733999	0.999475	110.3	111	112.8	120.8	112.8	109.5	70.5	75.8	76.5	Other
High	sca021.g103900.t1	PREDICTED: GLYCEROL DEHYDROGENASE /// GLYCEROL DEHYDROGENASE-RELATED ENZYME /// IRON-CONTAINING ALCOHOL DEHYDROGENASE	40	9	57	9	1	41.9	6.14	1867	0	1.401	0.672043	1.036	0.722647	0.999475	111.1	113.7	108.8	119.6	109.7	103.5	79.3	73.7	80.8	Chloroplast
High	sca053.g103250.t1	PREDICTED: PROTEIN TIC 40, CHLOROPLASTIC /// PROTEIN TIC 40, CHLOROPLASTIC-LIKE /// TRANSLOCON TIC40	7	2	13	2	1	49.4	7.87	650	0	0.691	0.672495	0.479	0.773656	0.12162	57.9	74.5	70.7	139	155.5	109.8	85.6	104.6	102.4	Chloroplast
High	sca005.g100250.t1	PREDICTED: NUCLEOSOME-REMODELING FACTOR SUBUNIT BPTF /// WD REPEAT DOMAIN-CONTAINING, PUTATIVE	13	23	79	23	1	283.5	5.29	2063	0	0.749	0.672948	0.49	0.698186	0.000468955	73.2	75.4	62.1	149.4	110.1	144.3	97.6	90.7	97.1	Other
High	sca071.g104850.t1	UNKNOWN	15	2	8	2	1	16.5	8.82	310	0	1.458	0.673401	0.888	0.759173	0.981314	109.9	128.4	87.4	95.4	144.6	103.3	73.6	97.4	60	Chloroplast
High	sca134.g100350.t1	PREDICTED: HISTIDINOL-PHOSPHATE AMINOTRANSFERASE /// HISTIDINOL-PHOSPHATE AMINOTRANSFERASE 1, CHLOROPLASTIC /// HISTIDINOL	12	4	21	4	1	47	6.01	478	0	1.979	0.673401	1.332	0.733999	0.57157	130	127.6	141.5	111.9	95.8	92	63.3	64.5	73.4	Mitochondrial
High	sca035.g104150.t3	PREDICTED: EUKARYOTIC TRANSLATION INITIATION FACTOR 2 SUBUNIT BETA /// EUKARYOTIC TRANSLATION INITIATION FACTOR 2 /// EUKARYOTIC TRANSLATION INITIATION FACTOR 2 SUBUNIT BETA-LIKE	48	12	92	12	1	29.6	7.27	2630	0	1.426	0.673854	0.961	0.854966	0.998668	107.6	110.6	110.5	111.9	109.6	123.7	75.4	80.1	70.7	Other
High	sca053.g105850.t1	PREDICTED: THIOREDOXIN /// THIOREDOXIN-LIKE /// THIOREDOXIN H2-1-LIKE	45	6	38	6	1	21.1	8.95	632	0	5.352	0.67659	3.955	0.742653	1.96538e-16	215.4	218.9	188.3	54.5	52	55.8	36.9	40.9	37.4	Mitochondrial
High	sca075.g102700.t1	PREDICTED: PROTEIN OF FUNCTION DUF2358 /// LOW QUALITY:	13	2	10	2	1	22.9	6.77	419	0	1.266	0.677507	0.842	0.754045	0.955718	84.2	98.4	118	100.1	104.5	158.4	67.8	75.2	93.3	Mitochondrial
High	sca003.g102500.t1	PREDICTED: DEAD-BOX ATP-DEPENDENT RNA HELICASE 28 /// DEAD-BOX ATP-DEPENDENT RNA HELICASE 28-LIKE /// DEAD-BOX ATP-DEPENDENT RNA HELICASE 28-LIKE ISOFORM X1	15	10	43	10	1	97.1	7.17	1058	0	1.554	0.677507	1.053	0.750202	0.999434	119.6	119.5	112.9	113.6	93.9	111.9	77	84.3	67.3	Other
High	sca170.g100700.t1	PREDICTED: CCAAT/ENHANCER-BINDING-LIKE /// CCAAT/ENHANCER-BINDING /// .09C-LIKE	12	10	34	10	1	141.2	5.15	1152	0	1.615	0.677966	1.096	0.727438	0.975364	125.9	119	111.6	117.8	106	101.8	79.9	68.9	69.1	Other
High	sca028.g102800.t3	PREDICTED: DNA GYRASE SUBUNIT B /// TYPE II DNA TOPOISOMERASE /// DNA GYRASE SUBUNIT B-LIKE	14	8	26	8	1	85	8.95	449	0	1.181	0.678426	0.849	0.753649	0.868114	93.5	100.3	101.1	118.3	118.2	112.8	79.2	100	76.5	Mitochondrial
High	sca089.g102350.t1	PREDICTED: RRNA-PROCESSING HOMOLOG /// FCF1-DOMAIN-CONTAINING /// PIN DOMAIN-LIKE FAMILY	16	3	5	3	1	21.3	9.35	89	0	1.251	0.681199	1.136	0.753591	0.942848	123.7	104.9	105.2	108.9	84.6	129	71.9	83.9	87.8	Other
High	sca079.g106700.t1	PREDICTED: GLUTAMYL-TRNA(GLN) AMIDOTRANSFERASE SUBUNIT B, CHLOROPLASTIC/MITOCHONDRIAL /// OS11G0544800 /// ASPARTYL/GLUTAMYL-TRNA(ASN/GLN) AMIDOTRANSFERASE SUBUNIT B	22	10	71	10	1	63.2	6.7	1364	0	1.457	0.681199	0.954	0.706532	0.979531	109.5	109.3	111.8	119.6	114.6	107.1	73.3	78	76.8	Mitochondrial
High	sca057.g104850.t2	PREDICTED: EUKARYOTIC TRANSLATION INITIATION FACTOR 2 SUBUNIT /// EUKARYOTIC TRANSLATION INITIATION FACTOR 2 SUBUNIT GAMMA-LIKE /// EUKARYOTIC TRANSLATION INITIATION FACTOR 2 SUBUNIT 3-LIKE ISOFORM X1	44	15	158	15	1	50	8.41	5524	0	1.398	0.681663	0.898	0.860934	0.887319	101.9	110	108.7	113.6	115.4	121.9	78.7	78.6	71.2	Other
High	sca153.g102150.t1	UNKNOWN	37	7	114	7	1	32.7	4.72	5631	0	1.318	0.682594	0.94	0.860934	0.964381	105.2	112.7	102.7	120	110.2	109.3	79.8	75.2	85	Other
High	sca132.g101450.t1	PREDICTED: CYCLIN-D1-BINDING HOMOLOG /// OS05G0554500	8	2	12	2	1	37.7	4.34	515	0	1.173	0.682594	0.861	0.780347	0.974153	108	89.4	102.7	117.7	117.8	119.2	80.4	76.2	88.7	Chloroplast
High	sca008.g104450.t1	PREDICTED: GAMMA CARBONIC ANHYDRASE-LIKE 2, MITOCHONDRIAL-LIKE /// GAMMA CARBONIC ANHYDRASE-LIKE /// GAMMA CARBONIC ANHYDRASE-LIKE 2, MITOCHONDRIAL	49	11	48	11	1	28.1	6	1472	0	1.058	0.68306	0.718	0.871565	0.188939	86.3	85.9	98.7	110.9	119.6	142.5	81.6	81.7	92.8	Mitochondrial
High	sca146.g101250.t1	PREDICTED: RIBOSOMAL /// RIBOSOMAL, CHLOROPLAST PRECURSOR /// TRANSLATIONAL MACHINERY COMPONENT	19	4	32	4	1	18.9	9.69	342	0	1.143	0.684932	0.783	0.727438	0.501579	96.2	94.2	96.7	122.9	129.9	106.1	84.1	82.1	87.8	Chloroplast
High	sca267.g100150.t1	PREDICTED: BYSTIN-LIKE /// BYSTIN /// BYSTIN ISOFORM X2	16	6	26	6	1	53.2	6.16	977	0	1.739	0.684932	1.192	0.731295	0.892109	115.6	132.1	125.3	97.1	110.6	105	66.5	70.6	77.2	Other
High	sca015.g109260.t1	UNKNOWN	53	4	51	4	1	9.2	4.61	905	0	1.378	0.685871	0.945	0.867813	0.976585	115.5	102.5	110.9	109.9	112	117.4	76.1	75.2	80.5	#N/A
High	sca267.g102500.t1	PREDICTED: CALUMENIN /// CALUMENIN-B-LIKE /// CALUMENIN-	7	2	2	2	1	41.2	5	0	0	0.956	0.685871	0.931	0.785056	0.999475	85.5	108	93.8	91.8	104.2	148.6	98.4	71.5	98.1	Signal
High	sca013.g109300.t1	UNKNOWN	11	1	8	1	1	11.8	9.99	215	0	0.811	0.687285	0.49	0.753308	0.147732	62.8	87.8	75.9	128.1	106.9	167.6	88	89.4	93.5	Other
High	sca114.g102500.t1	PREDICTED: DEAD-BOX ATP-DEPENDENT RNA HELICASE 57 /// DEAD-BOX ATP-DEPENDENT RNA HELICASE 57-LIKE /// HELICASE, C-TERMINAL	21	9	30	9	1	76.6	7.01	892	0	0.991	0.688705	0.682	0.725353	0.486412	87.4	80.5	86.7	128.1	115.6	136.5	88.2	94.5	82.6	Mitochondrial
High	sca132.g103900.t1	UNKNOWN	9	1	8	1	1	14.2	9.33	347	0	0.822	0.68918	0.566	0.750202	0.0209941	76.2	84.9	76	134.8	122.1	134.2	96.2	83	92.5	Other
High	sca139.g111800.t3	PREDICTED: RNA-BINDING /// RNA-BINDING-LIKE ISOFORM X1 /// RNA-BINDING ISOFORM X1	20	6	21	6	1	66.5	5.29	525	0	1.449	0.68918	1.052	0.722017	0.998793	121.5	124.4	100.1	115.5	106.6	100.3	75.4	87	69.1	Chloroplast
High	sca089.g112800.t1	UNKNOWN	28	1	3	1	1	4.6	11	138	0	0.506	0.690131	0.334	0.768481	0.000413267	42.8	45.1	69.9	131.5	124.6	209.6	90.7	89.1	96.6	Mitochondrial
High	sca012.g105350.t1	PREDICTED: THREONINE SYNTHASE /// THREONINE SYNTHASE, CHLOROPLASTIC /// THREONINE SYNTHASE 1, CHLOROPLASTIC-LIKE	53	20	211	20	1	59.9	8.07	8544	0	1.455	0.690131	1.002	0.871565	0.999475	110.1	110.6	112.4	122	110.4	109.9	71.1	76.2	77.3	Chloroplast
High	sca016.g101900.t1	PREDICTED: CAROTENE ISOMERASE /// MULTISPECIES: CAROTENE ISOMERASE /// CAROTENOID ISOMERASE	12	8	32	8	1	83.8	8	873	0	1.596	0.691085	1.084	0.752051	0.981314	115.6	114.4	116.3	104.8	116.5	107.3	72.4	84.1	68.7	Mitochondrial
High	sca102.g100550.t6	PREDICTED: KELCH MOTIF FAMILY /// KELCH DOMAIN /// GALACTOSE OXIDASE	23	12	65	12	1	79.1	7.83	1848	0	1.888	0.691563	1.245	0.770379	0.683137	127.1	129.9	126.3	102.1	98.8	105.6	67.3	68.3	74.6	Signal
High	sca028.g100450.t2	PREDICTED: IMPORTIN SUBUNIT ALPHA-2 /// IMPORTIN SUBUNIT ALPHA-2-LIKE /// IMPORTIN	11	6	25	6	1	67	5.39	545	0	1.252	0.691563	0.849	0.725179	0.904453	101.7	101.7	96.2	119.8	117.1	130	82.9	81.2	69.5	Other
High	sca139.g109350.t1	UNKNOWN	23	8	15	7	1	48.4	5.25	317	0	3.059	0.692042	1.963	0.754914	0.00801621	163.4	166.5	166.6	84	84.9	73.4	48	58.7	54.5	Other
High	sca077.g102050.t1	PREDICTED: HUNTINGTIN-INTERACTING /// HUNTINGTIN /// HUNTINGTIN-INTERACTING-LIKE	56	5	39	5	1	13.2	5.27	1200	0	1.157	0.692521	0.848	0.733999	0.859247	90.7	99.6	100.8	124.7	112.6	118.8	84.5	86.1	82.3	Other
High	sca055.g100250.t1	PREDICTED: INNER MEMBRANE /// INNER MEMBRANE-1, CHLOROPLASTIC /// INNER MEMBRANE-1	7	2	16	2	1	56.7	8.78	1092	0	1.288	0.693001	0.851	0.732549	0.915746	112	103.7	94.5	105.6	121.8	122.4	73.2	80.5	86.5	Mitochondrial
High	sca216.g101350.t2	PREDICTED: SERINE/THREONINE-PROTEIN PHOSPHATASE 2A ACTIVATOR-LIKE /// SERINE/THREONINE /// PTPA-DOMAIN-CONTAINING	12	4	18	4	1	47.3	7.64	780	0	1.279	0.693481	0.963	0.750125	0.999475	118.7	95.3	92.2	123.2	120.7	92.2	85.5	74.6	97.7	Chloroplast
High	sca057.g106250.t1	PREDICTED: TRANSLATION MACHINERY-ASSOCIATED-LIKE /// TRANSLATION /// TRANSLATION MACHINERY-ASSOCIATED	40	4	19	4	1	21.1	7.14	795	0	1.304	0.69541	0.907	0.751738	0.944712	104.4	108.1	102.6	123.5	111.6	113.1	72.6	85.5	78.6	Other
High	sca110.g101700.t1	PREDICTED: ASPARTATE AMINOTRANSFERASE /// AMINOTRANSFERASE /// AMINOTRANSFERASE, CLASSES I AND II	20	5	28	5	1	45.5	5.29	439	0	1.293	0.69541	1.038	0.773656	0.999475	98.4	114.3	110.2	128.6	110.2	96.7	79.8	76.6	85.2	Mitochondrial
High	sca003.g100950.t1	PREDICTED: PROTEIN OF FUNCTION (DUF3181) /// THYLAKOID-ASSOCIATED	42	5	23	5	1	17.5	8.91	495	0	1.381	0.696379	0.979	0.773656	0.999475	114.6	113.8	100.6	119.1	116.2	84.5	83	79.9	88.3	Mitochondrial
High	sca222.g100950.t1	PREDICTED: BIOTIN SYNTHASE /// BIOTIN SYNTH /// BIOTIN SYNTHETASE	15	4	20	4	1	47.7	6.43	698	0	2.385	0.698324	1.665	0.775477	0.152138	150.5	148.1	174	90.4	97.3	54.2	63.1	66.7	55.7	Signal
High	sca091.g102800.t2	PREDICTED: POLYCYSTIN CATION CHANNEL FAMILY /// SOUL3-LIKE	3	2	7	2	1	54.8	5.1	75	0	0.921	0.698812	0.822	0.753308	0.868933	87.4	100.7	79.7	106.3	112.7	144.4	94.9	78.8	95.2	Other
High	sca163.g102950.t1	PREDICTED: PROBABLE HISTONE-LYSINE N-METHYLTRANSFERASE ATXR3 ISOFORM X1 /// PROBABLE HISTONE-LYSINE N-METHYLTRANSFERASE ATXR3 /// SET DOMAIN	5	4	28	4	1	176.7	5.07	502	0	0.822	0.69979	0.575	0.796024	0.287369	75.4	71	81.3	131.1	125	136	91.7	77.5	111.2	Chloroplast
High	sca033.g107700.t1	UNKNOWN	12	1	9	1	1	9.2	11.36	205	0	0.987	0.70028	0.695	0.753308	0.469587	90.9	85.2	88.9	110.2	123.3	127.9	100.9	86.3	86.4	Mitochondrial
High	sca085.g101650.t3	PREDICTED: SQUALENE SYNTHASE /// SQUALENE/PHYTOENE SYNTHASE, PARTIAL /// FARNESYL-DIPHOSPHATE FARNESYLTRANSFERASE	16	6	30	6	1	52	6.21	384	0	1.082	0.70028	0.769	0.773656	0.766529	93.2	97.6	93.9	123	97.6	122.1	86.1	101.4	85.1	Other
High	sca089.g111900.t3	PREDICTED: BRANCHED-CHAIN AMINO ACID AMINOTRANSFERASE /// BRANCHED-CHAIN-AMINO-ACID AMINOTRANSFERASE 5, CHLOROPLASTIC-LIKE /// BRANCHED-CHAIN	33	10	86	10	1	42.5	8.79	2672	0	1.766	0.700771	1.222	0.878285	0.534719	126.2	124.3	126.4	103.3	102.7	102	71.5	72	71.5	Mitochondrial
High	sca172.g103300.t1	PREDICTED: TYPE 11 METHYLTRANSFERASE /// METHYLTRANSFERASE TYPE 11 /// S-ADENOSYL-L-METHIONINE-DEPENDENT METHYLTRANSFERASE	13	3	11	3	1	33.1	5.24	310	0	1.106	0.701262	0.792	0.770379	0.627143	91.5	100.2	85.7	115.6	126.4	124.1	82.7	88.6	85.1	Other
High	sca081.g101600.t1	PREDICTED: ISOFORM X1 /// ISOFORM 1 /// MOG1/PSBP/DUF1795-LIKE PHOTOSYSTEM II REACTION CENTER PSBP FAMILY	31	5	28	5	1	27.9	6.6	790	0	1.302	0.702247	0.914	0.753591	0.981314	110.3	118.6	85.4	120.7	120.2	107.8	84.8	76.2	75.9	Chloroplast
High	sca126.g101450.t1	PREDICTED: PEPTIDASE M20 /// PEPTIDASE /// PEPTIDASE DIMERISATION DOMAIN-CONTAINING	9	4	17	4	1	56.4	5.44	309	0	0.882	0.702741	0.692	0.785056	0.380402	91.6	79.1	81.4	124.1	114.3	131.4	86.6	99.2	92.3	Signal
High	sca217.g101250.t1	PREDICTED: PARTNER OF Y14 AND MAGO-LIKE /// PARTNER OF Y14 AND MAGO /// PARTNER OF Y14	42	11	86	11	1	39.2	8.21	3726	0	1.065	0.703235	0.845	0.881728	0.637561	93.5	103.4	86.9	110.7	121.8	123.6	87.8	85.7	86.6	Other
High	sca013.g103200.t1	PREDICTED: UBIQUITIN /// UBIQUITIN EXTENSION /// UBIQUITIN, PUTATIVE	17	2	45	2	1	17.2	9.79	1866	0	2.02	0.70373	1.422	0.883399	0.10078	149	110.1	147.8	104.8	87.1	93.8	73.7	67.8	65.8	Other
High	sca082.g101650.t3	PREDICTED: PROBABLE RRNA-PROCESSING HOMOLOG /// EUKARYOTIC RRNA PROCESSING /// PUTATIVE RRNA-PROCESSING-LIKE	18	3	28	3	1	42.7	9.26	488	0	1.581	0.70373	1.066	0.772063	0.998793	122.5	115.4	122.3	114.9	95	115.7	80.8	73	60.4	Other
High	sca003.g103200.t1	PREDICTED: 2-METHOXY-6-POLYPRENYL-1,4-BENZOQUINOL METHYLASE, MITOCHONDRIAL /// UBIQUINONE/MENAQUINONE BIOSYNTHESIS METHYLTRANSFERASE /// 2-METHOXY-6-POLYPRENYL-1,4-BENZOQUINOL METHYLASE, MITOCHONDRIAL ISOFORM 1	5	1	4	1	1	35.2	6.81	260	0	1.288	0.70373	0.906	0.818887	0.996347	97.6	105.7	104.7	107.7	115.1	138	75.8	93.2	62.3	Mitochondrial
High	sca119.g100350.t4	PREDICTED: ARM REPEAT-CONTAINING	45	22	110	22	1	67.6	6.44	2260	0	1.816	0.704225	1.181	0.785013	0.835149	120.3	127.5	126.3	101.8	99.7	112.5	73.8	70.2	67.9	Other
High	sca096.g102450.t1	PREDICTED: GAMMA-TOCOPHEROL METHYLTRANSFERASE /// GAMMA-TOCOPHEROL METHYLTRANSFERASE (ISS) /// PROBABLE TOCOPHEROL O-METHYLTRANSFERASE, CHLOROPLASTIC ISOFORM X2	15	4	21	4	1	38.9	8.1	811	0	1.309	0.704722	0.923	0.785013	0.998793	104.2	103.6	109.2	106	112.3	120.7	83.3	79.1	81.7	Mitochondrial
High	sca015.g108900.t2	PREDICTED: PRE-RRNA-PROCESSING HOMOLOG /// PRE-RRNA-PROCESSING-LIKE /// PRE-RRNA-PROCESSING ISOFORM 1	17	10	56	10	1	91.2	6.89	1773	0	1.488	0.707214	0.965	0.784857	0.999475	111.5	115.4	107.9	115.5	101.8	116.2	71.9	77.6	82.2	Other
High	sca232.g100400.t1	UNKNOWN	23	2	17	2	1	17.3	9.55	832	0	0.902	0.708215	0.723	0.782455	0.52739	87.8	75.5	93.9	117.6	122.6	129.9	97.3	86.9	88.5	Mitochondrial
High	sca013.g103650.t1	PREDICTED: NADH DEHYDROGENASE /// GRIM-19 1 /// GRIM-19	27	3	7	3	1	15.8	10.36	133	0	0.723	0.708717	0.627	0.785056	0.308635	66.3	60.9	101.5	129.4	97.1	158.8	91.7	98.8	95.4	Other
High	sca163.g104950.t3	PREDICTED: SWI/SNF COMPLEX COMPONENT SNF12 HOMOLOG /// SWI/SNF COMPLEX COMPONENT SNF12 /// SWIB COMPLEX BAF60B DOMAIN-CONTAINING FAMILY	10	4	11	4	1	65	9.29	160	0	1.114	0.709723	0.792	0.773656	0.794686	88.7	99.4	99.9	111.9	110	132.1	90.4	78.1	89.7	Chloroplast
High	sca015.g104700.t1	PREDICTED: PROTEIN PHOTOPERIOD-INDEPENDENT EARLY FLOWERING 1-LIKE /// HELICASE /// PROTEIN PHOTOPERIOD-INDEPENDENT EARLY FLOWERING 1-LIKE ISOFORM X1	4	5	12	5	1	197.3	5.76	237	0	1.185	0.712251	0.828	0.815774	0.948589	114	110.3	100.9	56	134.3	121.9	82.5	93.2	86.8	Other
High	sca039.g101550.t1	PREDICTED: GLUTAMYL-TRNA(GLN) AMIDOTRANSFERASE SUBUNIT A, CHLOROPLASTIC/MITOCHONDRIAL-LIKE /// GLUTAMYL-TRNA(GLN) AMIDOTRANSFERASE SUBUNIT A, CHLOROPLASTIC/MITOCHONDRIAL /// GLUTAMYL-TRNA(GLN) AMIDOTRANSFERASE SUBUNIT A	32	10	65	10	1	52.6	6.79	1303	0	1.367	0.712251	0.973	0.768481	0.999426	114.5	109.1	106.9	100.9	112.1	113.9	82	79.8	80.6	Mitochondrial
High	sca016.g101850.t2	PREDICTED: RIBOSE-5-PHOSPHATE ISOMERASE /// RIBOSE-5-PHOSPHATE ISOMERASE A /// PROBABLE RIBOSE-5-PHOSPHATE ISOMERASE 4, CHLOROPLASTIC	17	3	6	3	1	34.5	4.83	127	0	2.7	0.713776	1.578	0.828456	0.344263	160	164.9	117.5	66.1	148.9	74.5	54	61.1	53.2	Mitochondrial
High	sca039.g100150.t3	PREDICTED: PROBABLE THREONINE--TRNA LIGASE, CYTOPLASMIC /// THREONINE--TRNA LIGASE /// THREONYL-TRNA SYNTHETASE/THREONINE-TRNA LIGASE, PUTATIVE	36	19	115	19	1	65.2	6.05	3695	0	1.303	0.713776	0.979	0.89436	0.999475	107.4	109.9	104.6	116.1	111.3	106.8	82.4	79.4	82	Signal
High	sca001.g118350.t1	PREDICTED: UNCHARACTERIZED OXIDOREDUCTASE C663.09C-LIKE /// C-FACTOR, PARTIAL /// UNCHARACTERIZED OXIDOREDUCTASE C663.06C-LIKE	19	3	16	3	1	25.3	5.4	1007	0	1.197	0.714286	0.842	0.796739	0.871123	92.6	97	92.3	108.3	115.2	132.1	77.3	80.4	104.9	Other
High	sca104.g105000.t1	PREDICTED: OLIGOPEPTIDASE A /// OLIGOPEPTIDASE A-LIKE /// OLIGOPEPTIDASE A, PUTATIVE	37	27	169	27	1	85.2	5.58	3561	0	1.877	0.715308	1.135	0.89436	0.84135	124.2	115.8	133.6	109.4	112.7	95.5	78.3	61.7	68.6	Signal
High	sca242.g100250.t1	PREDICTED: MINI-CHROMOSOME MAINTENANCE COMPLEX-BINDING /// MINI-CHROMOSOME MAINTENANCE COMPLEX-BINDING-LIKE /// E2F TARGET	17	7	33	7	1	65.5	5.14	1191	0	1.882	0.717875	1.393	0.759353	0.542272	124.8	125.1	150.5	100.1	86	108	71.9	66.5	67.1	Other
High	sca076.g100600.t1	PREDICTED: METHYLMALONIC ACIDURIA AND HOMOCYSTINURIA TYPE D /// METHYLMALONIC ACIDURIA AND HOMOCYSTINURIA TYPE D-LIKE, MITOCHONDRIAL /// MOLECULAR CHAPERONE (DNAJ SUPERFAMILY) (ISS)	13	2	9	2	1	19.8	6.09	236	0	1.25	0.718391	0.964	0.802196	0.999475	103.8	110.4	102.6	107.6	109.9	119.5	85.2	79	82.1	Other
High	sca092.g105950.t2	PREDICTED: THO COMPLEX SUBUNIT 3 /// THO COMPLEX SUBUNIT 3-LIKE /// THO COMPLEX SUBUNIT 3 ISOFORM X	18	3	13	3	1	35.3	8.16	295	0	1.17	0.719424	0.88	0.823187	0.974682	89.3	103.9	99.4	136.1	118	102.2	76.3	84.9	89.7	Other
High	sca079.g105200.t1	UNKNOWN	5	3	15	3	1	120.5	9.66	352	0	1.711	0.719942	1.33	0.817111	0.799651	119.9	144.2	136.8	105.4	108.4	53.4	70.1	78	83.7	Mitochondrial
High	sca027.g103400.t1	PREDICTED: ALDEHYDE DEHYDROGENASE /// ALDEHYDE DEHYDROGENASE FAMILY 2 MEMBER B4, MITOCHONDRIAL /// ALDEHYDE DEHYDROGENASE FAMILY 2 MEMBER B4, MITOCHONDRIAL, PARTIAL	51	27	406	26	1	70.6	7.11	13915	1	1.418	0.720461	0.996	0.902293	0.999475	105.9	105.6	118.9	123	106	108.9	71.6	76.4	83.8	Mitochondrial
High	sca027.g101550.t1	PREDICTED: RIBOSOMAL METHYLTHIOTRANSFERASE /// RADICAL SAM, ALPHA/BETA HORSESHOE /// RIBOSOMAL METHYLTHIOTRANSFERASE RIMO	25	4	20	4	1	32.3	4.87	233	0	1.077	0.720981	0.914	0.804929	0.998793	89.9	104.7	109.7	118.8	114.4	113.1	85.7	97.2	66.6	Other
High	sca005.g106300.t1	PREDICTED: UBIQUITIN-RELATED MODIFIER 1 HOMOLOG 1-LIKE /// UBIQUITIN-RELATED MODIFIER 1 HOMOLOG /// UBIQUITIN-RELATED MODIFIER	13	1	4	1	1	10.8	4.7	14	0	1.262	0.721501	0.984	0.837877	0.999475	123.9	93.9	98	125.9	136.7	64.9	80.3	98.6	77.7	Other
High	sca075.g104750.t1	PREDICTED: HISTONE DEACETYLASE 6-LIKE /// HISTONE DEACETYLASE /// HISTONE DEACETYLASE	14	7	19	6	1	75.6	7.25	350	0	1.049	0.721501	0.74	0.821629	0.749865	96.8	92.7	79.8	130.8	105.3	136.4	71.4	88.4	98.4	Other
High	sca003.g106350.t1	PREDICTED: RIBOSOMAL LARGE SUBUNIT PSEUDOURIDINE SYNTHASE D /// PSEUDOURIDINE SYNTHASE /// PSEUDOURIDINE SYNTHASE, PARTIAL	6	2	2	2	1	55.9	8.47	31	0	1.091	0.722022	0.969	0.817111	0.999475	95.4	123.1	99.6	80.7	127	126.5	91.4	64.9	91.3	Mitochondrial
High	sca006.g101050.t1	PREDICTED: AMINE OXIDASE /// FAD DEPENDENT OXIDOREDUCTASE FAMILY /// MONOAMINE OXIDASE	30	14	76	14	1	56.8	8.48	1479	0	1.661	0.722022	1.156	0.9048	0.781715	124.8	121.6	119.5	116.9	100.4	103.4	65.5	73.2	74.7	Signal
High	sca132.g104350.t2	PREDICTED: GLUCOSE-METHANOL-CHOLINE OXIDOREDUCTASE /// CHOLINE DEHYDROGENASE /// ALCOHOL OXIDASE	28	13	100	13	1	73.2	8.78	2683	0	0.966	0.723589	0.791	0.779946	0.475554	96.7	89.3	82.7	122.3	98.5	142.4	88.5	92.4	87.1	Mitochondrial
High	sca057.g103150.t1	PREDICTED: NUCLEOLAR GTP-BINDING /// LOW QUALITY: NUCLEOLAR GTP-BINDING-LIKE /// NUCLEOLAR GTP-BINDING-LIKE ISOFORM X1	9	4	12	4	1	73.1	5.52	512	0	2.497	0.724113	1.808	0.837877	0.131486	151.2	129.1	187.8	83.6	83.2	70.8	60.6	59.3	74.3	Other
High	sca057.g100400.t1	PREDICTED: PEPTIDYL-PROLYL CIS-TRANS ISOMERASE /// PEPTIDYL-PROLYL CIS-TRANS ISOMERASE CYP40 /// CYCLOPHILIN	12	3	5	3	1	29.4	6.77	140	0	1.166	0.724638	0.845	0.836048	0.962108	101.4	127	85.1	136.5	77.5	100.7	77.9	121	73	Other
High	sca106.g102650.t1	PREDICTED: DSBA OXIDOREDUCTASE /// MULTISPECIES: DITHIOL-DISULFIDE ISOMERASE /// DITHIOL-DISULFIDE ISOMERASE	33	5	27	5	1	28.4	6.57	977	0	1.359	0.725689	0.986	0.785013	0.999475	109.7	93.3	113.7	111.2	124.3	102.8	80.7	80.5	83.7	Other
High	sca128.g100350.t1	PREDICTED: PROTEIN TIC 22 /// PROTEIN TIC 22, CHLOROPLASTIC /// 22 KDA TRANSLOCON AT THE INNER MEMBRANE OF CHLOROPLASTS	22	6	33	6	1	37.9	8.76	839	0	0.86	0.727802	0.628	0.825667	0.200456	80.4	75.1	80.7	137	119.6	128.1	93.4	92.5	93.2	Other
High	sca022.g104700.t1	UNKNOWN	40	3	17	3	1	12	10.92	915	0	1.351	0.728332	0.977	0.761614	0.999475	111.5	115.7	109.3	114.1	85.7	115.9	83.1	83.8	80.9	Other
High	sca079.g106000.t1	PREDICTED: PROPIONYL-COA CARBOXYLASE ALPHA CHAIN, MITOCHONDRIAL /// LOW QUALITY: PROPIONYL-COA CARBOXYLASE ALPHA CHAIN, MITOCHONDRIAL /// CARBAMOYLPHOSPHATE SYNTHASE L CHAIN, ATP-BINDING, PUTATIVE	24	10	28	10	1	70.4	5.59	694	0	0.819	0.728863	0.612	0.778962	0.238703	86.5	75.5	77	102.3	123.3	139.1	105.6	89.8	101	Other
High	sca026.g100700.t1	PREDICTED: DNA REPAIR /// P-LOOP CONTAINING NUCLEOSIDE TRIPHOSPHATE HYDROLASE /// DNA REPAIR (ISS)	3	2	3	2	1	84.9	5.47	51	0	1.456	0.728863	1.068	0.839734	0.993337	115.1	116.5	120.8	111.3	109.1	90.1	81.1	73.2	83	Mitochondrial
High	sca117.g100550.t1	UNKNOWN	27	6	55	6	1	30.9	4.58	2467	0	1.155	0.729395	0.811	0.799443	0.660919	101.3	100.8	91.8	126	109.1	113.2	87.7	79.6	90.6	Chloroplast
High	sca124.g100950.t1	PREDICTED: SIMILAR TO SENESCENCE-ASSOCIATED /// RHODANESE-LIKE DOMAIN-CONTAINING, CHLOROPLASTIC-LIKE ISOFORM X2 /// RHODANESE-LIKE DOMAIN-CONTAINING, CHLOROPLASTIC-LIKE ISOFORM 1	29	3	21	3	1	17.2	6.68	624	0	0.35	0.729927	0.256	0.810783	8.69925e-09	35	42.6	39	146.3	154.5	152.6	108.2	110.4	111.3	Other
High	sca238.g100350.t1	PREDICTED: PUMILIO HOMOLOG 23 /// PUMILIO 23 /// PUMILIO HOMOLOG 23-LIKE	25	11	44	11	1	76.2	6.57	1536	0	1.406	0.73046	1.027	0.839734	0.999475	112.6	116.3	111.1	116.6	98.1	108.2	75.3	82.8	79	Other
High	sca013.g105200.t1	PREDICTED: HCNGP-DOMAIN-CONTAINING	10	2	7	2	1	33.3	5.07	93	0	1.127	0.73046	1.136	0.852884	0.962108	106.7	79.1	128.4	92.1	126.3	113.1	94.7	76.9	82.6	Other
High	sca243.g100200.t1	PREDICTED: DEOXYURIDINE 5&APOS;-TRIPHOSPHATE NUCLEOTIDOHYDROLASE /// PUTATIVE DUTP PYROPHOSPHATASE (ISS) /// CHAIN A, STRUCTURE OF DUTPASE FROM ARABIDOPSIS THALIANA &GT;GI|167013262|PDB|2P9O|B CHAIN B, STRUCTURE OF DUTPASE FROM ARABIDOPSIS THALIANA &GT;GI|167013263|PDB|2P9O|C CHAIN C, STRUCTURE OF DUTPASE FROM ARABIDOPSIS THALIANA &GT;GI|167744878|PDB|2PC5|A CHAIN A, NATIVE CRYSTAL STRUCTURE ANAL…	48	6	36	6	1	17.7	6.8	1503	0	1.487	0.730994	1.061	0.803554	0.999426	115.1	118.5	110.1	113.8	108.9	103.7	66.1	79.6	84.2	Other
High	sca034.g103550.t2	PREDICTED: PUTATIVE RIBOSOMAL RNA METHYLTRANSFERASE NOP2-LIKE /// PUTATIVE RIBOSOMAL RNA METHYLTRANSFERASE NOP2 /// PUTATIVE RIBOSOMAL RNA METHYLTRANSFERASE NOP2-LIKE ISOFORM X1	10	7	40	7	1	87.8	5.15	706	0	1.242	0.731529	0.845	0.814928	0.853135	106.6	103	92.6	126.3	111.1	109.7	85.8	81.3	83.6	Other
High	sca034.g104550.t1	PREDICTED: DIVINYL CHLOROPHYLLIDE A 8-VINYL-REDUCTASE, CHLOROPLASTIC /// OXIDOREDUCTASE /// DIVINYL CHLOROPHYLLIDE A 8-VINYL-REDUCTASE, CHLOROPLASTIC-LIKE	8	4	15	4	1	67	9.19	465	0	1.536	0.731529	1.376	0.852884	0.712279	140.4	129.5	109.5	102	87	99.5	74.7	86.1	71.2	Signal
High	sca206.g102950.t1	PREDICTED: PROTEIN RKD3	5	1	4	1	1	56.8	9.07	30	0	0.419	0.732064	0.307	0.837877	0.00212805	43.1	52.6	42.3	140.4	147.7	156.1	102.8	110	105.1	Mitochondrial
High	sca106.g104500.t3	PREDICTED: PROBABLE 18S RRNA (GUANINE-N(7))-METHYLTRANSFERASE /// PUTATIVE METHYLTRANSFERASE WBSCR22-LIKE /// S-ADENOSYL-L-METHIONINE-DEPENDENT METHYLTRANSFERASE	15	3	11	3	1	31.5	8.81	388	0	1.342	0.732064	0.942	0.802911	0.999429	101	108.8	107.3	117.7	110.8	113.9	72.9	81.1	86.4	Other
High	sca018.g101200.t1	PREDICTED: PUTATIVE ATP-DEPENDENT RNA HELICASE DDX10 /// ATP-DEPENDENT RNA HELICASE DBP4 /// PUTATIVE ATP-DEPENDENT RNA HELICASE DDX10, PARTIAL	5	4	10	4	1	103.1	5.76	268	0	1.637	0.733676	1.105	0.852884	0.981811	134.3	101.2	109.7	111.8	107.8	99.3	82	58.4	95.5	Other
High	sca096.g104750.t1	PREDICTED: H0502B11.12 /// PLANT/MCA23-20 /// OS04G0405600	17	6	36	6	1	50.3	6.55	1507	0	1.549	0.735294	1.139	0.818748	0.935088	125.9	117.3	119.9	99.2	103.1	105.3	72.6	79.1	77.4	Mitochondrial
High	sca172.g107800.t1	PREDICTED: SNF1-RELATED CATALYTIC SUBUNIT ALPHA KIN10 /// SNF1B SNF1-RELATED SNF1B /// SNF1-RELATED CATALYTIC SUBUNIT ALPHA KIN10 ISOFORM X2	15	5	34	5	1	62.7	8.09	742	0	1.142	0.737463	0.82	0.817111	0.910636	99.1	97.2	97.5	108.9	118.6	120.6	86.8	82.4	88.9	Other
High	sca220.g101400.t1	PREDICTED: GLYOXALASE/BLEOMYCIN RESISTANCE/DIHYDROXYBIPHENYL DIOXYGENASE /// LACTOYLGLUTATHIONE LYASE FAMILY /// GLYOXYLASE FAMILY	17	2	20	2	1	24.4	9.28	989	0	1.045	0.738007	0.679	0.837861	0.322938	86.7	91.6	85.7	127.6	141.2	105.3	94.2	85.7	82	Mitochondrial
High	sca181.g102100.t1	PREDICTED: 60S RIBOSOMAL /// 60S RIBOSOMAL-1 /// RIBOSOMAL, PUTATIVE	10	1	24	1	1	11	12.78	216	0	2.454	0.738007	1.824	0.82576	0.00817918	166.1	123.6	163.4	91.1	98.8	73.2	67.7	62.1	54	Mitochondrial
High	sca198.g100750.t1	PREDICTED: PROTEIN RRP5 HOMOLOG /// PROTEIN RRP5 HOMOLOG ISOFORM X2 /// RRNA PROCESSING/PROGRAMMED CELL DEATH	20	20	88	20	1	185.6	6.42	2682	0	1.254	0.738552	0.957	0.834946	0.998793	105.4	102.8	111.9	114.3	107.4	113.5	84.4	82	78.2	Other
High	sca079.g104850.t1	PREDICTED: MALATE DEHYDROGENASE /// MALATE DEHYDROGENASE, GLYOXYSOMAL-LIKE /// MALATE DEHYDROGENASE, GLYOXYSOMAL-LIKE ISOFORM X1	24	7	31	7	1	35.8	7.42	789	0	1.992	0.738552	1.317	0.8217	0.572411	143.7	143.7	96.5	109.1	97.7	93.6	70	72.1	73.4	Other
High	sca053.g106900.t1	PREDICTED: RIBOSOMAL METHYLTRANSFERASE	13	5	27	5	1	46.5	5.21	454	0	1.251	0.740192	0.926	0.826662	0.979531	100.8	108.4	94.7	108.9	115.2	113.3	80.6	82.3	95.8	Mitochondrial
High	sca027.g101650.t1	PREDICTED: RIBOSOMAL METHYLTHIOTRANSFERASE /// RADICAL SAM SUPERFAMILY /// PROBABLE 2-METHYLTHIOADENINE SYNTHETASE	27	4	12	4	1	25.2	5.26	361	0	1.259	0.740192	1.001	0.82449	0.999475	103.5	98	109.8	124.4	96.1	109.7	82.2	95.2	81.2	Chloroplast
High	sca003.g109050.t1	PREDICTED: POLYRIBONUCLEOTIDE NUCLEOTIDYLTRANSFERASE /// PROBABLE POLYRIBONUCLEOTIDE NUCLEOTIDYLTRANSFERASE 1, CHLOROPLASTIC /// POLYRIBONUCLEOTIDE NUCLEOTIDYLTRANSFERASE FAMILY	25	18	90	18	1	101.9	5.63	3002	0	1.246	0.740741	0.906	0.899955	0.913569	108.9	104.2	101.6	120.2	115.8	107.3	74.7	85.8	81.5	Chloroplast
High	sca012.g100400.t3	PREDICTED: ALANINE RACEMASE /// CHAIN A, STRUCTURE OF VIBRIO CHOLERAE BROAD SPECTRUM RACEMASE DOUBLE MUTANT R173A, N174A /// RECNAME: FULL=ALANINE RACEMASE 2	26	9	71	9	1	47.1	4.87	1306	0	1.428	0.740741	1.058	0.921417	0.998793	108.4	113.7	112.6	116	106.1	106.4	89.7	68.3	78.8	Signal
High	sca043.g100250.t2	PREDICTED: DNA-BINDING-2 /// DNA-BINDING-2-LIKE /// DNA-BINDING-2 ISOFORM X1	4	3	9	3	1	88.1	6.9	102	0	1.551	0.74184	1.151	0.852884	0.941091	124.8	120.8	113.5	103.1	111.3	98.6	68.7	86.1	73.2	Mitochondrial
High	sca027.g100400.t1	UNKNOWN	12	1	13	1	1	19.4	9.33	234	0	1.546	0.74239	1.111	0.835162	0.98119	118.5	123.2	125.8	128.8	110.9	63	76.6	82.3	70.7	Other
High	sca110.g101650.t1	PREDICTED: U3 SMALL NUCLEOLAR RNA-ASSOCIATED HOMOLOG /// UNCHARACTERIZED WD REPEAT-CONTAINING /// WD REPEAT-CONTAINING	14	7	26	7	1	74.5	5.49	527	0	1.266	0.744602	0.853	0.817111	0.931078	96.7	105.4	106	117.8	123.5	102.6	72.2	92	83.7	Chloroplast
High	sca214.g100850.t1	PREDICTED: PHOTOTROPIN /// LOV/LOV /// PUTATIVE BLUE LIGHT RECEPTOR	21	5	18	5	1	43.2	6.76	460	0	1.159	0.744602	0.872	0.805488	0.955718	96.2	98	107.8	99.9	113.5	123.7	94	84.6	82.2	Chloroplast
High	sca206.g100800.t1	PREDICTED: PROTEIN CMSS1 /// ATP-DEPENDENT RNA HELICASE DDX1 /// PROTEIN CMSS1 ISOFORM X2	19	4	28	4	1	38.2	9.23	709	0	1.722	0.745712	1.3	0.85296	0.802633	132.8	109.7	129.8	102.1	80.1	103.7	76.2	90.3	75.4	Other
High	sca066.g100600.t1	PREDICTED: ACETOLACTATE SYNTHASE /// ACETOHYDROXYACID SYNTHASE /// PLASTID ACETOLACTATE SYNTHASE LARGE SUBUNIT	29	12	130	12	1	61.7	5.43	4556	0	2.438	0.745712	1.687	0.926049	0.00224353	148.7	142.3	167	88.2	89.1	78.9	65.7	58.4	61.7	Mitochondrial
High	sca047.g100400.t1	UNKNOWN	17	4	40	4	1	37.3	4.91	1773	0	1.138	0.746269	0.906	0.837901	0.947571	99.6	103.3	100.1	117.3	109.7	110.5	87.6	91.9	80	Chloroplast
High	sca146.g106650.t1	PREDICTED: RRNA 2&APOS;-O-METHYLTRANSFERASE FIBRILLARIN /// RRNA 2&APOS;-O-METHYLTRANSFERASE FIBRILLARIN-LIKE /// RRNA 2&APOS;	32	18	174	18	1	64.1	9.7	4000	0	1.071	0.746269	0.799	0.926049	0.437713	96.9	90.1	91.1	121.3	112.7	122.1	90.5	83.9	91.4	Chloroplast
High	sca057.g103550.t1	PREDICTED: PEPTIDYL-PROLYL CIS-TRANS ISOMERASE B /// PEPTIDYL-PROLYL CIS-TRANS ISOMERASE /// PEPTIDYL-PROLYL CIS-TRANS ISOMERASE B PRECURSOR	14	3	23	3	1	24.5	7.75	514	0	1.016	0.746826	0.845	0.834445	0.833052	87.4	92.6	99.9	97.7	124.8	118.2	100.1	91.1	88.3	Mitochondrial
High	sca126.g101250.t1	PREDICTED: MITOCHONDRIAL RIBOSOMAL /// 50S RIBOSOMAL	29	3	20	3	1	10.9	11.55	305	0	1.076	0.746826	0.883	0.836442	0.935088	83.6	104.7	100.1	126.6	118.6	106.4	77.6	88.6	93.8	Mitochondrial
High	sca089.g105800.t1	PREDICTED: 33KDA OXYGEN EVOLVING PHOTOSYSTEM II /// RECNAME: FULL=OXYGEN-EVOLVING ENHANCER, CHLOROPLASTIC; SHORT=OEE1; FLAGS: PRECURSOR /// SUBUNIT OF OXYGEN EVOLVING COMPLEX OF PHOTOSYSTEM II	47	11	140	11	1	31.7	5.27	4443	0	1.314	0.746826	1.005	0.926049	0.999475	107.1	110.5	102.7	106.6	108.6	117.2	81.5	78.3	87.5	Chloroplast
High	sca217.g101500.t1	UNKNOWN	9	1	7	1	1	20	4.72	105	0	0.934	0.747384	0.56	0.854966	0.308519	97.2	77.5	65.6	139.2	138.2	123.3	104	60.6	94.4	Other
High	sca125.g100450.t1	PREDICTED: ADENYLOSUCCINATE LYASE /// ADENYLOSUCCINATE LYASE (ISS)	55	21	175	21	1	58.1	6.55	5659	0	1.512	0.747384	1.13	0.926287	0.851826	119	120	117.5	105.3	106.4	96	78.7	79.5	77.6	Chloroplast
High	sca005.g104750.t1	PREDICTED: PROTEIN ARCHEASE-LIKE /// PROTEIN ARCHEASE /// ARCHEASE DOMAIN	12	2	10	2	1	28.1	4.6	315	0	1.16	0.747943	0.902	0.848531	0.998793	104.9	87.2	109.7	98.8	116.8	121.6	90.4	79.7	90.9	Other
High	sca130.g103400.t1	UNKNOWN	15	4	11	4	1	46.9	6.38	339	0	1.368	0.748503	1.024	0.837021	0.999475	134.6	112.3	99.6	112.5	109.7	101.3	56.2	82.1	91.7	Other
High	sca114.g104900.t1	PREDICTED: CHAIN A, /// CHAIN A, CRYSTAL STRUCTURE OF THE CATALYTIC CORE DOMAIN OF JMJD2A &GT;GI|109157942|PDB|2GP3|B CHAIN B, CRYSTAL STRUCTURE OF THE CATALYTIC CORE DOMAIN OF JMJD2A &GT;GI|109157945|PDB|2GP5|A CHAIN A, CRYSTAL STRUCTURE OF CATALYTIC CORE DOMAIN OF JMJD2A COMPLEXED WITH ALPHA-KETOGLUTARATE &GT;GI|109157946|PDB|2GP5|B CHAIN B, CRYSTAL STRUCTURE OF CATALYTIC CORE DOMAIN OF JMJD2A …	3	2	3	2	1	114	6.61	70	0	0.838	0.748503	0.753	0.853398	0.84843	88	73.8	94	116.8	78.9	156	87.4	93.1	112.1	Other
High	sca217.g101850.t1	PREDICTED: MONOTHIOL GLUTAREDOXIN-S17 /// GLUTAREDOXIN-3 /// GLUTAREDOXIN	48	9	59	9	1	35.8	4.91	2127	0	1.362	0.750751	1.023	0.837877	0.999475	115.1	107.5	118.3	125.7	105.1	86.3	73.4	78.9	89.6	Other
High	sca161.g100450.t1	UNKNOWN	7	2	5	2	1	47.3	7.42	281	0	1.024	0.75188	0.812	0.854891	0.941091	116.9	96.2	86.3	115.6	118.5	112.2	74.5	95.5	84.3	Other
High	sca172.g106700.t1	PREDICTED: RIBOSOMAL /// 39S RIBOSOMAL, MITOCHONDRIAL-LIKE /// MITOCHONDRIAL RIBOSOMAL	34	3	20	3	1	12.1	10.29	860	0	1.184	0.752445	1.044	0.854966	0.999475	100.9	110	107.1	122	105.4	94	85.2	79.3	96.2	Mitochondrial
High	sca139.g108100.t2	PREDICTED: TROPINONE REDUCTASE-LIKE 3 /// BNAA08G10180D /// BNAC03G64870D	19	4	21	4	1	30.2	8.56	577	0	1.606	0.753012	1.209	0.834093	0.869254	130.2	131.6	93.1	107.7	91.5	121.1	81.1	75	68.7	Mitochondrial
High	sca005.g104350.t2	PREDICTED: TRANSLOCASE OF CHLOROPLAST 34, CHLOROPLASTIC /// TRANSLOCASE OF CHLOROPLAST 34, CHLOROPLASTIC-LIKE /// TRANSLOCASE OF CHLOROPLAST	21	7	30	7	1	49.4	4.55	648	0	0.95	0.754717	0.68	0.826551	0.405407	75.7	78.7	101	111.3	102.8	167.7	84	82.9	95.9	Other
High	sca015.g103950.t1	PREDICTED: PEROXISOMAL 2,4-DIENOYL-COA REDUCTASE /// PEROXISOMAL 2,4-DIENOYL-COA REDUCTASE-LIKE /// PEROXISOMAL -DIENOYL- REDUCTASE	28	5	19	5	1	32	8.75	705	0	1.418	0.75643	1.073	0.854966	0.997409	135	103	94.5	107.3	96	133.2	85.4	72.6	73.1	Chloroplast
High	sca243.g100350.t1	PREDICTED: K(+) EFFLUX ANTIPORTER 2, CHLOROPLASTIC-LIKE /// POTASSIUM EFFLUX ANTIPORTER /// K(+) EFFLUX ANTIPORTER 2, CHLOROPLASTIC	7	4	14	4	1	112.2	5.26	140	0	0.693	0.757002	0.561	0.855924	0.310535	49	69.7	94.9	122.5	101.6	169.1	92.8	100.7	99.8	Mitochondrial
High	sca106.g103750.t1	PREDICTED: ISOFORM X1 /// CHLOROPLAST PROCESSING ENZYME /// INSULINASE (PEPTIDASE FAMILY M16) FAMILY	26	24	127	24	1	144.8	5.57	3231	0	1.452	0.757002	1.099	0.876619	0.961935	111.5	118.1	122.2	103	107.5	102.6	80.8	81.4	72.9	Mitochondrial
High	sca031.g105500.t1	PREDICTED: ALPHA,ALPHA-TREHALOSE-PHOSPHATE SYNTHASE /// TREHALOSE PHOSPHATE SYNTHASE /// GLYCOSYLTRANSFERASE FAMILY 20	7	7	24	7	1	138.6	6.07	371	0	0.85	0.758725	0.56	0.852884	0.164364	70.7	79.3	77.8	133.6	141.6	112.6	101.3	93.2	89.8	Other
High	sca182.g100950.t1	PREDICTED: 3-METHYLCROTONYL-COA CARBOXYLASE /// 3-METHYLCROTONYL-COA CARBOXYLASE SUBUNIT ALPHA /// METHYLCROTONOYL-COA CARBOXYLASE SUBUNIT ALPHA, MITOCHONDRIAL	19	9	40	9	1	78.4	6.06	1133	0	0.704	0.758725	0.496	0.852884	0.0101611	66.2	75	62.9	133.5	124.4	136.1	94.1	104.6	103.3	Mitochondrial
High	sca146.g104400.t1	PREDICTED: RHODANESE-LIKE /// RHODANESE DOMAIN PHOSPHATASE /// RHODANESE	51	5	47	5	1	14.6	5.33	2142	0	1.625	0.759878	1.281	0.854891	0.671546	125.9	122.4	126.7	101.9	95.5	93	77.5	71.8	85.4	Chloroplast
High	sca018.g102900.t1	UNKNOWN	21	2	9	2	1	11.5	10.48	171	0	0.847	0.765111	0.703	0.870149	0.440409	80.1	79	97.3	114.1	124.1	115.3	108.4	93.3	88.2	Mitochondrial
High	sca089.g110550.t1	PREDICTED: PROBABLE TRNA (GUANINE(26)-N(2))-DIMETHYLTRANSFERASE /// PROBABLE TRNA (GUANINE(26)-N(2))-DIMETHYLTRANSFERASE 1 /// PROBABLE TRNA (GUANINE(26)-N(2))-DIMETHYLTRANSFERASE 2	10	5	31	5	1	60.4	8.24	721	0	1.353	0.765111	1.047	0.837877	0.999429	105.2	113.8	109.3	92	108.7	105.6	102.1	82.5	80.8	Other
High	sca099.g100100.t1	PREDICTED: NUCLEOSIDE DIPHOSPHATE KINASE 2, CHLOROPLASTIC /// NUCLEOSIDE DIPHOSPHATE KINASE /// NUCLEOSIDE DIPHOSPHATE KINASE 2, CHLOROPLASTIC-LIKE	29	5	82	5	1	23.5	9.54	2400	0	1.068	0.765111	0.815	0.940987	0.51546	95	98.8	91.3	116.6	108.9	119.4	89	89.6	91.3	Mitochondrial
High	sca206.g101550.t1	PREDICTED: SUPEROXIDE DISMUTASE /// SUPEROXIDE DISMUTASE, MN /// MANGANESE AND IRON SUPEROXIDE DISMUTASE	16	2	25	2	1	24.7	5.17	849	0	0.846	0.765697	0.648	0.834202	0.341954	70.9	101	64.7	109.5	105.5	157.2	83.9	100.7	106.7	Signal
High	sca090.g101550.t1	PREDICTED: PYRUVATE /// PYRUVATE KINASE ISOZYME A, CHLOROPLASTIC /// PYRUVATE KINASE	6	6	21	6	1	143.7	7.69	525	0	1.307	0.765697	0.936	0.854891	0.999475	105.4	109	107.1	112.7	105.5	122.2	86.2	83.4	68.4	Mitochondrial
High	sca044.g103300.t2	PREDICTED: FRUCTOSE-1,6-BISPHOSPHATE ALDOLASE, PUTATIVE /// FRUCTOSE- /// FRUCTOSE-BISPHOSPHATE ALDOLASE	29	9	84	9	1	41.8	8.35	4390	0	1.139	0.766284	0.873	0.941516	0.799135	100.7	101.7	91.3	115.4	115.3	113	88.4	86.6	87.6	Mitochondrial
High	sca231.g100250.t1	PREDICTED: OBG-LIKE ATPASE 1 /// OBG-LIKE ATPASE 1-LIKE /// FLAGELLAR ASSOCIATED	59	19	184	19	1	44.1	6.48	5028	0	0.956	0.766871	0.724	0.941866	0.129018	85.6	89.2	84.7	122.8	123.3	115.5	105.3	85	88.6	Other
High	sca035.g109850.t1	PREDICTED: ACYL-COENZYME A OXIDASE 3, PEROXISOMAL /// ACYL-COENZYME A OXIDASE 3, PEROXISOMAL-LIKE /// PUTATIVE ACYL-COA OXIDASE	11	5	8	5	1	68.9	7.62	180	0	1.124	0.766871	0.862	0.860934	0.979531	101.9	122.9	89.8	118.3	94.7	114.5	90.7	81.5	85.6	Other
High	sca001.g109850.t1	PREDICTED: VOLTAGE-DEPENDENT ANION-SELECTIVE CHANNEL /// MITOCHONDRIAL OUTER MEMBRANE 4 /// VOLTAGE DEPENDENT ANION CHANNEL 4	61	13	92	13	1	28.7	8.13	3266	0	0.633	0.76746	0.511	0.941866	2.56945e-05	58.8	59.2	85.4	121	114.6	167.2	92.8	97.4	103.6	Mitochondrial
High	sca104.g100850.t1	PREDICTED: SUMO-ACTIVATING ENZYME SUBUNIT 2 /// SPERM-ASSOCIATED ANTIGEN 1	32	5	20	5	1	19.8	5.27	383	0	2.059	0.76746	1.639	0.870213	0.0999708	145.1	157	131.3	88.5	102.3	57.3	68	76.3	74.1	Other
High	sca110.g101660.t1	UNKNOWN	19	4	13	4	1	44.3	8.73	247	0	1.519	0.768049	1.167	0.860934	0.922883	131.4	119	118.7	96.5	105.9	101.7	63.3	85.5	78.1	#N/A
High	sca057.g105850.t1	PREDICTED: TYPE 11 METHYLTRANSFERASE /// METHYLTRANSFERASE TYPE 11 /// S-ADENOSYL-L-METHIONINE-DEPENDENT METHYLTRANSFERASE	22	3	20	3	1	31.7	5.19	692	0	1.199	0.768049	0.86	0.854966	0.915629	104.4	95	94.8	112.3	119.4	110.2	86.3	79.2	98.4	Other
High	sca092.g102400.t1	PREDICTED: 60S RIBOSOMAL /// 60S RIBOSOMAL-LIKE /// 60S RIBOSOMAL-2	21	7	95	7	1	34.5	10.98	1724	0	2.42	0.768049	1.859	0.942063	0.000141804	138.9	147.1	179.2	90.7	79.1	77.5	62.4	60.8	64.3	Other
High	sca154.g103850.t1	PREDICTED: PROBABLE CALCIUM-BINDING /// CALCIUM ION BINDING /// PROBABLE CALCIUM-BINDING-LIKE	11	2	3	2	1	31.1	6.68	19	0	0.688	0.76864	0.505	0.870213	0.144544	85	60.7	74.8	38	120.3	185.5	105	88.2	142.6	Chloroplast
High	sca139.g100150.t1	PREDICTED: OUTER ENVELOPE /// OUTER ENVELOPE, CHLOROPLASTIC-LIKE /// FK506 BINDING, PUTATIVE	7	2	4	2	1	50.2	5.16	131	0	0.942	0.76864	0.705	0.855924	0.636677	81.5	104.4	78.3	115.7	122.8	129.5	88.9	95.9	83.1	Other
High	sca063.g101050.t3	PREDICTED: TRANSLATIONAL ACTIVATOR GCN1 /// TRANSLATIONAL ACTIVATOR GCN1 ISOFORM X1 /// TRANSLATIONAL ACTIVATOR GCN1 ISOFORM X2	26	33	171	33	1	179.5	5.87	3751	0	0.859	0.769823	0.661	0.942063	0.058176	82.4	87.1	77.7	117.1	132.6	117.6	99.2	95.8	90.5	Other
High	sca026.g104150.t1	PREDICTED: PEPTIDYL-PROLYL CIS-TRANS ISOMERASE FKBP20-2, CHLOROPLASTIC-LIKE ISOFORM X2 /// PEPTIDYL-PROLYL CIS-TRANS ISOMERASE FKBP20-2, CHLOROPLASTIC-LIKE ISOFORM X3 /// PEPTIDYL-PROLYL CIS-TRANS ISOMERASE FKBP20-2, CHLOROPLASTIC	5	2	11	2	1	73.5	5.86	409	0	1.115	0.769823	0.797	0.85296	0.842799	87.8	88.7	103.3	102.4	118.2	129.6	78.8	100.1	91.1	Other
High	sca001.g100500.t1	PREDICTED: KIF3C KINESIN /// KINESIN-LIKE /// KINESIN-II 95 KDA SUBUNIT	14	11	65	11	1	114.4	6.13	2021	0	1.077	0.769823	0.792	0.850619	0.482421	93.2	95.6	90.3	112.4	120.7	117.4	86.5	87.7	96.2	Other
High	sca172.g101750.t1	PREDICTED: 54S RIBOSOMAL, MITOCHONDRIAL-LIKE /// 54S RIBOSOMAL, MITOCHONDRIAL /// 50S RIBOSOMAL	30	4	10	4	1	16.8	11.22	173	0	1.197	0.769823	0.921	0.85296	0.972083	103.4	98.9	104.3	119.8	107.3	105.5	86.2	82.6	92	Mitochondrial
High	sca267.g102250.t1	PREDICTED: FERREDOXIN /// FERREDOXIN-THIOREDOXIN REDUCTASE CATALYTIC CHAIN /// FERREDOXIN THIOREDOXIN REDUCTASE	45	5	57	5	1	16.6	6.73	2128	0	1.104	0.770416	0.864	0.942063	0.789227	94.3	100.9	90.2	125.6	116.7	102.9	85.4	89.9	94	Mitochondrial
High	sca017.g102150.t3	PREDICTED: DIHYDROOROTATE DEHYDROGENASE (QUINONE), MITOCHONDRIAL /// DIHYDROOROTATE DEHYDROGENASE /// DIHYDROPRYRIMIDINE DEHYDROGENASE	17	5	11	5	1	44.5	9.04	366	0	1.006	0.771605	0.854	0.862734	0.964381	91	85.2	99.1	106.6	90.3	141.9	82.3	105.1	98.5	Mitochondrial
High	sca039.g100700.t1	PREDICTED: TRANSFORMATION/TRANSCRIPTION DOMAIN-ASSOCIATED-LIKE ISOFORM X2 /// TRANSFORMATION/TRANSCRIPTION DOMAIN-ASSOCIATED-LIKE /// TRANSFORMATION/TRANSCRIPTION DOMAIN-ASSOCIATED-LIKE ISOFORM X1	21	28	109	28	1	181.6	7.61	2702	0	1.267	0.772201	0.982	0.852884	0.999475	96.6	115.6	120	98.4	119.6	106.9	76.2	92.3	74.5	Other
High	sca126.g101650.t1	PREDICTED: DIPHTHINE SYNTHASE /// PROBABLE DIPHTHINE SYNTHASE-LIKE /// PROBABLE DIPHTHINE SYNTHASE	17	3	6	3	1	31.4	5.02	258	0	1.194	0.772201	0.897	0.858935	0.979005	110.9	97.7	108.8	87.8	111.9	121.3	84	86.5	91.1	Other
High	sca034.g104850.t2	PREDICTED: METHIONINE AMINOPEPTIDASE 2B /// METHIONINE AMINOPEPTIDASE 2B-LIKE /// METHIONINE AMINOPEPTIDASE 2B-LIKE ISOFORM X1	27	8	48	8	1	52.7	5.72	1330	0	1.422	0.772798	1.082	0.853398	0.981811	117.4	110	114.2	106.8	103.5	105.5	82.6	80.1	80	Other
High	sca089.g117500.t1	PREDICTED: CYTIDINE DEAMINASE /// CYTIDINE DEAMINASE-LIKE /// CYTIDINE DEAMINASE 1-LIKE	8	3	7	3	1	41.1	6.61	133	0	1.1	0.772798	0.866	0.853398	0.962108	94.6	112.1	92.4	109.3	111.3	119.6	86.1	82.3	92.4	Mitochondrial
High	sca107.g102400.t1	PREDICTED: THYLAKOID LUMENAL 17.4 KDA, CHLOROPLASTIC /// THYLAKOID LUMENAL 17.4 KDA /// THYLAKOID LUMENAL 17.4 KDA, CHLOROPLAST	39	10	92	10	1	31.2	8.54	3222	0	1.058	0.773395	0.747	0.942063	0.19884	91.5	95.9	88	111.4	128.4	122	86.5	82	94.3	Other
High	sca099.g101150.t1	PREDICTED: PROTEASE DO-LIKE 5, CHLOROPLASTIC-LIKE /// PROTEASE DO-LIKE 5, CHLOROPLASTIC /// BNAC01G10790D	22	3	7	3	1	31.7	10.37	94	0	1.102	0.773994	0.894	0.862767	0.989041	93.5	99.2	101.8	112.5	108	113.9	84.9	98.2	88.2	Chloroplast
High	sca134.g100950.t1	PREDICTED: PROBABLE GLUTAMYL ENDOPEPTIDASE, CHLOROPLASTIC /// PROBABLE GLUTAMYL ENDOPEPTIDASE, CHLOROPLASTIC-LIKE /// PROBABLE GLUTAMYL ENDOPEPTIDASE, CHLOROPLASTIC ISOFORM X1	26	15	87	15	1	102.8	5.77	2748	0	1.345	0.773994	1.008	0.841963	0.999475	105.5	106.5	114.2	105.9	102.3	113.3	89.2	79.2	83.8	Mitochondrial
High	sca034.g106250.t1	PREDICTED: PENTAPEPTIDE REPEAT-CONTAINING /// PENTAPEPTIDE REPEAT /// PENTAPEPTIDE REPEAT FAMILY	21	3	22	3	1	17.2	5.11	573	0	1.041	0.773994	0.814	0.942063	0.55102	92.5	108.6	86.5	114.8	117.9	106.4	88.8	87	97.4	Signal
High	sca130.g100700.t1	UNKNOWN	18	2	20	2	1	17	5.83	793	0	1.151	0.774593	0.892	0.857981	0.98266	90.3	130	74.3	101.2	102.6	133.7	78.4	101.1	88.5	Signal
High	sca035.g107450.t1	PREDICTED: PROTEIN SDA1 HOMOLOG /// SDA1-LIKE /// PROTEIN SDA1-LIKE	8	5	16	5	1	92.9	6.68	267	0	1.854	0.774593	1.461	0.854891	0.414957	133	138	140	92.7	77.5	95.8	71.8	82.1	69.1	Other
High	sca198.g100950.t1	PREDICTED: DNA LIGASE 1 /// BNAA06G14190D /// PROTEIN IWS1 HOMOLOG A	22	6	26	6	1	34.3	9.66	777	0	1.108	0.774593	0.874	0.873978	0.912667	104.8	102.7	88.6	119.9	106	111.8	92.9	92.7	80.6	Other
High	sca232.g101750.t1	PREDICTED: EUKARYOTIC TRANSLATION INITIATION FACTOR 2 SUBUNIT ALPHA /// EUKARYOTIC /// OS07G0692800	37	10	79	10	1	39.3	5.31	2629	0	1.279	0.775194	0.996	0.943808	0.999475	107.1	108.7	99.4	107.4	109.2	121.4	83.3	85.7	77.7	Mitochondrial
High	sca123.g100150.t1	PREDICTED: BNAA02G19180D /// TELO2-INTERACTING HOMOLOG /// BNAC02G25560D	1	2	6	2	1	161.3	4.83	105	0	1.364	0.775194	1.12	0.871565	0.962108	96	112.4	132.7	129.5	100.4	73.8	80	77.8	97.3	Other
High	sca075.g100950.t1	PREDICTED: GLYCEROLPHOSPHATE MUTASE /// PHOSPHOGLYCERATE MUTASE-LIKE /// BROAD-RANGE ACID PHOSPHATASE DET1	7	3	17	3	1	61.6	5.08	528	0	1.185	0.775795	0.838	0.871565	0.959485	98.2	116.6	82.3	141.8	112.8	98.1	82.9	91.1	76.2	Other
High	sca098.g106250.t1	PREDICTED: RIBOSOMAL RNA SMALL SUBUNIT METHYLTRANSFERASE NEP1-LIKE /// PRE-RRNA PROCESSING /// PUTATIVE NUCLEOLAR ESSENTIAL(ISS)	16	2	13	2	1	24.8	8.98	357	0	1.143	0.776398	0.937	0.865022	0.999475	102.6	91.3	111.8	115.6	92.6	119.2	89.7	93.2	84	Other
High	sca012.g109900.t1	PREDICTED: ELONGATION FACTOR 2 /// ELONGATION FACTOR 2-LIKE /// ELONGATION FACTOR 2-LIKE ISOFORM X1	53	40	843	40	1	94.6	5.88	28268	0	1.356	0.776398	1.023	0.943808	0.999475	108.3	109.5	114.5	105.8	110.4	104.7	79.8	85.7	81.4	Other
High	sca020.g103000.t1	PREDICTED: BIFUNCTIONAL ASPARTATE AMINOTRANSFERASE AND GLUTAMATE/ASPARTATE-PREPHENATE AMINOTRANSFERASE /// ASPARTATE AMINOTRANSFERASE /// BIFUNCTIONAL ASPARTATE AMINOTRANSFERASE AND GLUTAMATE/ASPARTATE-PREPHENATE AMINOTRANSFERASE-LIKE	36	8	48	8	1	44.9	6.52	1704	0	1.284	0.776398	0.999	0.855924	0.999475	110.3	113.3	103.6	112.1	107.4	103.7	87.1	81.8	80.7	Chloroplast
High	sca104.g108300.t1	PREDICTED: CHORISMATE SYNTHASE /// CHORISMATE SYNTHASE, CHLOROPLASTIC /// CHORISMATE SYNTHASE	47	16	89	16	1	42.4	7.87	2151	0	1.3	0.77821	1.007	0.943808	0.999475	108.1	111	109	107.4	114	105.4	83.5	77.8	83.9	Mitochondrial
High	sca163.g106100.t3	PREDICTED: 26S PROTEASOME /// 26S PROTEASOME NON-ATPASE REGULATORY SUBUNIT 8 HOMOLOG A /// 26S PROTEASOME NON-ATPASE REGULATORY SUBUNIT 8	26	4	21	4	1	29.2	5.06	388	0	0.895	0.77821	0.641	0.84757	0.335162	85.6	77.2	82.4	111.7	138.4	128.5	90	86.2	100	Other
High	sca018.g106200.t1	PREDICTED: ATP-BINDING CASSETTE TRANSPORTER, SUBFAMILY I, MEMBER 9, ABC COMPONENT /// BNACNNG03560D /// ABC TRANSPORTER I FAMILY MEMBER 20 ISOFORM 1	22	6	18	5	1	40.8	6.46	208	1	0.986	0.778816	0.832	0.853944	0.912667	87.9	104.6	89.4	123.7	125.8	94.7	96.3	86.9	90.6	Chloroplast
High	sca005.g100200.t1	PREDICTED: ISOFORM X2 /// ISOFORM X /// OS07G0418000	19	5	23	5	1	28.7	5.02	477	0	1.036	0.78064	0.804	0.858935	0.706527	90.9	97.9	94.3	114.4	121.8	112.7	89.3	87.7	91	Other
High	sca091.g100100.t2	UNKNOWN	17	5	19	5	1	50.5	5.14	1189	0	0.01	0.783699	0.01	0.875318	1.96538e-16				155.3	162.4	178.6	146.6	117	140	Chloroplast
High	sca134.g103650.t1	PREDICTED: PUTATIVE U3 SMALL NUCLEOLAR RNA-ASSOCIATED /// SMALL-SUBUNIT PROCESSOME, UTP11 /// SMALL-SUBUNIT PROCESSOME, PARTIAL	11	2	8	2	1	28.6	9.96	312	0	1.287	0.783699	1.008	0.87278	0.999475	99.4	112.4	109.5	98.6	99.9	126.8	77.2	98.7	77.5	Other
High	sca104.g101450.t1	PREDICTED: MOTILE SPERM DOMAIN-CONTAINING /// MOTILE SPERM DOMAIN-CONTAINING-LIKE /// MOTILE SPERM DOMAIN-CONTAINING-LIKE ISOFORM X1	21	6	25	6	1	34	9.45	1030	0	0.864	0.784314	0.654	0.873978	0.221798	80.1	92.3	75.3	122.5	127.7	117.2	96	101.7	87.2	Mitochondrial
High	sca200.g100100.t1	PREDICTED: ASPARTATE AMINOTRANSFERASE, MITOCHONDRIAL /// ASPARTATE AMINOTRANSFERASE, MITOCHONDRIAL-LIKE /// ASPARTATE	55	20	150	19	1	47.7	7.15	3407	0	1.25	0.784929	0.964	0.948276	0.998872	105.9	107.5	108	110.8	111.6	97.3	87	86	85.8	Chloroplast
High	sca092.g107550.t2	PREDICTED: PROPIONYL-COA CARBOXYLASE BETA CHAIN, MITOCHONDRIAL /// PROPIONYL /// PROPIONYL-COA CARBOXYLASE BETA CHAIN, MITOCHONDRIAL ISOFORM X1	17	6	15	6	1	57.3	6.48	285	0	0.994	0.785546	0.746	0.871565	0.766529	94.3	83.8	88.4	117.4	113.4	118.4	92.2	103.1	88.9	Other
High	sca028.g105800.t1	UNKNOWN	25	3	16	3	1	19.7	11.66	307	0	1.859	0.786164	1.363	0.87278	0.42081	136.4	134.6	121.3	100	83.4	108.1	85.3	65.6	65.3	Other
High	sca104.g104150.t1	PREDICTED: ISOFORM X2 /// -LIKE /// -LIKE ISOFORM X1	17	28	100	28	1	247	6.25	2735	0	1.167	0.786164	0.917	0.871862	0.955913	89.9	105.3	106.6	110.1	114.8	109.3	83.7	90.2	90.1	Mitochondrial
High	sca146.g104700.t1	PREDICTED: ACYL- /// PLASTID ACYL-ACP DESATURASE /// STEAROYL-ACYL CARRIER	26	3	18	3	1	16.1	8.46	635	0	6.682	0.786164	5.271	0.872017	1.96538e-16	215.6	221.9	233.4	40.9	46.5	41.5	32.3	35.4	32.6	Mitochondrial
High	sca013.g102800.t1	PREDICTED: TRNA PSEUDOURIDINE SYNTHASE A, MITOCHONDRIAL /// TRNA PSEUDOURIDINE SYNTHASE A, MITOCHONDRIAL-LIKE /// TRNA PSEUDOURIDINE SYNTHASE	15	5	30	5	1	61.7	5.74	368	0	1.381	0.786782	1.084	0.860463	0.981314	113.5	99.6	108.2	104.4	111.6	99.8	82.2	102.4	78.3	Mitochondrial
High	sca096.g103300.t1	UNKNOWN	16	3	14	3	1	27.9	8.6	433	0	1.271	0.787402	0.858	0.870213	0.942968	103	112	90.9	124	112	106	78.8	88.2	85.1	Other
High	sca172.g107750.t1	PREDICTED: CYSTEINE SYNTHASE /// CYSTEINE SYNTHASE, CHLOROPLASTIC/CHROMOPLASTIC /// CYSTEINE SYNTHASE-LIKE	37	10	69	9	1	40.6	8.21	2253	0	1.305	0.788644	1.03	0.942063	0.999475	107.3	110.6	113.6	112.6	107.3	92.6	84.3	84.6	87.1	Chloroplast
High	sca035.g109800.t1	PREDICTED: NUDIX HYDROLASE 1-LIKE /// NUDIX HYDROLASE 1 /// MUTT/NUDIX FAMILY	19	2	11	2	1	15.7	4.73	172	0	1.284	0.789266	1.025	0.873978	0.999475	101.6	105.1	115.7	88.9	123.3	112.9	79.1	84.3	89.1	Signal
High	sca106.g111750.t1	PREDICTED: 50S RIBOSOMAL /// 50S RIBOSOMAL-LIKE /// RIBOSOMAL	28	4	47	4	1	25.4	9.95	2573	0	0.941	0.789889	0.728	0.871565	0.385877	81.6	87	94.2	112.1	113.3	129.9	92.3	89.5	100.2	Chloroplast
High	sca057.g103600.t1	PREDICTED: CARBOHYDRATE KINASE /// SUGAR KINASE AND RIBULOSE PHOSPHATE 3 EPIMERASE, FUSED /// FUSHION OF PUTATIVE SUGAR/XYLULOSEKINASE AND RIBULOSE-PHOSPHATE (IC)	8	5	24	5	1	81.4	5.8	539	0	1.123	0.791139	0.927	0.889396	0.975435	96.3	105.2	97	103.8	111.9	123.9	85.7	88.6	87.5	Mitochondrial
High	sca082.g100100.t1	PREDICTED: ANTHRANILATE SYNTHASE /// ANTHRANILATE SYNTHASE COMPONENT /// BNAC03G26270D	34	15	87	15	1	65.8	6.62	1654	0	1.378	0.791766	1.135	0.951706	0.892109	112	115.7	117.1	106.9	102	97.2	81.3	80.8	87.1	Mitochondrial
High	sca216.g104550.t2	PREDICTED: SPLICING FACTOR U2AF-ASSOCIATED /// HIV TAT-SPECIFIC FACTOR 1 HOMOLOG /// SPLICING FACTOR U2AF-ASSOCIATED ISOFORM X1	36	13	65	13	1	60.7	4.83	1071	0	1.222	0.792393	0.967	0.878863	0.999429	106.7	108.5	98	110.4	106.7	110	87.4	84.5	87.7	Other
High	sca020.g102850.t1	UNKNOWN	1	1	1	1	1	114	4.93	24	0	0.58	0.794281	0.461	0.89436	0.0930484	53.2	61.6	69.5	115.4	93.6	198.9	91.7	88.9	127.3	Other
High	sca146.g106000.t1	PREDICTED: TETRATRICOPEPTIDE REPEAT HOMOLOG /// TETRATRICOPEPTIDE REPEAT HOMOLOG ISOFORM X1 /// TETRATRICOPEPTIDE REPEAT	11	9	18	9	1	123.9	5.35	289	0	1.478	0.794281	1.167	0.85296	0.910636	123.9	105.4	127.6	94.2	96.7	109.3	74.8	81.8	86.3	Signal
High	sca075.g101400.t1	PREDICTED: GLUTAMINE-DEPENDENT NAD(+) SYNTHETASE /// GLUTAMINE-DEPENDENT NAD(+) SYNTHETASE-LIKE /// CARBON NITROGEN HYDROLASE/NAD SYNTHASE	8	5	11	5	1	80.5	6.6	259	0	1.012	0.794281	0.827	0.874914	0.935088	97.8	92.3	100.5	121.6	94.4	121.5	96.6	91.9	83.4	Other
High	sca004.g109600.t1	PREDICTED: 116 KDA U5 SMALL NUCLEAR RIBONUCLEOPROTEIN COMPONENT-LIKE /// 116 KDA U5 SMALL NUCLEAR RIBONUCLEOPROTEIN COMPONENT-LIKE ISOFORM X1 /// ELONGATION FACTOR 2 (EF-2, EF-TU)	38	30	185	30	1	110.3	4.96	3854	0	1.268	0.794913	0.994	0.954271	0.999475	105	110.6	104.7	105.6	105.9	114.8	83.9	87.2	82.2	Other
High	sca274.g100850.t1	PREDICTED: PROBABLE ALPHA,ALPHA-TREHALOSE-PHOSPHATE SYNTHASE /// TREHALOSE PHOSPHATE SYNTHASE /// TREHALOSE	38	23	131	23	1	99.6	6.11	3505	0	1.035	0.795545	0.829	0.954271	0.637561	93.3	94.1	98.8	111.5	114.3	119.3	90.5	90.9	87.4	Mitochondrial
High	sca134.g104050.t1	PREDICTED: PHOTOSYSTEM II STABILITY/ASSEMBLY FACTOR HCF136, CHLOROPLASTIC /// PHOTOSYSTEM II STABILITY/ASSEMBLY FACTOR HCF136 /// PHOTOSYSTEM II STABILITY/ASSEMBLY FACTOR HCF136, CHLOROPLASTIC-LIKE	34	11	97	11	1	39	5.43	3504	0	0.927	0.795545	0.748	0.954271	0.221401	88.7	88.7	80.3	118.5	115.7	127.6	94.3	95.7	90.5	Chloroplast
High	sca050.g100850.t1	PREDICTED: ATP-DEPENDENT ZINC METALLOPROTEASE FTSH, CHLOROPLASTIC /// ATP-DEPENDENT ZINC METALLOPROTEASE FTSH /// MEMBRANE AAA-METALLOPROTEASE	14	7	34	7	1	77.6	5.52	1096	0	1.34	0.797448	1.083	0.874578	0.98266	116.4	114	112.4	90.7	107.6	103.8	86.9	85.8	82.3	Chloroplast
High	sca079.g103800.t1	PREDICTED: H/ACA RIBONUCLEOPROTEIN COMPLEX SUBUNIT 2-LIKE /// H/ACA RIBONUCLEOPROTEIN COMPLEX SUBUNIT 2 /// NHP2 H/ACA SNORNP	15	3	29	3	1	28.3	9.55	1479	0	1.145	0.798085	0.928	0.955974	0.948589	103.7	105.4	96.2	111.7	101.7	114.4	89.2	93.7	84	Mitochondrial
High	sca075.g100150.t2	UNKNOWN	7	6	9	6	1	153.1	6.89	113	0	1.069	0.798722	0.854	0.875318	0.966284	92.9	107.1	82.8	108.8	93.5	153.5	86.9	93.7	80.9	Mitochondrial
High	sca081.g104450.t1	PREDICTED: PROLYL ENDOPEPTIDASE-LIKE /// METALLO-DEPENDENT PHOSPHATASE /// MITOCHONDRIAL SUBSTRATE CARRIER FAMILY	11	8	35	8	1	92.9	6.37	1187	0	0.937	0.798722	0.673	0.876619	0.17165	89.9	83.4	81.2	133.4	111.4	121.2	90.9	89	99.7	Other
High	sca033.g106400.t1	PREDICTED: PROTEIN KRI1 HOMOLOG /// LOW QUALITY: HOMOLOG /// PROTEIN KRI1 HOMOLOG ISOFORM X1	7	4	14	4	1	86.9	4.84	361	0	1.576	0.8	1.26	0.89436	0.830629	130.4	103.7	148	103.9	82.3	117.4	84.5	65.8	64.1	Other
High	sca154.g103650.t1	PREDICTED: MUT9-RELATED SERINE/THREONINE /// ISOFORM X2 /// SERINE/THREONINE, TRANSCRIPTION REPRESSION	11	5	10	5	1	66.5	9.17	232	0	1.96	0.8	1.568	0.873978	0.502612	124.4	126.1	146.2	79.4	70.6	151.8	63.5	77.4	60.7	Chloroplast
High	sca044.g104700.t1	PREDICTED: ASPARTIC /// ASPARTIC-LIKE /// BNAA08G25040D	27	11	81	11	1	58.3	5.6	2195	0	1.013	0.801282	0.844	0.95753	0.628902	97.5	94.9	91.3	114.7	117	108.2	91.4	93.7	91.2	Signal
High	sca139.g110900.t1	PREDICTED: 54S RIBOSOMAL, MITOCHONDRIAL-LIKE /// 54S RIBOSOMAL, MITOCHONDRIAL-LIKE ISOFORM X1 /// MITOCHONDRIAL RIBOSOMAL ISOFORM 1	39	3	15	3	1	11.6	9.19	282	0	0.939	0.801282	0.718	0.876964	0.382693	81.3	77.5	104.1	130.9	107.9	113.2	86.6	107.9	90.7	Chloroplast
High	sca055.g102250.t3	PREDICTED: 2-C-METHYL-D-ERYTHRITOL 2,4-CYCLODIPHOSPHATE SYNTHASE /// 2-C-METHYL-D-ERYTHRITOL 2,4-CYCLODIPHOSPHATE SYNTHASE, CHLOROPLASTIC /// 2-C-METHYL-D-ERYTHRITOL 2,4-CYCLODIPHOSPHATE SYNTHASE, CHLOROPLASTIC-LIKE	27	4	35	4	1	23.7	9.16	879	0	1.31	0.801925	1.046	0.872305	0.999475	108.4	104.7	121.8	103.6	106.6	106.4	83.1	79.9	85.7	Mitochondrial
High	sca039.g103600.t1	PREDICTED: 1-ACYL-SN-GLYCEROL-3-PHOSPHATE ACYLTRANSFERASE 1, CHLOROPLASTIC-LIKE /// 1-ACYL-SN-GLYCEROL-3-PHOSPHATE ACYLTRANSFERASE 1, CHLOROPLASTIC /// 1-ACYL-SN-GLYCEROL-3-PHOSPHATE ACYLTRANSFERASE	8	2	3	2	1	37.3	9.04	39	0	0.826	0.802568	0.93	0.89436	0.999475	97	78.8	87	101.9	84.7	152.8	79.7	95.4	122.7	Chloroplast
High	sca181.g100400.t1	PREDICTED: SERINE HYDROXYMETHYLTRANSFERASE /// AT4G32520/F8B4_220 /// GLYCINE HYDROXYMETHYLTRANSFERASE (EC 2.1.2.1)-LIKE	49	21	183	20	1	54.1	7.62	4742	1	1.391	0.803213	1.117	0.959343	0.884242	115.9	115.8	115.1	111.2	103.7	88.3	86.6	83.2	80.4	Chloroplast
High	sca013.g115450.t1	PREDICTED: PROTEIN LOW PSII ACCUMULATION 3, CHLOROPLASTIC /// BNAC07G26740D /// DOMAIN OF ISOFORM 1	12	3	4	3	1	38.3	8.48	100	0	1.384	0.803213	1.112	0.896626	0.968473	138	115.2	60	114.9	103.6	112.6	92.4	83.2	80.2	Chloroplast
High	sca132.g101750.t1	PREDICTED: 50S RIBOSOMAL /// 50S RIBOSOMAL, CHLOROPLASTIC-LIKE /// 50S RIBOSOMAL, CHLOROPLASTIC	30	4	31	4	1	17.8	10.58	1374	0	0.862	0.803859	0.767	0.892724	0.534346	78.2	92.7	85.9	120.3	120.8	111	94.5	97.1	99.6	Chloroplast
High	sca091.g101150.t2	PREDICTED: GLUTAMINE AMIDOTRANSFERASE /// PFPI FAMILY INTRACELLULAR PROTEASE /// ATP-INDEPENDENT INTRACELLULAR PROTEASE PFPI	37	5	41	5	1	23.6	6.86	1835	0	1.241	0.804505	1.006	0.874914	0.999475	105	109.1	108	94.2	108.4	114.4	84.6	87.2	89.1	Other
High	sca240.g102150.t1	PREDICTED: PROTEASE DO-LIKE 7-LIKE /// DEGP PROTEASE-LIKE /// BNAA05G32590D	21	15	68	15	1	121.1	6.35	1566	0	1.131	0.805153	0.873	0.89436	0.923164	100	93.1	102.4	117.8	106.6	112.4	78.8	98.4	90.5	Other
High	sca005.g101550.t1	PREDICTED: TRANSCRIPTION INITIATION FACTOR IIF SUBUNIT BETA /// GENERAL TRANSCRIPTION FACTOR IIF SUBUNIT 2-LIKE /// TRANSCRIPTION INITIATION FACTOR IIF SUBUNIT BETA-LIKE	18	4	22	4	1	30.2	9.14	316	0	0.876	0.806452	0.74	0.87278	0.622987	85	86.8	69.2	121.1	113.2	93.5	97	91.3	142.8	Mitochondrial
High	sca104.g104600.t4	PREDICTED: DEVELOPMENTALLY-REGULATED G-PROTEIN 3 /// DEVELOPMENTALLY-REGULATED GTP-BINDING-LIKE /// DEVELOPMENTALLY-REGULATED GTP-BINDING	30	8	52	8	1	41.4	8.85	1939	0	0.836	0.807103	0.678	0.873542	0.182901	90.7	83.4	75.2	133.7	107.1	116.9	98.9	99.7	94.4	Other
High	sca015.g102150.t1	PREDICTED: BIFUNCTIONAL LYSINE-SPECIFIC DEMETHYLASE AND HISTIDYL-HYDROXYLASE MINA /// BIFUNCTIONAL LYSINE-SPECIFIC DEMETHYLASE AND HISTIDYL-HYDROXYLASE MINA ISOFORM X2 /// BIFUNCTIONAL LYSINE-SPECIFIC DEMETHYLASE AND HISTIDYL-HYDROXYLASE MINA ISOFORM X1	15	7	23	7	1	75	4.64	597	0	1.514	0.807103	1.426	0.89436	0.554001	110.1	131.7	118.6	134.9	92.3	81.8	77.7	74.5	78.3	Other
High	sca076.g101150.t3	PREDICTED: ATP-DEPENDENT CLP PROTEASE /// ATP-DEPENDENT CLP PROTEASE, ATP-BINDING SUBUNIT CLPX /// ATP-DEPENDENT CLP PROTEASE ATP-BINDING SUBUNIT CLPX	12	6	33	6	1	67.5	6.8	1125	0	1.161	0.807754	0.915	0.907105	0.962108	100	101	111.5	109.4	105.3	122.8	88.3	87	74.7	Mitochondrial
High	sca011.g100300.t1	PREDICTED: ABC-TYPE NITRATE/SULFONATE/BICARBONATE TRANSPORT SYSTEM, PERIPLASMIC COMPONENT /// MYRISTOYL TRANSFERASE /// NMT1/THI5 LIKE DOMAIN	64	20	191	20	1	37.8	5.44	5383	0	1.14	0.809061	0.922	0.964682	0.942848	102.7	102.2	100.8	111.3	111.1	103.8	90	88	90	Mitochondrial
High	sca017.g104400.t2	PREDICTED: 50S RIBOSOMAL /// 50S RIBOSOMAL L15-LIKE /// 50S RIBOSOMAL-LIKE ISOFORM X1	27	5	22	5	1	29.6	11.62	593	0	1.031	0.809717	0.835	0.89436	0.834579	90.4	91.3	99	106.3	114.6	118.6	100.2	83.6	96	Mitochondrial
High	sca018.g105200.t5	PREDICTED: POLYSACCHARIDE DEACETYLASE /// HYPOTHETICAL CHITOOLIGOSACCHARIDE DEACETYLASE	45	14	133	14	1	52.4	4.89	4971	0	2.839	0.81103	2.302	0.965722	5.79815e-08	168.3	165	162.1	70.1	71.7	81.2	59	58.1	64.5	Chloroplast
High	sca221.g101250.t1	UNKNOWN	8	1	12	1	1	17	9.04	470	0	0.692	0.811688	0.63	0.89436	0.235907	61.2	71	91	118.3	100	144.5	94.3	102.6	117.3	Signal
High	sca092.g108100.t1	PREDICTED: THYLAKOID LUMENAL, CHLOROPLASTIC /// THYLAKOID LUMENAL /// BNAC08G41370D	41	8	39	8	1	26.8	8.57	1431	0	0.895	0.811688	0.71	0.907727	0.163998	85.8	95.1	80	120.9	110.9	119	95.8	90.1	102.4	Mitochondrial
High	sca067.g100200.t2	PREDICTED: PROTEIN FAM98 /// PROTEIN FAM98C /// PROTEIN FAM98B	13	3	14	3	1	39.2	5.41	308	0	0.741	0.811688	0.754	0.88634	0.707371	92.6	74.2	72.3	122.9	92.3	138.6	99.8	109.8	97.5	Other
High	sca012.g107400.t2	PREDICTED: PEPTIDASE M16 /// PROCESSING PEPTIDASE /// PUTATIVE ZN-DEPENDENT PEPTIDASE	3	2	9	2	1	65.2	8.09	201	0	0.809	0.812348	0.774	0.89436	0.842799	91.9	91	74.2	106.2	117.6	124.1	86.3	112.6	96.2	Chloroplast
High	sca010.g100250.t1	PREDICTED: SURVIVAL OF MOTOR NEURON-RELATED-SPLICING FACTOR 30 /// NUCLEIC ACID BINDING,RNA BINDING ISOFORM 2 /// PUTATIVE SURVIVAL MOTOR NEURON DOMAIN CONTAINING 1; SPLICING FACTOR 30, SURVIVAL OF MOTOR NEURON-RELATED	35	4	30	4	1	30.1	5.62	892	0	1.163	0.815661	0.948	0.907842	0.998793	104.5	104.1	98.2	96.2	109.8	121.5	88.9	89.5	87.4	Other
High	sca001.g112450.t1	PREDICTED: KINASE-LIKE /// SERINE/THREONINE-PROTEIN KINASE CTR1 /// MIXED LINEAGE	19	7	31	7	1	84.7	5.41	1149	0	1.694	0.815661	1.19	0.895793	0.877508	127.8	109.2	133.4	91.7	94.7	112.1	75.5	77.2	78.3	Mitochondrial
High	sca018.g103350.t1	UNKNOWN	18	12	51	12	1	97.3	5.29	983	0	1.056	0.817661	0.893	0.889736	0.941091	96.4	101.4	89.1	103.7	113.5	118.4	91.3	89.5	96.8	Mitochondrial
High	sca079.g105750.t1	PREDICTED: ZINC PHOSPHODIESTERASE ELAC-LIKE /// ZINC PHOSPHODIESTERASE ELAC /// TRNASE Z4	27	13	97	13	1	80.1	5.74	2659	0	1.375	0.819001	1.127	0.89436	0.931236	116.6	104.4	116.3	103.5	106.1	97.1	84.8	86.6	84.5	Mitochondrial
High	sca130.g101300.t2	PREDICTED: TRANSMEMBRANE 9 SUPERFAMILY MEMBER 3 /// TRANSMEMBRANE 9 SUPERFAMILY MEMBER 3-LIKE /// EMP/NONASPANIN DOMAIN FAMILY	6	3	16	3	1	67.2	7.18	546	0	1.022	0.819001	0.832	0.903821	0.912667	91.1	80.4	101	108.8	96.7	142.5	89.1	115.1	75.4	Signal
High	sca057.g105800.t1	PREDICTED: METALLO-HYDROLASE/OXIDOREDUCTASE /// ISOFORM X1 /// RIBONUCLEASE J-LIKE ISOFORM X1	47	30	182	30	1	92.3	7.12	6214	0	1.048	0.821018	0.843	0.968028	0.653158	95.5	96	92.5	118.6	111.6	109.7	90.1	91.6	94.3	Other
High	sca005.g102500.t1	UNKNOWN	11	1	4	1	1	14.1	10.65	121	0	0.882	0.821693	0.688	0.873978	0.501193	90.9	75	89.1	120.3	114.2	129.6	103.1	93.8	84.1	Mitochondrial
High	sca084.g100400.t3	UNKNOWN	21	2	9	2	1	15.4	5.25	404	0	0.53	0.821693	0.452	0.889736	0.0114611	42.2	61	61	134.2	135.1	133.5	107	111	115	Mitochondrial
High	sca079.g100600.t1	PREDICTED: PESCADILLO HOMOLOG /// PESCADILLO /// RIBOSOME BIOGENESIS PESCADILLO-LIKE	28	13	59	13	1	75.5	5.22	2315	0	1.316	0.821693	1.118	0.905497	0.949992	117.5	105.9	116.3	98	104.4	104	80.6	85	88.4	Mitochondrial
High	sca033.g107150.t1	PREDICTED: PEPTIDYL-PROLYL CIS-TRANS ISOMERASE FKBP18, CHLOROPLASTIC /// PEPTIDYL-PROLYL CIS-TRANS ISOMERASE FKBP18, CHLOROPLASTIC-LIKE /// PEPTIDYL-PROLYL CIS-TRANS ISOMERASE	43	6	33	6	1	23.8	9.47	1365	0	0.611	0.822368	0.519	0.907766	0.00353703	68.1	63.4	59	121.7	122.1	150.8	111.4	100.4	103.1	Chloroplast
High	sca099.g101500.t1	UNKNOWN	17	5	34	5	1	40.9	10.23	1515	0	0.883	0.823045	0.787	0.89436	0.465353	92.7	86.5	87.2	117.7	107.3	120.1	87.6	102	98.8	Chloroplast
High	sca035.g110950.t1	PREDICTED: FATTY-ACID-BINDING /// FATTY-ACID-BINDING-LIKE /// CHALCONE ISOMERASE	13	3	12	3	1	27.5	9.39	338	0	0.784	0.823045	0.606	0.912663	0.12769	77.6	73.8	85.4	138	121.7	107.4	98.9	100.2	97.1	Mitochondrial
High	sca005.g110300.t1	PREDICTED: PUTATIVE UBIQUINONE-CYTOCHROME C REDUCTASE	20	1	4	1	1	6.6	8.51	179	0	0.25	0.823723	0.182	0.906248	6.22587e-08	26.5	23.8	36.8	145.3	115.2	205.9	132.9	94.9	118.6	Mitochondrial
High	sca015.g109250.t1	PREDICTED: POLYADENYLATE BINDING /// POLYADENYLATE /// POLYADENYLATE-BINDING	50	23	262	23	1	56	9.26	7573	0	1.328	0.823723	1.094	0.971134	0.931236	111.6	112.9	112.4	101.7	103.3	105.6	84.1	85	83.3	Chloroplast
High	sca139.g112750.t1	PREDICTED: DIHYDROLIPOYL DEHYDROGENASE /// DIHYDROLIPO /// DIHYDROLIPOYL DEHYDROGENASE-LIKE	57	16	136	16	1	44.3	7.9	3586	0	1.266	0.823723	1.084	0.971134	0.944712	113.8	110.7	102.1	102.7	102.2	110.3	79.9	87.5	90.9	Mitochondrial
High	sca079.g104550.t1	PREDICTED: REPLICATION FACTOR C SUBUNIT 2 /// DNA REPLICATION FACTOR C COMPLEX SUBUNIT 2 /// REPLICATION FACTOR C SUBUNIT 2-LIKE	12	2	3	2	1	38	7.31	47	0	0.617	0.824402	0.55	0.907842	0.0151504	69.3	71.4	59	125.9	110.1	136.2	99.8	115.9	112.3	Chloroplast
High	sca081.g104200.t1	PREDICTED: ALKYL HYDROPEROXIDE REDUCTASE /// ISOFORM X1 /// ALKYL HYDROPEROXIDE REDUCTASE/ THIOL SPECIFIC ANTIOXIDANT/ MAL ALLERGEN	20	3	19	3	1	27.7	8.18	809	0	1.003	0.824402	0.93	0.911905	0.981314	102.5	103.8	84.5	110.2	110	108.9	102.2	90.7	87.2	Chloroplast
High	sca277.g100750.t1	UNKNOWN	31	13	65	13	1	72.6	8.22	2404	0	1.117	0.825083	0.96	0.88956	0.981314	103.1	105.4	97.3	103	109.8	110.4	92.3	90.6	88.3	Other
High	sca039.g104050.t1	PREDICTED: RIBULOSE-PHOSPHATE 3-EPIMERASE, CYTOPLASMIC ISOFORM /// RIBULOSE-PHOSPHATE 3-EPIMERASE /// RIBULOSE-PHOSPHATE 3-EPIMERASE, CYTOPLASMIC ISOFORM-LIKE	12	2	11	2	1	26.7	5.25	352	0	0.877	0.825083	0.668	0.892724	0.346116	63.8	88.2	90.3	107.3	132	124.7	103	87.7	102.9	Chloroplast
High	sca085.g100650.t1	PREDICTED: PROBABLE RHAMNOSE BIOSYNTHETIC ENZYME 1 /// UDP-4-KETO-6-DEOXY-D-GLUCOSE-3,5-EPIMERASE-4-REDUCTASE 1 /// BNAA09G12970D	62	10	188	10	1	23.5	7.37	5292	0	1.312	0.825083	1.082	0.971747	0.947082	107.3	108.4	114.1	110.1	97.6	105.4	79.7	90.3	87	Other
High	sca081.g100550.t2	PREDICTED: ISOFORM X1 /// ISOFORM X2 /// KELCH-LIKE	8	3	13	3	1	79	8.1	496	0	1.433	0.825083	1.125	0.907842	0.955718	113.6	120.2	101.2	96.1	106.8	114.2	79.3	98.4	70.2	Other
High	sca206.g102850.t2	PREDICTED: ISOFORM X1 /// ISOFORM X2 /// SYNTAXIN-BINDING-LIKE	6	5	11	5	1	150	5.8	105	0	0.979	0.82713	0.768	0.916115	0.675181	88.2	86.1	104.6	114.8	126.2	98.8	90.1	104.4	86.8	Mitochondrial
High	sca085.g100200.t1	PREDICTED: ATP:COB(I)ALAMIN ADENOSYLTRANSFERASE /// SI:DKEY-189P24.5 /// COB(I)YRINIC ACID A,C-DIAMIDE ADENOSYLTRANSFERASE, MITOCHONDRIAL	11	7	40	7	1	108.7	7.91	1257	0	1.112	0.82713	0.871	0.889736	0.799651	103.3	99.6	92.7	108.7	114.4	108.4	90	89.6	93.3	Mitochondrial
High	sca125.g101150.t1	PREDICTED: REPLICATION 70 KDA DNA-BINDING SUBUNIT /// REPLICATION 70 KDA DNA-BINDING SUBUNIT A-LIKE /// REPLICATION 70 KDA DNA-BINDING SUBUNIT-LIKE	22	12	49	12	1	85.6	6.05	1184	0	1.518	0.827815	1.225	0.921417	0.803438	124.8	128.5	117	87.2	106.6	95.5	76.6	84.6	79.1	Chloroplast
High	sca139.g111000.t1	PREDICTED: PROTEIN PHOSPHATASE 2C 57 /// PROTEIN PHOSPHATASE /// PROTEIN SERINE/THREONINE PHOSPHATASE 2C	21	8	48	8	1	45.7	5.12	1617	0	1.273	0.8285	1.008	0.89436	0.999475	105	116.7	103.9	110.1	104.6	103.1	82.5	86.7	87.5	Chloroplast
High	sca011.g105100.t1	PREDICTED: EUKARYOTIC TRANSLATION INITIATION FACTOR 1A /// EUKARYOTIC TRANSLATION INITIATION FACTOR 1A-LIKE /// EUKARYOTIC TRANSLATION INITIATION FACTOR 1A, X-CHROMOSOMAL	20	3	28	3	1	19	6.8	683	0	1.222	0.8285	0.982	0.925282	0.999475	106.5	106.1	99.1	114.3	102.6	100.9	87.2	85	98.3	Other
High	sca033.g107750.t1	PREDICTED: PUTATIVE SUPERFAMILY /// WITH NO LYSINE KINASE /// WNK	3	2	8	2	1	81.6	6.01	278	0	1.294	0.829187	1.1	0.912663	0.970939	123.2	110	104.1	103.5	112.5	94.6	85.8	85.9	80.4	Other
High	sca043.g100900.t1	UNKNOWN	18	2	43	2	1	15.4	10.98	581	0	1.18	0.829876	0.979	0.916115	0.999475	90.7	108.6	106.7	112.3	108.8	109	102.2	71.2	90.5	Mitochondrial
High	sca274.g101250.t1	PREDICTED: RECNAME: FULL=V-TYPE PROTON ATPASE 16 KDA PROTEOLIPID SUBUNIT; SHORT=V-ATPASE 16 KDA PROTEOLIPID SUBUNIT; ALTNAME: FULL=VACUOLAR PROTON PUMP 16 KDA PROTEOLIPID SUBUNIT /// V-TYPE PROTON ATPASE 16 KDA PROTEOLIPID SUBUNIT /// VACUOLAR-TYPE H+ ATPASE C2	8	5	31	5	1	98.2	8.56	1316	0	1.019	0.829876	0.891	0.914606	0.926174	95.4	95.5	97.7	107.1	114.9	108.2	88.8	93.7	98.7	Chloroplast
High	sca066.g104000.t3	PREDICTED: MELANOTRANSFERRIN /// MELANOTRANSFERRIN, PARTIAL /// MELANOTRANSFERRIN ISOFORM X1	2	1	2	1	1	84.4	5.16	0	0	1.263	0.831947	0.96	0.907842	0.999475	118.7	67.5	135.2	78.8	98.8	140.9	70.7	82.2	107.1	Signal
High	sca172.g101200.t1	PREDICTED: ALDEHYDE DEHYDROGENASE FAMILY 2 MEMBER B7, MITOCHONDRIAL-LIKE /// ALDEHYDE DEHYDROGENASE FAMILY 2 MEMBER B7, MITOCHONDRIAL /// ALDEHYDE DEHYDROGENASE	53	18	274	17	1	53	6.42	6946	0	0.988	0.831947	0.782	0.973453	0.347778	91.2	94.5	88.1	109.2	120.8	113.6	90.9	95.6	96	Mitochondrial
High	sca170.g101450.t4	UNKNOWN	17	5	18	5	1	55.8	5.08	945	0	0.971	0.832639	0.864	0.907842	0.960696	78.3	95.5	105.8	87.4	110.5	130.9	99.4	83.3	109	Mitochondrial
High	sca132.g102050.t1	PREDICTED: SPERMIDINE SYNTHASE /// SPERMIDINE /// RECNAME: FULL=SPERMIDINE SYNTHASE 2; SHORT=SPDSY 2; ALTNAME: FULL=PUTRESCINE AMINOPROPYLTRANSFERASE 2	33	9	83	9	1	34.3	5.19	1169	0	1.103	0.832639	0.906	0.973453	0.912667	100.2	100.3	96.8	111.4	109.2	106.8	88.6	90.9	95.7	Other
High	sca001.g108200.t2	PREDICTED: PROTEIN THYLAKOID FORMATION1, CHLOROPLASTIC /// PROTEIN THYLAKOID FORMATION1, CHLOROPLASTIC-LIKE /// INOSITOL PHOSPHATASE-LIKE	38	9	53	9	1	30.6	9.52	2397	0	1.444	0.832639	1.178	0.973453	0.795163	116.6	124.9	108.3	99	103.9	97.7	80.6	86.5	82.4	Chloroplast
High	sca267.g100050.t3	PREDICTED: MITOCHONDRIAL-PROCESSING PEPTIDASE SUBUNIT ALPHA-LIKE /// MITOCHONDRIAL-PROCESSING PEPTIDASE SUBUNIT ALPHA /// PUTATIVE MITOCHONDRIAL-PROCESSING PEPTIDASE SUBUNIT ALPHA-1	39	12	92	12	1	36.9	6.04	3610	0	0.872	0.833333	0.733	0.973453	0.15899	78.8	79.5	99.2	113.4	102.7	135.3	94.5	91.2	105.5	Other
High	sca066.g102250.t1	PREDICTED: SUPERKILLER VIRALICIDIC ACTIVITY 2-LIKE 2 /// SUPERKILLER VIRALICIDIC ACTIVITY 2-LIKE 2, PARTIAL /// SUPERKILLER VIRALICIDIC ACTIVITY 2-LIKE 2 ISOFORM X2	9	7	12	7	1	91.8	6.86	118	0	0.929	0.834725	0.8	0.909329	0.885831	86.7	99.8	85	113.7	122.2	106.3	94.9	100	91.5	Other
High	sca005.g105900.t1	UNKNOWN	15	2	12	2	1	16.3	4.87	395	0	1.034	0.835422	0.854	0.931988	0.89196	100.2	96.1	86.2	134.2	112.4	99.8	85	102.7	83.4	Mitochondrial
High	sca053.g104400.t1	PREDICTED: METHYLCROTONOYL-COA CARBOXYLASE /// CARBOXYL TRANSFERASE DOMAIN /// METHYLCROTONOYL-COA CARBOXYLASE BETA CHAIN, MITOCHONDRIAL-LIKE	21	8	36	8	1	66	8.28	571	0	0.815	0.83612	0.682	0.923703	0.339375	79.8	80.9	86.4	108.8	118.6	126.7	102.3	90.5	105.9	Mitochondrial
High	sca106.g100950.t1	PREDICTED: CREA /// CREA-DOMAIN-CONTAINING	40	6	22	6	1	20.6	5.76	521	0	0.788	0.83682	0.627	0.973453	0.0216611	78.1	82.8	67.9	118.4	132	119.9	99.1	100.5	101.1	Signal
High	sca027.g103550.t1	PREDICTED: MONOOXYGENASE /// PUTATIVE MONOOXYGENASE YDHR /// PUTATIVE MONOOXYGENASE	25	6	44	6	1	26.9	4.78	1409	0	1.06	0.837521	0.816	0.973453	0.545344	83	91.1	102.3	116.6	111.7	115.2	100.2	83.4	96.5	Signal
High	sca079.g103400.t1	PREDICTED: ISOFORM X2 /// YRDC DOMAIN-CONTAINING, MITOCHONDRIAL-LIKE, PARTIAL /// ISOFORM X	31	5	28	5	1	31.7	8.94	715	0	0.819	0.837521	0.606	0.915193	0.350958	71.4	91.9	71.6	125.9	129.1	118.1	105.4	112.2	74.5	Mitochondrial
High	sca077.g102400.t2	PREDICTED: HYDROXYACYLGLUTATHIONE HYDROLASE /// HYDROXYACYLGLUTATHIONE HYDROLASE 2, MITOCHONDRIAL ISOFORM X1 /// PROBABLE HYDROXYACYLGLUTATHIONE HYDROLASE 2, CHLOROPLAST	21	5	33	5	1	35.4	8.91	729	0	0.967	0.838223	0.877	0.907766	0.915629	91.6	97.4	95.1	99.6	111.1	117.3	99.6	90.1	98.3	Mitochondrial
High	sca123.g100400.t1	PREDICTED: BETA-HEXOSAMINIDASE SUBUNIT BETA /// BETA-HEXOSAMINIDASE SUBUNIT BETA, PARTIAL /// BETA-HEXOSAMINIDASE SUBUNIT BETA-LIKE ISOFORM X1	23	12	38	12	1	72.4	5.25	972	0	0.886	0.841751	0.772	0.92362	0.619537	92.9	85.2	83.2	120.4	100.2	111.6	100.4	112.2	93.9	Other
High	sca098.g103300.t1	PREDICTED: 30S RIBOSOMAL /// RIBOSOMAL /// 30S RIBOSOMAL SUBUNIT	27	6	39	6	1	25.8	9.99	776	0	1.055	0.841751	0.902	0.920246	0.941091	102.2	92.3	105.8	113.2	110.2	91.4	91.8	92.8	100.2	Mitochondrial
High	sca013.g106000.t1	PREDICTED: THIOL-DISULFIDE OXIDOREDUCTASE /// , MITOCHONDRIAL ISOFORM X2 /// , MITOCHONDRIAL	14	5	23	5	1	45	5.08	623	0	1.815	0.84246	1.636	0.933773	0.10357	151.2	138.9	130.1	87.4	84.9	86.6	71.4	76.6	72.9	Mitochondrial
High	sca106.g110550.t1	PREDICTED: THUMP DOMAIN-CONTAINING FAMILY /// THUMP DOMAIN-CONTAINING HOMOLOG /// THUMP DOMAIN-CONTAINING	25	7	43	7	1	36.5	5.67	1197	0	1.132	0.843882	0.955	0.917233	0.999426	104.1	97.7	109.8	110.5	102.3	97	89.8	86.3	102.5	Mitochondrial
High	sca003.g101950.t1	UNKNOWN	7	2	3	2	1	55.6	6.83	230	0	1.029	0.845309	0.886	0.925282	0.98266	90.5	100.1	97.2	113.4	112.9	104.5	95.9	91	94.5	Other
High	sca049.g100250.t1	PREDICTED: SOLANESYL DIPHOSPHATE SYNTHASE 3, CHLOROPLASTIC/MITOCHONDRIAL ISOFORM X2 /// GERANYL DIPHOSPHATE SYNTHASE 3 /// POLYPRENYL SYNTHETASE, PARTIAL	8	5	24	5	1	91.1	6.27	787	0	1.135	0.846024	1.004	0.933404	0.999475	96.8	123.7	105.2	96.4	93.6	112.4	100	79.2	92.7	Mitochondrial
High	sca114.g102000.t1	PREDICTED: PEPTIDYL-PROLYL CIS-TRANS ISOMERASE /// PEPTIDYL-PROLYL CIS-TRANS ISOMERASE CYP20-2 /// PEPTIDYL-PROLYL CIS-TRANS ISOMERASE CYP20-2, CHLOROPLASTIC	41	8	156	8	1	24.7	9.2	5047	0	1.098	0.84674	0.925	0.977329	0.944712	91.7	105.2	104.1	103.9	113.8	112	92.7	81.7	94.8	Mitochondrial
High	sca132.g103150.t1	PREDICTED: RNA-BINDING /// RNA-BINDING ISOFORM X /// RNA-BINDING ISOFORM X1	13	3	10	3	1	30	10.26	263	0	1.066	0.847458	0.88	0.926049	0.961935	104.6	92.6	96.3	124.1	105.2	98.8	98	96.7	83.7	Chloroplast
High	sca089.g119550.t1	PREDICTED: PROBABLE 2C 26 /// PUTATIVE 2C 26 /// PROBABLE 2C 26 ISOFORM X2	7	8	37	8	1	121.6	4.84	882	0	0.943	0.847458	0.771	0.92362	0.557082	91.5	100	66.7	104.3	129.7	111.8	97	104.3	94.7	Mitochondrial
High	sca112.g100800.t2	UNKNOWN	30	12	62	11	1	66.6	8.78	1600	1	0.772	0.849618	0.62	0.931785	0.0616093	73.2	75.6	82	126.1	122	119.1	94.9	105.8	101.2	Chloroplast
High	sca056.g101450.t1	PREDICTED: GALACTOKINASE /// GALACTOKINASE-LIKE /// LOC100284953	30	7	52	7	1	31.2	5.54	2008	0	1.349	0.851064	1.149	0.97882	0.857375	115.6	119.8	112.1	100.7	96.6	100.9	85.7	80.9	87.6	Other
High	sca018.g105650.t1	PREDICTED: EUKARYOTIC /// EUKARYOTIC TRANSLATION INITIATION FACTOR 3 SUBUNIT D /// EUKARYOTIC TRANSLATION INITIATION FACTOR 3	17	1	4	1	1	10	4.93	48	0	1.027	0.851064	0.797	0.907842	0.834579	85.1	92.1	97.2	120	98.1	122	102.1	88.7	94.7	Other
High	sca003.g108750.t1	PREDICTED: CYSTEINE DESULFURASE/SELENOCYSTEINE LYASE FAMILY PLP DEPENDENT TRANSFERASE SUPERFAMILY /// MOLYBDENUM COFACTOR SULFURASE /// MOLYBDENUM COFACTOR SULFURASE, PUTATIVE	18	10	35	10	1	99	5.77	596	0	1.078	0.851064	0.932	0.921417	0.992108	102.1	96.4	99.9	125	103.4	97.6	94.7	88	93	Other
High	sca112.g101900.t2	UNKNOWN	8	9	49	9	1	163.1	8.53	1479	0	0.948	0.851789	0.767	0.912161	0.712887	86.3	96.4	90.1	119	101	117.5	87.9	101.7	100.1	Other
High	sca089.g114400.t1	PREDICTED: PROBABLE RIBOSOME BIOGENESIS /// PROBABLE RIBOSOME BIOGENESIS-LIKE /// PUTATIVE RIBOSOME BIOGENESIS	10	1	9	1	1	11.5	8.37	0	0	1.451	0.851789	1.246	0.926287	0.831301	106.1	114.9	137.6	85.2	100.8	88.6	112.1	79.2	75.5	Other
High	sca182.g100900.t1	PREDICTED: METHYLGLUTACONYL-COA HYDRATASE, MITOCHONDRIAL /// METHYLGLUTACONYL-COA HYDRATASE, MITOCHONDRIAL-LIKE /// ENOYLCOA HYDRATASE/ISOMERASE FAMILY PUTATIVE	28	6	37	6	1	31.7	7.25	978	0	0.907	0.851789	0.732	0.933404	0.383726	84.4	89.7	81.1	115.2	111.6	124.2	93.1	95	105.8	Signal
High	sca181.g103150.t1	PREDICTED: INTERFERON-RELATED DEVELOPMENTAL REGULATOR /// INTERFERON-RELATED DEVELOPMENTAL REGULATOR 1-LIKE /// INTERFERON-RELATED DEVELOPMENTAL REGULATOR 2-LIKE ISOFORM X1	12	4	13	4	1	47.4	5.54	385	0	1.264	0.851789	1.07	0.928971	0.999426	109.1	93.5	139.4	101.9	89	104.6	86.3	87.1	89.1	Other
High	sca104.g101600.t1	PREDICTED: CYTOCHROME B-C1 COMPLEX SUBUNIT RIESKE-4, MITOCHONDRIAL-LIKE /// UBIQUINOL-CYTOCHROME C REDUCTASE IRON-SULFUR SUBUNIT /// CYTOCHROME B-C1 COMPLEX SUBUNIT RIESKE-	36	7	61	7	1	28.7	8.32	1635	0	0.838	0.853242	0.688	0.97882	0.0993384	76	77.9	99	110.6	98.5	147.1	94.3	92.9	103.6	Mitochondrial
High	sca275.g100100.t1	PREDICTED: FAD-BINDING /// DEHYDROGENASE /// FAD-LINKED OXIDASE	11	4	21	4	1	60	5.3	885	0	1.248	0.854701	1.067	0.931788	0.992108	112.5	91.7	117.5	96.8	86	133	84.2	73.5	104.6	Signal
High	sca114.g102850.t2	PREDICTED: ATP-CITRATE SYNTHASE ALPHA CHAIN /// ATP-CITRATE /// ATP-CITRATE SYNTHASE	49	16	129	16	1	46.7	5.78	3401	0	1.064	0.856898	0.85	0.97882	0.697032	97.8	99.1	93.7	104.2	117.3	110.2	90	93.1	94.5	Other
High	sca004.g110550.t2	PREDICTED: ABC TRANSPORTER E FAMILY MEMBER 2 /// ABC TRANSPORTER E FAMILY MEMBER 2-LIKE /// ABC TRANSPORTER	20	12	73	12	1	69.3	7.72	1697	0	0.843	0.856898	0.711	0.97882	0.140788	84.5	83.4	81.7	118.9	112.6	123	101.9	98.9	95.2	Other
High	sca139.g114000.t1	PREDICTED: KETOSAMINE-3-KINASE /// RECNAME: FULL=PROTEIN-RIBULOSAMINE 3-KINASE, CHLOROPLASTIC; ALTNAME: FULL=FRUCTOSAMINE 3-KINASE-RELATED; FLAGS: PRECURSOR /// PREDICTED KINASE (ISS)	8	5	17	5	1	93.3	5.53	389	0	0.935	0.857633	0.802	0.931788	0.853135	90.5	94.7	88.1	108.8	122.1	109.8	110.6	81.1	94.2	Other
High	sca012.g104800.t1	PREDICTED: 3-METHYL-2-OXOBUTANOATE HYDROXYMETHYLTRANSFERASE /// KETOPANTOATE HYDROXYMETHYLTRANSFERASE /// BNAC06G42940D	6	2	9	2	1	39.7	7.59	122	0	1.23	0.858369	1.046	0.928736	0.999426	119	108.2	95.1	106.9	103.4	99	95.6	88	85	Mitochondrial
High	sca238.g101050.t2	PREDICTED: GLUTAREDOXIN 2 /// ISOFORM X1 /// ISOFORM X2	20	4	21	4	1	21.1	8.5	677	0	0.981	0.859107	0.825	0.942063	0.831733	95	95.4	89.8	112.4	123.2	108.8	96.8	85.2	93.4	Mitochondrial
High	sca031.g104850.t1	PREDICTED: 50S RIBOSOMAL, MITOCHONDRIAL-LIKE /// 50S RIBOSOMAL, MITOCHONDRIAL /// MITOCHONDRIAL RIBOSOMAL	15	2	17	2	1	22.4	9.04	562	0	0.912	0.859107	0.784	0.940592	0.675959	90.4	90	100.1	127.8	114.8	75.1	103.1	98.7	100	Mitochondrial
High	sca077.g100100.t1	UNKNOWN	13	1	8	1	1	8.5	10.7	184	0	0.308	0.859845	0.318	0.930667	0.000357042	35	35.9	56	131.9	109	175.9	113.4	124.1	118.9	Mitochondrial
High	sca200.g100200.t1	PREDICTED: RAN GUANINE NUCLEOTIDE RELEASE FACTOR-LIKE /// RAN GUANINE NUCLEOTIDE RELEASE FACTOR ISOFORM X1 /// MOG1P/PSBP-LIKE	28	4	12	4	1	20.5	5.26	117	0	0.622	0.859845	0.534	0.934915	0.128096	64	72.4	63.6	119.7	127.1	133.8	102.9	90.7	125.8	Other
High	sca034.g109100.t1	PREDICTED: LA-RELATED	39	3	18	3	1	14.4	9.32	262	0	1.116	0.859845	0.936	0.940987	0.98266	110.7	98.4	91	118.2	101.2	102.8	99.2	87	91.5	Other
High	sca232.g103900.t4	PREDICTED: THREONINE DEHYDRATASE /// THREONINE DEHYDRATASE, CATABOLIC /// PYRIDOXAL-5&APOS;-PHOSPHATE-DEPENDENT BETA	9	2	7	2	1	40.8	9.06	81	0	0.884	0.861326	1.05	0.934915	0.999429	103.3	109.5	80.2	95.9	104.4	108.9	117.3	89.8	90.7	Mitochondrial
High	sca017.g106000.t1	PREDICTED: PEPTIDE METHIONINE SULFOXIDE REDUCTASE /// PEPTIDE METHIONINE SULFOXIDE REDUCTASE A1-LIKE /// ISOFORM X1	43	13	61	12	1	41.5	6.93	1971	1	0.797	0.862813	0.716	0.923673	0.239505	79.2	96.2	81	116.9	114.1	113.1	99.4	98.4	101.8	Chloroplast
High	sca094.g100600.t2	PREDICTED: L-THREONINE DEHYDRATASE BIOSYNTHETIC ILVA /// THREONINE DEHYDRATASE /// THREONINE DEAMINASE	23	12	61	11	1	69	7.23	1628	0	1.716	0.862813	1.48	0.940355	0.245704	130.6	129.9	139.5	90	87.7	87.7	74.4	75.7	84.5	Mitochondrial
High	sca004.g102550.t1	PREDICTED: PROTEIN TIC 62, CHLOROPLASTIC /// PROTEIN TIC 62 /// PROTEIN TIC 62, CHLOROPLASTIC-LIKE	45	32	248	32	1	95.7	5.2	8146	0	0.955	0.863558	0.795	0.97882	0.416236	91.2	94.9	86.2	119.6	115.1	108.4	89.8	99.4	95.5	Mitochondrial
High	sca015.g102600.t1	PREDICTED: EUKARYOTIC TRANSLATION INITIATION FACTOR 4G /// RECNAME: FULL=EUKARYOTIC TRANSLATION INITIATION FACTOR 4G; SHORT=EIF-4G; SHORT=EIF4G; ALTNAME: FULL=EUKARYOTIC INITIATION FACTOR 4F SUBUNIT P220; SHORT=EIF-4F P220 SUBUNIT /// EUKARYOTIC TRANSLATION INITIATION FACTOR 4G-LIKE ISOFORM X2	38	40	301	40	1	165.2	5.88	9909	0	1.014	0.863558	0.883	0.97882	0.842799	98.6	98.6	93.2	112.6	109.4	105.6	97.2	87.1	97.7	Mitochondrial
High	sca011.g103650.t4	PREDICTED: RIBOSE-5-PHOSPHATE ISOMERASE /// PROBABLE RIBOSE-5-PHOSPHATE ISOMERASE 3, CHLOROPLASTIC /// PROBABLE RIBOSE-5-PHOSPHATE ISOMERASE	42	9	97	9	1	29	6.04	3370	0	1.157	0.864304	1	0.97882	0.999475	107.5	106	100.2	107.5	113.4	92.4	92.9	87.9	92.2	Mitochondrial
High	sca033.g101700.t1	PREDICTED: PROBABLE MITOCHONDRIAL-PROCESSING PEPTIDASE SUBUNIT BETA /// PROBABLE MITOCHONDRIAL-PROCESSING PEPTIDASE SUBUNIT BETA-LIKE /// PROBABLE MITOCHONDRIAL-PROCESSING PEPTIDASE SUBUNIT BETA-LIKE ISOFORM X1	41	13	120	13	1	55.1	5.94	4403	0	0.966	0.864304	0.835	0.97882	0.619537	86.2	85.7	107.9	103.3	98.9	139.4	89.3	90.3	98.9	Mitochondrial
High	sca033.g104550.t1	PREDICTED: 54S RIBOSOMAL, MITOCHONDRIAL /// MITOCHONDRIAL RIBOSOMAL /// 54S RIBOSOMAL, MITOCHONDRIAL-LIKE	21	3	9	3	1	15.9	9.61	34	0	0.821	0.864304	0.744	0.941866	0.591454	83.5	89.2	81.7	117.6	119.8	105.9	101.7	112.6	88	Mitochondrial
High	sca154.g102600.t3	PREDICTED: GLUTATHIONE S-TRANSFERASE /// GLUTATHIONE TRANSFERASE /// GLUTATHIONE	10	3	5	3	1	44.8	8.13	66	0	0.989	0.865052	0.798	0.938319	0.920978	82.8	76.9	120.4	111.4	96.4	121.4	83.8	101.9	105	Mitochondrial
High	sca092.g103750.t1	PREDICTED: GLYCINE CLEAVAGE SYSTEM H, MITOCHONDRIAL /// GLYCINE CLEAVAGE SYSTEM H, MITOCHONDRIAL-LIKE /// GLYCINE CLEAVAGE SYSTEM H	42	4	84	4	1	16.2	4.58	2742	0	1.014	0.865801	0.866	0.97882	0.772106	98.1	98.3	93.4	113.2	118.6	94.4	98	94	92.1	Mitochondrial
High	sca139.g103350.t4	PREDICTED: RNA-BINDING-2 /// RNA-BINDING-2-LIKE ISOFORM X1 /// RNA-BINDING-2 ISOFORM X1	40	11	71	11	1	38.8	6.64	2026	0	1.277	0.866551	1.158	0.97882	0.853135	108.7	117	111.6	104.9	101	95.1	85.1	87.5	88.9	Other
High	sca005.g100300.t1	PREDICTED: MANNOSYL-OLIGOSACCHARIDE 1,2-ALPHA-MANNOSIDASE MNS1 /// MANNOSYL-OLIGOSACCHARIDE 1,2-ALPHA-MANNOSIDASE /// BNAA03G36080D	5	2	2	2	1	61.1	5.69	20	0	0.81	0.866551	0.702	0.940057	0.735103	68.6	80.7	105.1	97.8	80.1	153.9	84.7	110.1	119.1	Mitochondrial
High	sca004.g112950.t1	PREDICTED: DNAJ HEAT SHOCK FAMILY /// SIMILAR TO CHAPERONE DNAJ	19	3	5	3	1	26.3	6.35	245	0	0.702	0.866551	0.592	0.936983	0.315627	83.9	71.6	69.1	100.1	120.8	151.4	99.9	104.7	98.5	Mitochondrial
High	sca153.g103350.t2	PREDICTED: TRNA (URACIL-5-)-METHYLTRANSFERASE /// TRNA (URACIL /// MULTISPECIES: TRNA (URACIL-5-)-METHYLTRANSFERASE	29	8	63	8	1	54.7	8.16	2686	0	1.218	0.867303	1.057	0.942063	0.999429	101.7	106.9	100.1	131.3	101.2	92.3	80.4	87.8	98.3	Signal
High	sca071.g102900.t1	PREDICTED: ISOFORM X1 /// ISOFORM X8 /// 2, PARTIAL	12	1	2	1	1	25.5	8.12	98	0	0.01	0.867303	0.01	0.940355	1.96538e-16				126.6	195.7	157.4	127.6	156	136.6	Chloroplast
High	sca031.g106050.t1	PREDICTED: U1 SMALL NUCLEAR RIBONUCLEOPROTEIN 70 KDA-LIKE /// U1 SMALL NUCLEAR RIBONUCLEOPROTEIN /// U1 SMALL NUCLEAR RIBONUCLEOPROTEIN 70 KDA	14	3	24	3	1	44.1	10.01	450	0	1.023	0.868056	1.126	0.942063	0.949992	96.5	101.2	112.2	121.8	85.5	99.6	105.7	99	78.6	Other
High	sca092.g101500.t2	PREDICTED: TRANSCRIPTIONAL COACTIVATOR/PTERIN DEHYDRATASE /// PUTATIVE PTERIN-4-ALPHA-CARBINOLAMINE DEHYDRATASE /// PUTATIVE PTERIN-4-ALPHA-CARBINOLAMINE DEHYDRATASE-LIKE	39	6	45	6	1	23.7	7.81	1590	0	1.015	0.868056	0.919	0.926537	0.942848	90.5	98.9	100.4	112	107.5	106	95.3	97.4	92	Mitochondrial
High	sca146.g100800.t1	PREDICTED: MONOAMINE OXIDASE /// PUTATIVE FLAVIN-CONTAINING MONOAMINE OXIDASE AOFH (AMINE OXIDASE) (MAO) /// MULTISPECIES:	30	13	85	13	1	57.7	5.2	2359	0	2.349	0.86881	1.922	0.97882	0.00032065	153.3	153.7	157.7	81.5	80	77.2	58.1	71.4	67.1	Signal
High	sca089.g110200.t1	PREDICTED: 1-(5-PHOSPHORIBOSYL)-5- /// PHOSPHORIBOSYLFORMIMINO-5-AMINOIMIDAZOLE CARBOXAMIDE RIBONUCLEOTIDE ISOMERASE /// BBMII ISOMERASE	26	6	56	6	1	35	5.71	1658	0	1.077	0.86881	0.935	0.942063	0.979531	105.9	100.6	92.6	98.8	107.6	110.9	97.4	93.5	92.8	Other
High	sca079.g105650.t1	PREDICTED: DEAD/DEAH BOX HELICASE-RELATED /// P-LOOP CONTAINING NUCLEOSIDE TRIPHOSPHATE HYDROLASE /// DEAD-BOX ATP-DEPENDENT RNA HELICASE 50-LIKE	18	6	12	6	1	61.3	7.02	267	0	0.958	0.869565	0.833	0.926049	0.913569	94.6	97.5	91.6	113.6	118.1	99.5	98.8	88.5	97.8	Other
High	sca008.g104150.t1	PREDICTED: 5-METHYLTETRAHYDROPTEROYLTRIGLUTAMATE--HOMOCYSTEINE METHYLTRANSFERASE /// 5-METHYLTETRAHYDROPTEROYLTRIGLUTAMATE--HOMOCYSTEINE /// 5-METHYLTETRAHYDROPTEROYLTRIGLUTAMATE--HOMOCYSTEINE	49	36	1660	36	1	84.1	6	47431	0	1.071	0.87108	0.948	0.97882	0.981314	99.2	96.2	101.3	103.9	110.7	106.8	92.7	96.1	93	Chloroplast
High	sca167.g101650.t1	PREDICTED: PROBABLE LACTOYLGLUTATHIONE LYASE, CHLOROPLAST /// PROBABLE LACTOYLGLUTATHIONE LYASE, CHLOROPLAST-LIKE /// PROBABLE LACTOYLGLUTATHIONE LYASE, CHLOROPLAST ISOFORM X2	12	10	71	10	1	97.4	9.55	1789	0	1.031	0.87184	0.897	0.97882	0.885135	99.9	99.1	94.6	103.2	112.8	105.5	96.9	95.9	92	Mitochondrial
High	sca022.g101750.t1	PREDICTED: PEPTIDYL-PROLYL CIS-TRANS ISOMERASE, FKBP-TYPE /// PEPTIDYL-PROLYL CIS-TRANS ISOMERASE /// PEPTIDYL-PROLYL CIS-TRANS ISOMERASE FKBP19, CHLOROPLASTIC	7	4	22	4	1	76.5	6.87	907	0	0.739	0.87184	0.63	0.942063	0.225642	73.9	72.7	78.4	114	124.9	124.5	100	108.9	102.7	Chloroplast
High	sca013.g109550.t1	PREDICTED: SERINE/THREONINE-PROTEIN PHOSPHATASE PP2A CATALYTIC SUBUNIT /// SERINE/THREONINE-PROTEIN PHOSPHATASE PP2A-2 CATALYTIC SUBUNIT /// PROTEIN PHOSPHATASE 2A CATALYTIC SUBUNIT	19	4	37	3	1	34	5.03	1226	1	1.029	0.8726	0.917	0.942063	0.956983	96.2	97.1	105	107.1	105.9	107.8	93.4	95.6	92	Other
High	sca084.g100750.t1	PREDICTED: EUKARYOTIC TRANSLATION INITIATION FACTOR 3 SUBUNIT E-LIKE /// EUKARYOTIC TRANSLATION INITIATION FACTOR 3 SUBUNIT E /// EUKARYOTIC	44	16	121	16	1	51.1	5.8	4808	0	1.009	0.8726	0.852	0.97882	0.70855	91.5	96	94.3	112.2	108.9	110.7	97.9	95	93.5	Mitochondrial
High	sca147.g100800.t1	PREDICTED: SAM-DEPENDENT METHYLTRANSFERASE /// O-METHYLTRANSFERASE /// BNAC08G31940D	28	6	27	6	1	28.6	6.35	878	0	1.31	0.873362	1.097	0.948254	0.981314	112.1	109.3	117.8	102.2	103.4	95.5	85.6	90.6	83.4	Chloroplast
High	sca056.g101460.t1	UNKNOWN	39	7	66	7	1	26.7	5.85	3133	0	1.281	0.874126	1.119	0.97882	0.923462	117	114.2	106.6	104.5	99.1	96.9	91.3	78.8	91.7	#N/A
High	sca090.g103000.t1	PREDICTED: SHORT-CHAIN DEHYDROGENASE /// CSGA /// SHORT-CHAIN DEHYDROGENASE/REDUCTASE SDR	13	3	19	3	1	27.7	7.39	424	0	1.123	0.874891	0.983	0.941516	0.999475	112.4	97.2	101.9	114.3	105.1	91.6	100	87.1	90.3	Mitochondrial
High	sca013.g108900.t4	PREDICTED: PEPTIDYL-PROLYL CIS-TRANS ISOMERASE CYP38, CHLOROPLASTIC /// PEPTIDYL-PROLYL CIS-TRANS ISOMERASE /// PEPTIDYL-PROLYL CIS-TRANS ISOMERASE, CHLOROPLASTIC	56	22	180	22	1	44.3	5.3	5791	0	0.758	0.874891	0.663	0.97882	0.0276061	78.6	79.4	70.2	118.5	113.9	129.7	103.7	102	103.9	Mitochondrial
High	sca214.g100800.t1	PREDICTED: GLYCERATE DEHYDROGENASE /// HYDROXYPYRUVATE REDUCTASE /// GLYCERATE DEHYDROGENASE ISOFORM X2	57	16	153	16	1	41.5	6.37	6792	0	0.967	0.874891	0.809	0.97882	0.487697	93.4	94.4	86.1	106.3	116.7	111.5	96.6	97.4	97.5	Chloroplast
High	sca079.g105250.t2	PREDICTED: HISTIDINOL DEHYDROGENASE /// HISTIDINOL DEHYDROGENASE, CHLOROPLASTIC /// HISTIDINOL DEHYDROGENASE, CHLOROPLASTIC-LIKE	44	13	106	13	1	51.3	6.38	4837	0	1.415	0.876424	1.162	0.97882	0.835207	114.3	115.1	122.7	101	99.1	93.4	88.5	79.1	86.7	Chloroplast
High	sca130.g102950.t1	PREDICTED: GONIDIA-SPECIFIC	35	14	61	14	1	88.9	9.36	1690	0	1.06	0.876424	0.968	0.950936	0.999475	86.8	116.1	98.1	110.1	107.2	101.3	93.9	94	92.5	Chloroplast
High	sca026.g103300.t1	PREDICTED: ABC TRANSPORTER F FAMILY MEMBER 4-LIKE /// ABC TRANSPORTER F FAMILY MEMBER 4 /// ABC TRANSPORTER FAMILY	28	15	95	14	1	87.6	6.47	3316	0	1.165	0.876424	1.012	0.942063	0.999475	106.7	100.6	109.3	104.5	99.5	108.1	91.6	96.7	82.9	Other
High	sca061.g102050.t1	PREDICTED: ZINC FINGER CCCH DOMAIN-CONTAINING /// ZINC FINGER CCCH DOMAIN-CONTAINING-LIKE /// ZINC FINGER CCCH DOMAIN-CONTAINING ISOFORM X1	17	7	32	7	1	45.1	5.17	996	0	0.968	0.877193	0.83	0.934915	0.706943	90.9	96.6	86.1	109.4	113.8	108.3	93.8	99.8	101.3	Other
High	sca082.g101200.t1	PREDICTED: PROTEASE DO-LIKE 9 /// DEGP PROTEASE 9 /// PROTEASE DO-LIKE 9-LIKE	40	14	73	14	1	68.3	5.85	1659	0	0.785	0.877193	0.746	0.943808	0.411703	85.9	87.8	67.3	115.1	114.9	115.7	100.1	111.8	101.5	Other
High	sca031.g103400.t1	PREDICTED: PHOSPHOETHANOLAMINE N-METHYLTRANSFERASE 1-LIKE /// PHOSPHOETHANOLAMINE N-METHYLTRANSFERASE /// PHOSPHOETHANOLAMINE N-METHYLTRANSFERASE 1	37	15	100	15	1	57.3	5.55	3038	0	1.236	0.877193	1.07	0.97882	0.961935	109.2	109.2	110.5	106.9	102.1	97	88.3	89.5	87.3	Other
High	sca079.g102600.t1	PREDICTED: 50S RIBOSOMAL, CHLOROPLASTIC /// PUTATIVE 39S RIBOSOMAL, MITOCHONDRIAL /// 39S RIBOSOMAL, MITOCHONDRIAL-LIKE	24	5	34	5	1	25.7	11.21	717	0	0.943	0.877193	0.779	0.934915	0.506237	83.2	90	96.7	107.3	108.7	124.2	100.3	95.4	94.2	Other
High	sca217.g102750.t1	PREDICTED: TRNA (ADENINE(58)-N(1))-METHYLTRANSFERASE CATALYTIC SUBUNIT TRMT61A /// TRNA (ADENINE(58)-N(1))-METHYLTRANSFERASE CATALYTIC SUBUNIT TRMT61A-LIKE /// TRNA (ADENINE(58)-N(1))-METHYLTRANSFERASE CATALYTIC SUBUNIT TRMT61A-LIKE ISOFORM X1	16	4	9	4	1	40.3	7.58	338	0	1.085	0.877963	0.952	0.940794	0.998775	98.2	102.9	97.8	103.2	104.4	113.7	98	91.7	90.1	Other
High	sca128.g101050.t3	PREDICTED: PROBABLE PHOSPHORIBOSYLFORMYLGLYCINAMIDINE SYNTHASE, CHLOROPLASTIC/MITOCHONDRIAL /// PROBABLE PHOSPHORIBOSYLFORMYLGLYCINAMIDINE SYNTHASE, CHLOROPLASTIC/MITOCHONDRIAL-LIKE /// PROBABLE PHOSPHORIBOSYLFORMYLGLYCINAMIDINE SYNTHASE, CHLOROPLASTIC/MITOCHONDRIAL-LIKE ISOFORM X1	41	37	350	37	1	150	5.3	13212	0	1.123	0.879507	0.987	0.97882	0.999475	104.8	100.2	105.1	106.1	104	102.5	93.3	86.8	97.2	Mitochondrial
High	sca128.g103150.t2	PREDICTED: CHALCONE--FLAVONONE ISOMERASE-LIKE /// CHALCONE ISOMERASE /// CHALCONE-	36	9	71	9	1	30.7	9.14	1788	0	1.112	0.879507	0.976	0.97882	0.999429	101.7	103.9	102.1	101.8	109.9	104.5	90.8	93.4	92	Mitochondrial
High	sca106.g100300.t1	PREDICTED: WD REPEAT-CONTAINING /// HISTONE H3 METHYLTRANSFERASE COMPLEX AND RNA CLEAVAGE FACTOR II COMPLEX, SUBUNIT SWD2 /// COMPASS COMPONENT SWD2, PUTATIVE	18	4	10	4	1	41.9	8.07	265	0	1.13	0.880282	0.995	0.945314	0.999475	111.9	93.6	100.2	129.1	88.2	100.7	87.6	100.2	88.6	Other
High	sca104.g106900.t1	PREDICTED: ATP-BINDING CASSETTE TRANSPORTER, PARTIAL /// ABC TRANSPORTER F FAMILY MEMBER 1-LIKE /// ATP-BINDING CASSETTE TRANSPORTER,	37	22	177	21	1	80	6.18	5324	2	1.278	0.880282	1.137	0.97882	0.858299	116.1	116.7	110.5	104.3	102.7	95.4	91.9	75.9	86.5	Chloroplast
High	sca031.g107200.t1	PREDICTED: SIGNAL RECOGNITION PARTICLE SUBUNIT SRP72-LIKE /// SIGNAL RECOGNITION PARTICLE /// SIGNAL RECOGNITION PARTICLE SUBUNIT SRP72	32	13	97	13	1	68.6	8.35	4146	0	0.866	0.881057	0.761	0.942063	0.344263	94.4	83.2	88.6	108.3	112.2	116.4	95.5	99.1	102.3	Other
High	sca075.g103100.t1	PREDICTED: BTB/POZ AND MATH DOMAIN-CONTAINING /// BTB/POZ AND MATH DOMAIN-CONTAINING-LIKE /// BTB/POZ-LIKE	9	3	5	3	1	45.1	8.31	64	0	1	0.881057	0.936	0.942063	0.999475	92.4	117.3	98.5	98.7	114.3	114.7	92.4	70.8	101	Chloroplast
High	sca110.g100850.t2	PREDICTED: AROGENATE /// AROGENATE DEHYDROGENASE /// AROGENATE/PREPHENATE DEHYDROGENASE	18	6	23	6	1	51	7.06	675	0	1.266	0.881834	1.169	0.950077	0.89196	113.4	111.3	118.3	97	99.9	95.1	83.6	88	93.5	Mitochondrial
High	sca008.g105700.t1	PREDICTED: TRYPTOPHAN SYNTHASE SUBUNIT ALPHA /// TRYPTOPHAN SYNTH /// TRYPTOPHAN SYNTHASE ALPHA	32	7	65	7	1	29.8	9.31	2084	0	1.146	0.882613	1	0.943808	0.999475	103.9	105	102.7	109.3	102.5	102.7	90.7	90.5	92.6	Signal
High	sca167.g101900.t1	PREDICTED: AMINE OXIDASE /// 15-CIS-PHYTOENE DESATURASE, CHLOROPLASTIC/CHROMOPLASTIC-LIKE /// OXIDOREDUCTASE-LIKE	22	8	17	8	1	50.1	8.18	402	0	1.635	0.882613	1.529	0.951305	0.209002	135.2	135.9	119.8	88	88.8	92.3	77.7	83.1	79.1	Mitochondrial
High	sca209.g101750.t2	PREDICTED: TRANSCRIPTION FACTOR IIF /// AF-9-LIKE /// PROTEIN AF-9 HOMOLOG	16	3	15	3	1	25.1	6.55	128	0	0.71	0.883392	0.67	0.928398	0.434863	81.1	73.7	73	121.1	102.7	130.2	107	103.9	107.3	Other
High	sca034.g109050.t1	PREDICTED: LA-RELATED /// LA-RELATED-LIKE /// LA-RELATED ISOFORM X1	28	15	106	15	1	77.8	7.59	2893	0	0.956	0.883392	0.851	0.976475	0.755681	92.9	93.5	93.5	113.9	109.9	102.6	100.7	95.1	97.8	Mitochondrial
High	sca057.g102800.t2	PREDICTED: 50S RIBOSOMAL-2, CHLOROPLASTIC /// 50S RIBOSOMAL-2, CHLOROPLASTIC-LIKE /// BNAA01G27990D	35	9	59	9	1	34.2	10.07	1416	0	0.984	0.884173	0.819	0.961382	0.598492	89.7	91.7	96.9	109.8	112	108.5	102.2	93.2	96	Mitochondrial
High	sca026.g102700.t1	PREDICTED: GLYCINE DEHYDROGENASE /// RECNAME: FULL=GLYCINE DEHYDROGENASE (DECARBOXYLATING), MITOCHONDRIAL; ALTNAME: FULL=GLYCINE CLEAVAGE SYSTEM P; ALTNAME: FULL=GLYCINE DECARBOXYLASE; ALTNAME: FULL=GLYCINE DEHYDROGENASE (AMINOMETHYL-TRANSFERRING); FLAGS: PRECURSOR /// GLYCINE DE	47	29	335	29	1	111.3	6.74	8515	0	0.971	0.884956	0.814	0.97882	0.510733	93.1	89.6	97.2	115	110	104.1	93.7	97.4	100	Mitochondrial
High	sca104.g107250.t1	PREDICTED: TRNA (ADENINE(58)-N(1))-METHYLTRANSFERASE NON-CATALYTIC SUBUNIT TRM6 /// TRNA (ADENINE(58)-N(1))-METHYLTRANSFERASE NON-CATALYTIC SUBUNIT TRM6-LIKE /// TRNA (ADENINE	28	7	34	7	1	48.2	5.59	1345	0	1.115	0.88574	0.993	0.941866	0.999475	112.8	97.6	106.4	107	104	107.2	77.3	92.1	95.5	Other
High	sca011.g101800.t1	PREDICTED: TPA: PUTATIVE RING ZINC FINGER DOMAIN SUPERFAMILY /// LIM DOMAIN AND RING FINGER.01 /// ZINC FINGER FAMILY	6	4	6	4	1	97	8.62	110	0	1.118	0.886525	0.825	0.943808	0.89196	98.6	90.1	101.7	119.5	84.8	127.4	111.8	75.2	91	Other
High	sca075.g101500.t1	PREDICTED: OUTER ENVELOPE PORE-3 /// OUTER ENVELOPE PORE-3, CHLOROPLASTIC/MITOCHONDRIAL-LIKE /// ATOEP16-3	36	5	18	5	1	15.2	9.31	568	0	0.469	0.886525	0.388	0.943808	0.00339416	41.8	48.9	72	110.4	117.7	185.4	102.7	104.3	116.8	Other
High	sca006.g103950.t1	PREDICTED: IAA-AMINO ACID HYDROLASE ILR1-LIKE /// IAA-AMINO ACID HYDROLASE ILR1-LIKE 4-LIKE /// IAA-AMINO ACID HYDROLASE ILR1-LIKE	23	7	27	7	1	45.4	6.76	587	0	0.759	0.886525	0.732	0.945355	0.437447	82.2	74.5	87.7	103.6	117	119.7	108.3	103.7	103.3	Signal
High	sca139.g113600.t3	PREDICTED: PROLYL ENDOPEPTIDASE /// PROLYL ENDOPEPTIDASE-LIKE /// PREP	22	12	67	12	1	93.4	6.58	1258	0	1.132	0.887311	0.955	0.950396	0.997409	101.9	98.5	102.6	106.7	110.1	102.2	89.5	97.9	90.7	Chloroplast
High	sca163.g102750.t1	PREDICTED: NUCLEOLAR COMPLEX HOMOLOG /// NUCLEOLAR COMPLEX-LIKE /// NUCLEOLAR COMPLEX	15	9	37	9	1	78.1	5.17	878	0	0.623	0.888099	0.527	0.950523	0.0301839	61.3	87.2	67.4	116.3	114	133	103.2	109.4	108.2	Other
High	sca067.g100800.t1	PREDICTED: EUKARYOTIC INITIATION FACTOR 4A-LIKE /// EUKARYOTIC INITIATION FACTOR 4A- /// EUKARYOTIC INITIATION FACTOR 4A-2-LIKE	61	23	339	21	1	46.8	5.48	10172	0	1.071	0.888099	0.966	0.979646	0.999426	97.2	108.7	98.3	106.9	108.2	101.8	91	96.1	91.8	Other
High	sca012.g100450.t1	PREDICTED: CYSTEINE PROTEASE /// ORYZAIN ALPHA CHAIN-LIKE /// KDEL-TAILED CYSTEINE ENDOPEPTIDASE CEP1	12	3	24	3	1	43	5.44	799	0	1.351	0.888099	1.205	0.943808	0.853135	110	126.5	92.6	91.3	74.9	125.9	81.1	93.6	104.2	Signal
High	sca048.g100100.t4	PREDICTED: GAMMA CARBONIC ANHYDRASE /// GAMMA CARBONIC ANHYDRASE 1, MITOCHONDRIAL /// GAMMA CARBONIC ANHYDRASE 1, MITOCHONDRIAL-LIKE	43	8	31	8	1	26.6	5.68	808	0	0.742	0.888889	0.682	0.943808	0.255254	73.2	66.2	92.9	110.9	90.6	136.2	98.6	114.1	117.3	Other
High	sca077.g104350.t1	UNKNOWN	10	6	15	6	1	90.6	4.69	314	0	0.938	0.88968	0.774	0.943808	0.84135	75.6	103.5	89.6	119	95.2	115.8	105.8	100	95.5	Mitochondrial
High	sca035.g104300.t1	PREDICTED: ISOFORM X1 /// PYROGLUTAMYL-PEPTIDASE 1-LIKE /// DNAJ-LIKE B MEMBER 8	2	1	1	1	1	83.1	9.23	16	0	1.084	0.88968	0.965	0.945314	0.999475	113.3	100	95.3	102.8	103.7	104.9	95.3	92.2	92.4	Other
High	sca209.g100100.t1	PREDICTED: RIBOSOME MATURATION /// RIBOSOME MATURATION-LIKE /// SHWACHMAN-BODIAN-DIAMOND-LIKE, PARTIAL	22	7	30	7	1	42	8.24	402	0	1.076	0.890472	0.857	0.943808	0.920017	100.7	90.5	100.7	118.5	105.6	104.4	92	94.1	93.6	Other
High	sca034.g102700.t1	PREDICTED: PLANT SPECIFIC MITOCHONDRIAL IMPORT RECEPTOR SUBUNIT TOM20 /// MITOCHONDRIAL IMPORT RECEPTOR SUBUNIT TOM20 /// TRANSLOCASE OF OUTER MITOCHONDRIAL MEMBRANE	15	3	9	3	1	22.7	5.07	129	0	0.81	0.890472	0.692	0.95123	0.448107	80	67.9	102.7	115.6	108.9	111.5	98.8	97	117.7	Other
High	sca022.g105150.t2	PREDICTED: 3-OXOACYL- /// 3-OXOACYL-ACP SYNTHASE /// 3-OXOACYL-(ACYL-CARRIER-PROTEIN) SYNTHASE III (BETA-KETOACYL-ACP SYNTHASE III)(KAS III)	36	8	75	8	1	39.6	6.8	2558	0	1.107	0.890472	0.986	0.948414	0.999475	106.4	102.8	104.7	107.9	90.1	107.4	96.1	95.3	89.3	Mitochondrial
High	sca153.g102300.t1	PREDICTED: 39S RIBOSOMAL, MITOCHONDRIAL-LIKE /// 50S RIBOSOMAL-LIKE /// RIBOSOMAL	30	9	34	9	1	34.2	10.35	872	0	0.974	0.890472	0.872	0.942063	0.851826	92.7	91.2	95.3	106.3	116.8	103.7	94.6	93.7	105.7	Mitochondrial
High	sca232.g102850.t1	PREDICTED: RNA-BINDING /// RNA-BINDING-LIKE /// BNAC08G35690D	24	16	88	16	1	114.3	9.25	3034	0	1.158	0.892061	1.009	0.943808	0.999475	106.6	108.7	97.4	105.6	100.8	97.6	92.1	89.9	101.5	Other
High	sca174.g103450.t1	PREDICTED: PUTATIVE 12-OXOPHYTODIENOATE REDUCTASE 11 /// 12-OXOPHYTODIENOATE REDUCTASE 2-LIKE /// 12-OXOPHYTODIENOATE REDUCTASE	42	13	99	13	1	51.4	8.85	2542	0	1.213	0.892061	1.14	0.984046	0.89196	105.8	106.5	123.5	92.8	98.5	95.3	105.2	87.8	84.6	Chloroplast
High	sca039.g106500.t1	PREDICTED: ELECTRON TRANSFER FLAVOPROTEIN SUBUNIT BETA /// ELECTRON TRANSFER FLAVOPROTEIN /// ELECTRON TRANSFER FLAVOPROTEIN SUBUNIT BETA, MITOCHONDRIAL	31	6	22	6	1	27.4	8.53	619	0	0.809	0.892061	0.722	0.951036	0.331509	89.9	84.2	79.8	106.3	116.6	110.8	90.9	104.1	117.3	Other
High	sca061.g109450.t4	PREDICTED: SERINE/ARGININE REPETITIVE MATRIX-LIKE /// SERINE/ARGININE REPETITIVE MATRIX-LIKE ISOFORM X1 /// SAFB-LIKE TRANSCRIPTION MODULATOR ISOFORM X1	20	4	19	4	1	23.8	12.02	786	0	1.148	0.892857	1.076	0.945355	0.98266	104.5	110.8	101.6	109.9	95.5	94.4	91	85.3	107.1	Other
High	sca035.g103050.t1	PREDICTED: DDB1- AND CUL4-ASSOCIATED FACTOR 13 /// NUCLEOTIDE BINDING,PROTEIN BINDING /// DDB1- AND CUL4-ASSOCIATED FACTOR 13 ISOFORM X1	11	4	13	4	1	50.8	9.45	367	0	1.021	0.892857	0.848	0.943808	0.948589	68.8	90.5	108	113.4	106.8	115.5	105.1	88.7	103.1	Other
High	sca139.g110950.t1	PREDICTED: CYSTATHIONINE GAMMA-SYNTHASE /// CYSTATHION /// CYSTATHIONINE GAMMA-SYNTHASE, PUTATIVE	27	10	111	9	1	50.4	6.67	3079	1	1.348	0.893655	1.205	0.984969	0.628091	113.2	119	113.4	107.3	98.8	84.6	91.8	88.3	83.6	Mitochondrial
High	sca139.g113550.t1	PREDICTED: PEPTIDASE M3 /// POSSIBLE METALLOENDOPEPTIDASE /// PUTATIVE PEPTIDASE	7	5	26	5	1	96.4	6.27	466	0	0.814	0.894454	0.611	0.950523	0.0903351	56.4	75.5	87.5	127.9	123.4	115.3	114.4	92.7	107	Other
High	sca026.g100300.t3	PREDICTED: 50S RIBOSOMAL /// PROBABLE 39S RIBOSOMAL, MITOCHONDRIAL-LIKE /// PROBABLE 39S RIBOSOMAL, MITOCHONDRIAL-LIKE ISOFORM X2	27	3	27	3	1	17.1	11.22	447	0	0.989	0.895255	0.958	0.951709	0.999429	101.7	93.1	102	114.9	97.1	103.4	102.8	103	82	Mitochondrial
High	sca089.g111950.t2	PREDICTED: EPIMERASE FAMILY /// EPIMERASE FAMILY-LIKE ISOFORM X1 /// GIANT CHLOROPLAST 1 FAMILY	14	4	14	4	1	40.2	9.99	459	0	0.848	0.896057	0.824	0.942943	0.872247	94.3	90.6	78.5	130.1	109.9	94.1	111.3	98.5	92.6	Chloroplast
High	sca123.g101450.t1	PREDICTED: CAROTENOID OXYGENASE /// LIGNOSTILBENE-ALPHA,BETA-DIOXYGENASE-LIKE ENZYME /// BETA-CAROTENE 15,15&APOS;-MONOOXYGENASE	3	3	14	3	1	150.7	7.69	517	0	1.544	0.896057	1.399	0.951535	0.587798	126.8	122	132.2	90.6	101.5	92.6	82.1	90.9	61.5	Chloroplast
High	sca057.g100850.t1	PREDICTED: TETRATRICOPEPTIDE REPEAT HOMOLOG /// HSP90 CO-CHAPERONE CNS1 (CONTAINS TPR REPEATS) (ISS) /// TETRATRICOPEPTIDE REPEAT-LIKE	14	4	13	4	1	46.3	5.15	657	0	1.113	0.898473	0.99	0.942063	0.999475	104.5	108.2	89.6	103	109.4	101.3	92.6	97.2	94.2	Other
High	sca104.g108750.t1	PREDICTED: DNA POLYMERASE V /// DNA POLYMERASE V FAMILY /// DNA POLYMERASE V-LIKE	19	18	80	18	1	131.9	5.8	2718	0	1.402	0.898473	1.217	0.954271	0.766529	111.7	122.8	116.9	98.1	97.5	96	78.7	87.6	90.8	Signal
High	sca211.g100050.t4	UNKNOWN	37	33	553	24	1	155.1	9.01	24614	1	0.587	0.899281	0.567	0.988625	0.000642255	69.4	69.7	59.1	122.4	104.3	135.9	110.1	118.8	110.3	Mitochondrial
High	sca114.g105000.t1	PREDICTED: RIBOSOME BIOGENESIS HOMOLOG /// RIBOSOME BIOGENESIS HOMOLOG {ECO:0000255|HAMAP-RULE:MF_03027} ISOFORM X1 /// BNAC04G04050D	25	10	38	10	1	88.3	5.14	712	0	1.179	0.900901	0.991	0.949708	0.999475	99.7	100.1	111.4	107.8	94.2	112.5	97.1	84.9	92.1	Other
High	sca022.g105900.t1	PREDICTED: TRNA (GUANINE-N(7)-)-METHYLTRANSFERASE /// TRNA (GUANINE- /// TRNA (GUANINE-N(7)-)-METHYLTRANSFERASE-LIKE	37	6	30	6	1	30.7	7.99	809	0	1.113	0.901713	1.003	0.954271	0.999475	103.4	90.5	107.7	115.9	90.2	105.1	92.3	81.3	113.6	Other
High	sca039.g101800.t1	PREDICTED: PROTEIN PLEIOTROPIC REGULATORY LOCUS 1-LIKE /// PROTEIN PLEIOTROPIC REGULATORY LOCUS 1 /// PP1/PP2A PHOSPHATASE PLEIOTROPIC REGULATOR PRL1	40	13	75	13	1	54.6	9.19	2688	0	1.16	0.901713	1.061	0.97882	0.999426	107.6	107.1	103.3	101.4	97.7	109.7	91.4	92.3	89.6	Chloroplast
High	sca090.g106300.t2	PREDICTED: PHOTOSYSTEM II REACTION CENTER PSB28, CHLOROPLASTIC /// PHOTOSYSTEM II /// PHOTOSYSTEM II REACTION CENTER	12	2	17	2	1	16.2	8.12	295	0	0.974	0.902527	0.88	0.978622	0.853135	95.6	92.3	97.9	102.3	105	116.4	103	94.8	92.7	Mitochondrial
High	sca094.g100250.t1	PREDICTED: EXOSOME COMPLEX COMPONENT RRP43-LIKE /// EXOSOME COMPLEX COMPONENT RRP43 /// 3&APOS;-5&APOS;-EXORIBONUCLEASE/RNA BINDING-LIKE	23	6	31	6	1	31	4.77	827	0	0.949	0.903342	0.868	0.943808	0.943317	99.5	104.1	79.5	114.5	99.1	107.4	89.1	109.7	97	Other
High	sca125.g100950.t1	PREDICTED: EUKARYOTIC TRANSLATION INITIATION FACTOR 3 SUBUNIT L /// EUKARYOTIC TRANSLATION INITIATION FACTOR 3 SUBUNIT L-LIKE /// EUKARYOTIC TRANSLATION INITIATION FACTOR 3 SUBUNIT L {ECO:0000255|HAMAP-RULE:MF_03011}-LIKE	46	20	187	20	1	59.8	7.01	5137	0	1.071	0.903342	0.953	0.988961	0.985101	99	102.3	98.1	103.9	108.6	101.5	101.1	93.8	91.7	Other
High	sca089.g112250.t2	PREDICTED: PROHIBITIN /// PROHIBITIN-3, MITOCHONDRIAL-LIKE /// PROHIBITIN-3, MITOCHONDRIAL	26	7	36	7	1	31.1	8.29	349	0	0.625	0.904977	0.549	0.956818	0.0205812	60.4	68.2	83.4	109.9	93.1	154.5	99.5	109.1	121.9	Signal
High	sca098.g103800.t1	PREDICTED: NUCLEAR TRANSPORT FACTOR 2 /// NUCLEAR TRANSPORT FACTOR 2-LIKE /// NUCLEAR TRANSPORT FACTOR 2, PUTATIVE	35	3	22	3	1	13	5.67	517	0	0.866	0.904977	0.717	0.98926	0.155586	81.2	87	90.6	113.2	123.1	109.8	102.5	88.1	104.6	Other
High	sca013.g100200.t2	PREDICTED: ATP SYNTHASE SUBUNIT DELTA&APOS;, MITOCHONDRIAL-LIKE /// H+-OR NA+-TRANSLOCATING F-TYPE, V-TYPE AND A-TYPE ATPASE SUPERFAMILY /// ATP SYNTHASE SUBUNIT DELTA&APOS;, MITOCHONDRIAL	58	6	59	6	1	22.5	5.58	1553	0	1.113	0.904977	1.007	0.98926	0.999475	102.5	112.4	96	101.8	95.6	109	92.1	95.2	95.4	Mitochondrial
High	sca001.g101200.t2	PREDICTED: PROGRAMMED CELL DEATH-LIKE /// PROGRAMMED CELL DEATH /// OS08G0120500	56	29	301	29	1	78.6	5.35	9684	0	0.959	0.905797	0.894	0.98926	0.873052	94.1	95.2	96.1	105.3	105	110.7	100.4	92.9	100.2	Other
High	sca139.g113950.t1	PREDICTED: ISOAMYLASE /// ISOAMYLASE 1, CHLOROPLASTIC-LIKE /// ISOAMYLASE 1, CHLOROPLASTIC	28	17	97	17	1	99.5	5.97	2662	0	0.89	0.906618	0.799	0.98926	0.510733	88.9	90.4	86	109.4	113.1	108	99.2	101.6	103.3	Mitochondrial
High	sca067.g104350.t1	PREDICTED: TENA FAMILY TRANSCRIPTIONAL REGULATOR /// TRANSCRIPTION ACTIVATOR /// TENA FAMILY TRANSCRIPTIONAL	36	6	37	6	1	23.5	5.67	1161	0	0.381	0.907441	0.343	0.950523	3.66741e-07	40.2	44.8	45.6	116.1	177.3	133.1	105.4	114	123.5	Other
High	sca153.g101500.t1	UNKNOWN	8	4	13	4	1	80.7	5.12	520	0	0.595	0.908265	0.541	0.95753	0.147732	70.2	69.5	52.5	124	128.5	121.6	99.3	116.8	117.6	Other
High	sca217.g100350.t1	PREDICTED: MUCIN-LIKE(ISS)	20	8	80	8	1	55.8	4.92	2486	0	0.843	0.909091	0.845	0.97882	0.731253	83.9	89.6	95.6	109.5	103.8	113.1	99.5	106.6	98.4	Mitochondrial
High	sca011.g104000.t1	PREDICTED: ELONGATION FACTOR 1-GAMMA /// ELONGATION FACTOR 1-GAMMA-LIKE /// MGC76278	25	6	57	6	1	33.3	5.06	2290	0	1.289	0.909091	1.188	0.961382	0.853135	109.2	121.8	111.6	101.8	102.5	84.4	88.8	93.2	86.6	Chloroplast
High	sca013.g104800.t1	PREDICTED: WD REPEAT-CONTAINING HOMOLOG /// WD REPEAT-CONTAINING /// WD40 REPEAT-LIKE	15	4	22	4	1	43	4.75	575	0	0.837	0.909918	0.805	0.954271	0.712279	90.7	89.1	80.4	100.2	110.8	122.6	109.3	100.8	96.1	Other
High	sca034.g109000.t1	UNKNOWN	13	4	26	4	1	47.6	8.06	1146	0	1.121	0.911577	1.154	0.956818	0.920529	116.4	109.9	104.7	100.9	82.1	103.5	90.2	98	94.3	Mitochondrial
High	sca094.g100500.t1	PREDICTED: TRANSCRIPTION FACTOR /// TRANSCRIPTION FACTOR, PUTATIVE /// , CONSERVED	38	3	19	3	1	10.6	10.05	368	0	0.91	0.912409	0.903	0.967	0.961327	90.9	93.2	85.2	95.6	103.3	128.3	84	102.4	117.1	Other
High	sca043.g100550.t2	PREDICTED: ATP-DEPENDENT ZINC METALLOPROTEASE FTSH 2, CHLOROPLASTIC-LIKE /// ATP-DEPENDENT ZINC METALLOPROTEASE FTSH 2 /// BNAC08G01810D	26	13	66	13	1	72.9	6.62	2010	0	1.558	0.912409	1.378	0.951709	0.322316	140.8	129.5	120.5	80.5	97.1	87.5	81.3	83.2	79.8	Mitochondrial
High	sca067.g102250.t1	PREDICTED: PEPTIDYL-PROLYL CIS-TRANS ISOMERASE /// PEPTIDYL-PROLYL CIS-TRANS ISOMERASE CYP /// PEPTIDYL-PROLYL CIS-TRANS ISOMERASE CYP19-4	48	10	83	10	1	24.2	7.81	2016	0	0.76	0.914077	0.695	0.989407	0.068494	80.5	78.4	79.9	115.8	112.9	121.7	105.9	103.6	101.2	Signal
High	sca063.g101650.t1	PREDICTED: ISOFORM X /// ISOFORM X1 /// ISOFORM X2	50	3	18	3	1	12.4	4.72	1002	0	1.394	0.914077	1.274	0.948225	0.749396	116.2	133.2	113.8	92.3	104.6	83	84.4	90.9	81.7	Other
High	sca185.g101400.t1	PREDICTED: EUKARYOTIC TRANSLATION INITIATION FACTOR 3 SUBUNIT C-LIKE /// EUKARYOTIC INITIATION FACTOR /// EUKARYOTIC	47	38	265	38	1	107.3	6.3	6162	0	1.006	0.914077	0.919	0.989407	0.941091	97.5	100	95.5	106.6	108.8	102.7	98.5	99.4	91.1	Other
High	sca015.g100050.t1	PREDICTED: COBALAMIN-DEPENDENT METHIONINE SYNTHASE /// HOMOCYSTEINE S-METHYLTRANSFERASE /// METHIONINE SYNTHASE	50	19	138	16	1	65.9	5.22	3087	3	1.196	0.914077	1.093	0.989407	0.931491	108.2	107.6	112.3	98.9	96.2	103.1	90.5	90.2	93	Chloroplast
High	sca065.g100050.t1	UNKNOWN	35	49	968	34	1	248.8	5.31	40562	20	0.604	0.914913	0.608	0.989407	0.0040157	73	72.4	61.8	120.1	108.4	125.8	109.9	119.8	108.7	Signal
High	sca035.g103550.t1	PREDICTED: PROBABLE GLUCAN 1,3-ALPHA-GLUCOSIDASE /// GLYCOSIDE-HYDROLASE-LIKE /// ALPHA 1,3-GLUCOSIDASE	27	17	77	17	1	101.9	6.3	1705	0	0.699	0.91659	0.673	0.966216	0.163998	77.5	69.4	83.9	121	103	116.9	110.9	110.4	106.9	Signal
High	sca146.g106500.t1	PREDICTED: EUKARYOTIC TRANSLATION INITIATION FACTOR 3 SUBUNIT A-LIKE /// EUKARYOTIC TRANSLATION INITIATION FACTOR 3 SUBUNIT A /// EUKARYOTIC TRANSLATION INITIATION FACTOR 3A	39	33	276	33	1	96.6	8.81	6491	0	1.069	0.91659	0.98	0.989407	0.999475	100.6	103.4	100.3	102.7	107.3	101.2	94.1	96.5	93.9	Other
High	sca107.g100200.t1	PREDICTED: CYTOCHROME B-C1 COMPLEX SUBUNIT 6-LIKE /// UBIQUINOL-CYTOCHROME C REDUCTASE HINGE /// PUTATIVE UBIQUINOL--CYTOCHROME-C REDUCTASE	85	3	11	3	1	7.8	4.67	193	0	0.756	0.91659	0.693	0.954271	0.50195	67.2	75.7	87.4	97	109.2	126.6	135.7	100.1	101.1	Other
High	sca209.g102000.t1	PREDICTED: 5-METHYLTETRAHYDROFOLATE--HOMOCYSTEINE METHYLTRANSFERASE /// COBALAMIN-DEPENDENT METHIONINE SYNTHASE /// METHIONINE SYNTHASE, PARTIAL	19	6	36	4	1	40.4	4.4	1191	0	1.276	0.91659	1.17	0.973453	0.853135	111.9	116.3	110.3	104.5	94	94.3	95.5	86.7	86.4	Signal
High	sca110.g107350.t1	PREDICTED: IMIDAZOLE GLYCEROL PHOSPHATE SYNTHASE HISHF, CHLOROPLASTIC /// IMIDAZOLE GLYCEROL PHOSPHATE SYNTHASE HISHF, CHLOROPLASTIC-LIKE /// IMIDAZOLE GLYCEROL PHOSPHATE SYNTHASE	45	20	174	20	1	61.9	6.04	6000	0	1.135	0.917431	1.031	0.989407	0.999475	104.8	105.5	104.8	103.2	100.5	101.6	92.3	92.2	95	Mitochondrial
High	sca053.g101000.t1	PREDICTED: HISTONE H2B /// HISTONE H2B.5 /// HISTONE H2B.1	48	6	142	3	1	13.1	10.27	4610	0	0.986	0.92081	0.885	0.989407	0.849165	103.1	94.4	90.8	116.5	93.5	114.2	86.6	95.7	105.2	Other
High	sca003.g104000.t1	UNKNOWN	21	2	11	2	1	17.4	10.56	429	0	1.569	0.921659	1.446	0.961864	0.545087	105.3	132.4	132.1	109.2	91.6	85.2	76.9	84.4	82.8	Other
High	sca174.g100600.t2	PREDICTED: PROLYL-TRNA SYNTHETASE ASSOCIATED DOMAIN-CONTAINING /// PROLYL-TRNA SYNTHETASE ASSOCIATED DOMAIN-CONTAINING-LIKE /// YBAK/AMINOACYL-TRNA SYNTHETASE-ASSOCIATED DOMAIN-CONTAINING	40	10	65	10	1	33.7	7.88	2046	0	1.098	0.921659	1.013	0.989407	0.999475	100.4	105.7	101.5	105	104.4	99.9	91.4	96.2	95.6	Mitochondrial
High	sca075.g100400.t1	PREDICTED: METAL TRANSPORTER NRAMP3-LIKE /// NATURAL RESISTANCE-ASSOCIATED MACROPHAGE, PUTATIVE /// OS03G0208500	10	7	40	7	1	118.3	6.61	1394	0	1.189	0.922509	1.097	0.968028	0.972083	111.1	112	100.8	110.2	102	88.3	89.6	94.2	92	Mitochondrial
High	sca181.g102000.t1	PREDICTED: ISOFORM X2 /// NAD(P)-BINDING ROSSMANN-FOLD SUPERFAMILY /// ISOFORM X	17	3	3	3	1	30.7	5.1	54	0	0.628	0.922509	0.752	0.965929	0.843389	73.4	69.1	97.9	132	79.3	130.2	121.7	110	86.5	Signal
High	sca017.g103100.t2	PREDICTED: GLUTAREDOXIN /// CHAIN A, CRYSTAL STRUCTURE OF THE OXIDIZED GLUTAREDOXIN FROM CHLORELLA SOROKINIANA T-89 &GT;GI|560188811|PDB|4I2U|A CHAIN A, CRYSTAL STRUCTURE OF THE REDUCED GLUTAREDOXIN FROM CHLORELLA SOROKINIANA T-89 IN COMPLEX WITH GLUTATHIONE /// MONOTHIOL GLUTAREDOXIN-S6	42	5	36	5	1	18.9	8.63	927	0	0.813	0.922509	0.851	0.967	0.856447	85.6	92.5	92.6	114	87.5	108.9	105.2	114.3	99.4	Mitochondrial
High	sca001.g102750.t2	PREDICTED: BETA AND BETA-PRIME SUBUNITS OF DNA DEPENDENT RNA-POLYMERASE /// DNA-DIRECTED RNA POLYMERASE I COMPLEX LARGE SUBUNIT NUC1 /// DNA-DIRECTED RNA POLYMERASE I	25	27	122	27	1	196.9	6.65	3752	0	1.137	0.922509	1.031	0.968028	0.999475	102.1	103.3	109	100	100.2	99.5	89.8	104.4	91.8	Other
High	sca106.g111900.t1	PREDICTED: REQUIRED-FOR-CELL-DIFFERENTIATION 1 /// CELL DIFFERENTIATION HOMOLOG ISOFORM X1 /// RCD1-LIKE	7	2	7	2	1	31.1	7.39	157	0	0.583	0.923361	0.539	0.967	0.252831	66.7	68.3	62.9	123.8	126.8	102.7	96.9	117.1	134.7	Other
High	sca033.g107650.t4	PREDICTED: THYLAKOID LUMENAL 29 KDA, CHLOROPLASTIC /// THYLAKOID LUMENAL 29 KDA, CHLOROPLASTIC-LIKE /// THYLAKOID LUMENAL 29 KDA, CHLOROPLASTIC-LIKE ISOFORM X1	45	10	90	10	1	35.9	8.09	2755	0	0.792	0.924214	0.681	0.989407	0.0458267	80.6	82.4	75.2	118.4	112.6	115.7	99.2	104.1	111.8	Chloroplast
High	sca133.g101050.t1	PREDICTED: POLYPYRIMIDINE TRACT-BINDING 1-LIKE ISOFORM X2 /// POLYPYRIMIDINE TRACT-BINDING 1 /// POLYPYRIMIDINE TRACT-BINDING 1-LIKE ISOFORM X	17	3	22	3	1	22.4	8.31	455	0	0.995	0.924214	0.88	0.968277	0.924148	97	101.3	89.8	114	105.3	102	97.5	98.7	94.3	Chloroplast
High	sca015.g108600.t1	PREDICTED: PEPTIDYLPROLYL ISOMERASE /// PEPTIDYL-PROLYL CIS-TRANS ISOMERASE, FKBP-TYPE /// PEPTIDE METHIONINE SULFOXIDE REDUCTASE	25	3	22	3	1	23.9	4.93	986	0	1.183	0.925069	1.025	0.961357	0.999475	113.4	101.4	124.3	111.9	98.9	73.6	95.8	91.5	89.3	Signal
High	sca163.g102500.t1	PREDICTED: PROBABLE PLASTID-LIPID-ASSOCIATED, CHLOROPLASTIC-LIKE /// PROBABLE PLASTID-LIPID-ASSOCIATED, CHLOROPLASTIC /// PLASTID-LIPID ASSOCIATED / FIBRILLIN FAMILY 1	34	10	104	10	1	50.1	5.96	4446	0	0.931	0.925926	0.862	0.989407	0.772106	92.6	93.6	91.5	107.4	104.6	110.3	99.4	103.3	97.4	Mitochondrial
High	sca039.g100350.t1	PREDICTED: H/ACA RIBONUCLEOPROTEIN COMPLEX SUBUNIT 4-LIKE /// H/ACA RIBONUCLEOPROTEIN COMPLEX SUBUNIT 4 /// LOW QUALITY: H/ACA RIBONUCLEOPROTEIN COMPLEX SUBUNIT 4-LIKE	32	12	95	12	1	50.9	9.45	2293	0	0.966	0.925926	0.956	0.989407	0.987855	91.1	102.3	96.6	108	102.8	101	100	105.9	92.3	Chloroplast
High	sca034.g100200.t1	PREDICTED: DELTA-1-PYRROLINE-5-CARBOXYLATE SYNTHASE ISOFORM X1 /// DELTA1-PYRROLINE-5-CARBOXYLATE SYNTHETASE 1 /// DELTA-1-PYRROLINE-5-CARBOXYLATE SYNTHASE B-LIKE	54	19	148	19	1	45.7	6.39	3838	0	1.22	0.925926	1.156	0.989407	0.772106	111.8	109.7	113.8	96.7	101.8	92.3	89.6	91	93.3	Other
High	sca034.g105350.t1	PREDICTED: PROBABLE NUCLEOLAR-2 ISOFORM X2 /// PROBABLE NUCLEOLAR-2 ISOFORM X1 /// PROBABLE NUCLEOLAR-2	60	22	228	22	1	56.1	9	9360	0	0.99	0.926784	0.917	0.989407	0.935088	98.4	95.3	98.6	107.3	102.9	108.4	99.4	97.3	92.3	Other
High	sca005.g100650.t1	PREDICTED: GLUTATHIONE SYNTHETASE /// GLUTATHIONE SYNTHETASE, CHLOROPLASTIC-LIKE /// GLUTATHIONE SYNTHETASE, CHLOROPLASTIC-LIKE ISOFORM X3	6	4	31	4	1	92	5.91	1092	0	1.028	0.926784	0.887	0.973453	0.942284	89	100	95.7	100.3	105	110	113.9	97.3	88.8	Signal
High	sca004.g103050.t1	PREDICTED: 30S RIBOSOMAL	20	4	32	4	1	27.6	9.7	242	0	0.916	0.927644	0.85	0.964682	0.813922	88.2	93.1	95.6	103.8	101.7	114.5	96.3	105.8	101	Mitochondrial
High	sca051.g103150.t1	PREDICTED: SURFEIT LOCUS-LIKE /// SURFEIT LOCUS /// RECNAME: FULL=SURFEIT LOCUS; SHORT=SURF-2	7	2	14	2	1	29	6.6	399	0	1.117	0.929368	0.985	0.968028	0.999475	104.7	92.3	113.5	106.3	96.2	103	93.7	89.4	101	Other
High	sca044.g106300.t1	PREDICTED: RIBOSOMAL-LIKE /// RIBOSOMAL/GLN-TRNA SYNTHETASE, BETA-BARREL DOMAIN /// RIBOSOMAL	25	4	44	4	1	25.2	8.87	1555	0	0.978	0.929368	0.972	0.968028	0.999475	98.4	88.6	104.1	100.6	108.5	107.1	100.6	92.7	99.5	Mitochondrial
High	sca104.g100300.t1	PREDICTED: LARGE SUBUNIT GTPASE 1 HOMOLOG ISOFORM X2 /// LARGE SUBUNIT GTPASE 1 HOMOLOG /// LARGE SUBUNIT GTPASE 1	28	14	74	14	1	66.6	7.85	1939	0	1.117	0.930233	1.086	0.973453	0.981314	107.5	109.9	101.2	99	97.9	100.6	91.8	98.4	93.7	Other
High	sca085.g102600.t1	PREDICTED: PHOSPHORIBOSYLGLYCINAMIDE FORMYLTRANSFERASE /// PHOSPHORIBOSYLGLYCINAMIDE FORMYLTRANSFERASE, CHLOROPLASTIC /// PHOSPHORIBOSYLGLYCINAMIDE FORMYLTRANSFERASE, CHLOROPLASTIC-LIKE	34	6	35	6	1	29.5	8.54	756	0	0.785	0.931966	0.794	0.973383	0.670684	81.5	84.7	88.5	115.2	101.8	111.5	103.9	109.1	103.9	Signal
High	sca057.g105550.t1	PREDICTED: HEAT SHOCK 70 KDA-LIKE /// HEAT SHOCK /// PUTATIVE 97 KDA HEAT SHOCK	69	37	417	37	1	88.1	4.93	15121	0	1.162	0.931966	1.083	0.989407	0.944712	108.4	109.7	102.4	100.1	100.2	99.2	93.3	93.2	93.6	Other
High	sca079.g100650.t2	PREDICTED: GDP-MANNOSE 3,5-EPIMERASE 1 /// GDP-MANNOSE 3,5-EPIMERASE /// GDP-MANNOSE 3,5-EPIMERASE-LIKE	48	16	154	16	1	44.2	6.34	4468	0	1.046	0.931966	0.975	0.989407	0.999475	100.7	101.5	97.7	103.3	105.5	96.4	96.2	96.9	101.7	Other
High	sca001.g110350.t1	PREDICTED: CYTOCHROME C /// RECNAME: FULL=CYTOCHROME C /// CYTOCHROME	39	4	67	4	1	12.1	9	1754	0	0.641	0.931966	0.602	0.989407	0.00328131	71.4	71.2	70.2	122.5	116.7	116.6	112.8	108.8	109.6	Other
High	sca098.g102800.t1	PREDICTED: CARBOXYPEPTIDASE /// THERMOSTABLE CARBOXYPEPTIDASE 1 /// PEPTIDASE M32, CARBOXYPEPTIDASE TAQ METALLOPEPTIDASE	41	16	120	16	1	59.5	6.61	4065	0	1.055	0.932836	0.973	0.989407	0.999475	103.2	99.6	101.9	107.4	102.3	101.5	92	95.4	96.6	Mitochondrial
High	sca025.g105500.t1	PREDICTED: E3 UBIQUITIN-PROTEIN LIGASE UPL2 /// E3 UBIQUITIN-PROTEIN LIGASE UPL2-LIKE /// E3 UBIQUITIN	13	12	51	12	1	146.1	5.54	884	0	1.099	0.933707	0.982	0.964682	0.999475	99.3	99.6	108.5	102.5	101.4	105.3	95.8	88.7	98.8	Other
High	sca209.g101350.t1	PREDICTED: PYRROLINE-5-CARBOXYLATE REDUCTASE /// PYRROLINE-5-CARBOXYLATE REDUCTASE-LIKE /// PYRROLINE-5-CARBOXYLATE REDUCTASE 2	28	5	31	5	1	37.1	7.39	1794	0	0.964	0.935454	0.891	0.978397	0.949992	88.3	92.3	99.2	104.6	103.7	110	106.6	92.3	102.9	Mitochondrial
High	sca011.g100250.t1	PREDICTED: PERIODIC TRYPTOPHAN HOMOLOG /// UNCHARACTERIZED WD REPEAT-CONTAINING.16-LIKE /// TRANSDUCIN/WD40 REPEAT-LIKE SUPERFAMILY	36	12	49	12	1	55.8	4.63	1214	0	1.047	0.935454	0.979	0.973453	0.999475	100.3	100.6	100.2	104.7	102.7	101.8	92.6	96.1	101.1	Other
High	sca123.g101500.t1	PREDICTED: MULTICOPPER OXIDASE /// MULTICOPPER LIKE /// RNA-BINDING	4	3	9	3	1	119.9	7.01	180	0	0.764	0.93633	0.797	0.968028	0.875057	89.3	84.2	83.1	106.4	105.6	125.8	116.9	71	117.8	Other
High	sca003.g100350.t2	PREDICTED: PROLIFERATING CELL NUCLEAR ANTIGEN /// PROLIFERATING CELL NUCLEAR ANTIGEN-LIKE /// PROLIFERATION CELL NUCLEAR ANTIGEN	23	6	23	6	1	35.8	4.84	916	0	2.171	0.937207	1.93	0.97514	0.0108456	144.7	153.7	162.5	77.7	79.7	67.1	72.9	70.8	70.9	Mitochondrial
High	sca061.g100500.t2	PREDICTED: ISOFORM X2 /// ISOFORM X1 /// ISOFORM X	30	10	58	10	1	49.6	8	1830	0	1.006	0.938086	0.934	0.989407	0.955718	97.9	95.6	99.9	106.1	101	107	97.1	95	100.4	Chloroplast
High	sca132.g103250.t2	PREDICTED: OTU DOMAIN-CONTAINING /// OTU DOMAIN-CONTAINING-LIKE /// OTU DOMAIN-CONTAINING, PUTATIVE	29	7	35	7	1	42.6	4.91	1048	0	0.755	0.938967	0.79	0.973453	0.658225	80.9	84.9	76.4	121.7	106.1	96.8	107.2	99.6	126.4	Other
High	sca011.g105150.t2	PREDICTED: 30S RIBOSOMAL /// PUTATIVE RIBOSOMAL /// EUKARYOTIC TRANSLATION INITIATION FACTOR 3 SUBUNIT A-LIKE	23	10	57	10	1	51.2	6.76	1485	0	1.065	0.938967	0.933	0.97882	0.955718	97.5	98.8	103	107.8	105.9	99.7	91.2	99.4	96.7	Mitochondrial
High	sca081.g103200.t1	UNKNOWN	29	5	30	5	1	29.7	4.5	602	0	0.675	0.93985	0.627	0.966866	0.287369	78.5	67.4	69.2	122.6	112.1	110.4	115.3	99.9	124.6	Signal
High	sca062.g100550.t2	PREDICTED: L-GALACTOSE DEHYDROGENASE /// L-GALACTOSE DEHYDROGENASE-LIKE /// L-GALACTOSE DEHYDROGENASE FAMILY	33	10	72	10	1	35.2	5.38	1787	0	1.072	0.93985	1.07	0.986689	0.996836	102.7	112.9	95.4	121.3	96.5	89.1	95.8	90.7	95.5	Chloroplast
High	sca098.g106100.t3	PREDICTED: RIBOSE-PHOSPHATE PYROPHOSPHOKINASE /// RIBOSE-PHOSPHATE PYROPHOSPHOKINASE /// RIBOSE-PHOSPHATE PYROPHOSPHOKINASE 5, CHLOROPLASTIC-LIKE	27	7	47	7	1	43	8.46	2125	0	1.232	0.940734	1.192	0.968028	0.813747	108.2	110.4	118.9	86.5	95.2	99.8	97.9	89.6	93.6	Mitochondrial
High	sca033.g109350.t2	PREDICTED: PHOSPHOLIPASE A-2-ACTIVATING /// PHOSPHOLIPASE A-2-ACTIVATING-LIKE /// TRANSDUCIN FAMILY/ WD-40 REPEAT FAMILY	40	19	104	19	1	84.2	5.15	3191	0	1.157	0.940734	1.121	0.989407	0.941373	108	107.8	111.5	92.8	96.2	103.1	93.3	90.5	96.7	Other
High	sca063.g101000.t1	PREDICTED: TRANSLATIONAL ACTIVATOR GCN1 /// TRANSLATIONAL ACTIVATOR GCN1 ISOFORM X1 /// TRANSLATIONAL ACTIVATOR GCN1 ISOFORM X2	22	12	91	12	1	79.1	5.71	2981	0	0.727	0.94162	0.732	0.973453	0.398436	78	85.2	72.1	106.5	112.1	133	107.2	105.5	100.4	Other
High	sca243.g100550.t1	PREDICTED: DIHYDROXY-ACID DEHYDRATASE /// PUTATIVE DIHYDROXY-ACID DEHYDRATASE, MITOCHONDRIAL-LIKE /// ACETOHYDROXYACID DEHYDRATASE	48	31	292	31	1	91.5	6.84	7743	0	0.945	0.94162	0.89	0.990481	0.858299	93.6	94.1	94.5	105.4	105.7	105.2	103.9	99.5	98.1	Mitochondrial
High	sca055.g101450.t1	PREDICTED: AMINOACYL TRNA SYNTHASE COMPLEX-INTERACTING MULTIFUNCTIONAL /// PROBABLE METHIONINE--TRNA LIGASE-LIKE /// UNCHARACTERIZED TRNA-BINDING.04-LIKE	44	14	112	14	1	46.4	7.15	4595	0	0.972	0.943396	0.904	0.990487	0.900633	98.4	95.4	93.9	108.8	103.3	107.1	93.9	98.1	101	Other
High	sca034.g101250.t1	PREDICTED: PROBABLE 3-BETA-HYDROXYSTEROID-DELTA(8),DELTA(7)-ISOMERASE /// PROBABLE 3-BETA-HYDROXYSTEROID-DELTA(8),DELTA(7)-ISOMERASE-LIKE /// C-8,7 STEROL ISOMERASE	11	2	2	2	1	25.6	8.81	23	0	0.01	0.94518	0.01	0.957586	1.96538e-16				182	151.3	153.8	90.9	176.6	145.4	Chloroplast
High	sca084.g106750.t1	PREDICTED: 3-ISOPROPYLMALATE DEHYDROGENASE /// MULTISPECIES: 3-ISOPROPYLMALATE DEHYDROGENASE /// 3-ISOPROPYLMALATE DEHYDROGENASE, SPLICING VARIANT B	43	13	213	13	1	46.3	6.58	7418	0	1.006	0.94518	0.952	0.991966	0.98266	97.8	97.8	97.3	107.5	102.6	102.3	100.9	97.3	96.7	Other
High	sca161.g101000.t1	PREDICTED: UPF0160-LIKE /// UPF0160.04C /// UPF0160.8	24	10	116	10	1	65.6	5.15	3782	0	1.094	0.946074	1.064	0.991966	0.996347	107.4	105.7	103.9	109.3	93.2	97.6	98.1	88.1	96.7	Chloroplast
High	sca008.g104550.t1	PREDICTED: PLASTIDIAL PYRUVATE KINASE 2 /// PLASTIDIAL PYRUVATE KINASE 2-LIKE /// PYRUVATE KINASE	20	10	49	10	1	66.4	6.14	970	0	1.355	0.946074	1.282	0.97514	0.594618	114.2	118	123.7	98.6	92	89.5	86.5	87.1	90.3	Mitochondrial
High	sca012.g104200.t1	UNKNOWN	16	4	21	4	1	33.9	4.13	879	0	0.658	0.94697	0.528	0.973453	0.119152	56.4	73.1	67.6	107.7	117.2	128.2	152.6	111	86.1	Signal
High	sca011.g101600.t2	PREDICTED: UPF2	29	3	13	3	1	14.8	9.82	267	0	0.71	0.94697	0.672	0.97882	0.330902	72.1	69.8	93	107.2	96.7	138.4	101.5	102.9	118.5	Mitochondrial
High	sca034.g108350.t1	UNKNOWN	22	9	42	9	1	63.5	4.84	1433	0	1.009	0.947867	0.945	0.975677	0.996836	86.8	104.4	92.6	109.5	110.5	96.8	106.4	101.3	91.8	Other
High	sca127.g102250.t1	PREDICTED: SORCIN-LIKE /// A CHAIN A, STRUCTURAL ANALYSIS OF (ISS) /// SORCIN-LIKE ISOFORM X1	25	4	14	4	1	19.4	6.64	317	0	1.345	0.947867	1.276	0.973453	0.800257	94.6	126.8	134.9	102.9	99.4	83.1	84.2	94.3	79.8	Other
High	sca136.g101550.t1	PREDICTED: PSBP DOMAIN-CONTAINING, CHLOROPLASTIC-LIKE /// PSBP DOMAIN-CONTAINING, CHLOROPLASTIC /// BNAC09G45140D	10	1	3	1	1	9	5.95	93	0	0.729	0.947867	0.691	0.975973	0.409013	91.3	81.6	83.1	135.3	118.1	58.2	97.7	111.9	122.9	Mitochondrial
High	sca114.g107250.t1	PREDICTED: 5&APOS;-NUCLEOTIDASE /// 5&APOS;-NUCLEOTIDASE/2&APOS;,3&APOS;-CYCLIC PHOSPHODIESTERASE	12	6	64	6	1	76.1	5.05	2075	0	0.948	0.947867	0.899	0.99285	0.89196	96.8	91.9	99.2	107.7	104.6	101.2	102.1	98.9	97.5	Other
High	sca091.g102300.t2	PREDICTED: VACUOLAR-SORTING RECEPTOR 3-LIKE /// VACUOLAR-SORTING RECEPTOR 1-LIKE /// VACUOLAR-SORTING RECEPTOR 1	17	7	21	7	1	75.4	5.62	295	0	0.905	0.949668	0.786	0.971134	0.774614	88.7	105.3	81	115.7	107.1	103.1	98	101.7	99.4	Signal
High	sca005.g106400.t1	PREDICTED: PRA1 FAMILY-LIKE /// PRA1 FAMILY /// PRENYLATED RAB ACCEPTOR FAMILY	4	1	8	1	1	34	11.21	302	0	1.708	0.949668	1.669	0.97514	0.326261	120.5	145.1	149.1	72.2	58.9	108.7	68.6	84.9	91.8	Other
High	sca021.g104400.t1	PREDICTED: TRANSMEMBRANE /// TRANSMEMBRANE EMP24 DOMAIN-CONTAINING PRECURSOR, PUTATIVE /// TRANSMEMBRANE EMP24 DOMAIN-CONTAINING-LIKE	16	3	19	3	1	27.4	7.15	611	0	0.85	0.95057	0.835	0.97882	0.853135	85.1	87.8	82.8	101.9	96.9	139.8	96.9	111.4	97.4	Signal
High	sca132.g103700.t1	PREDICTED: MITOGEN-ACTIVATED /// MITOGEN-ACTIVATED /// MITOGEN-ACTIVATED 8	12	4	17	2	1	41.8	6.52	466	0	0.914	0.95057	0.845	0.973453	0.931491	94.3	86.5	98.4	100.2	103.3	116.4	103.2	98.2	99.6	Chloroplast
High	sca089.g112650.t1	PREDICTED: ISOFORM X1 /// ISOFORM X2 /// ISOFORM X	12	4	16	4	1	64	4.91	606	0	0.962	0.95057	0.915	0.97882	0.981314	88.8	94.6	99.3	107.5	103.4	106.3	87.2	98.3	114.7	Mitochondrial
High	sca034.g104500.t3	PREDICTED: DOMAIN OF FUNCTION DUF1995 /// AAA+-TYPE ATPASE (ISS)	16	4	17	4	1	36.1	8.57	443	0	0.881	0.951475	0.847	0.97882	0.868933	89.6	93.3	91.1	105.3	110.1	108.7	104.6	93.9	103.4	Mitochondrial
High	sca001.g118850.t1	PREDICTED: UBIQUITIN /// UBIQUITIN-CONJUGATING ENZYME E2-23 KDA-LIKE /// UBIQUITIN-CONJUGATING ENZYME	6	1	2	1	1	22.4	4.65	77	0	1.239	0.952381	1.111	0.97514	0.961327	105	121.8	112.4	94.5	84.1	105.3	90	96.1	90.7	Other
High	sca148.g100850.t1	PREDICTED: RIBOSOMAL /// RIBOSOMAL FAMILY /// 50S RIBOSOMAL	45	5	31	5	1	15.6	10.87	1421	0	0.993	0.952381	0.946	0.975904	0.992121	88.2	104.3	98.7	102.6	110.3	99.2	96.9	105	94.8	Mitochondrial
High	sca177.g102900.t1	PREDICTED: ANAPHASE-PROMOTING COMPLEX SUBUNIT 6 /// BNAC06G39190D /// ANAPHASE PROMOTING COMPLEX 6 ISOFORM 4	5	2	7	2	1	67.1	6.57	219	0	1.157	0.952381	1.106	0.977329	0.981314	117.9	90.2	130.6	106.6	106.5	74.5	101.9	100.9	71	Other
High	sca055.g101100.t1	PREDICTED: PROLIFERATION-ASSOCIATED /// PROLIFERATION-ASSOCIATED-LIKE /// EBP1	72	17	255	17	1	40.3	6.13	6990	0	1.023	0.953289	0.958	0.99285	0.993337	101.8	101.3	94.2	106.4	102	98.3	99.5	97.3	99.3	Other
High	sca126.g100700.t1	PREDICTED: GLUTATHIONE PEROXIDASE /// PHOSPHOLIPID HYDROPEROXIDE GLUTATHIONE PEROXIDASE 1, CHLOROPLASTIC-LIKE /// PROBABLE PHOSPHOLIPID HYDROPEROXIDE GLUTATHIONE PEROXIDASE	51	8	76	8	1	23.3	9.72	2135	0	0.836	0.953289	0.818	0.99285	0.527551	87.1	87.2	89.3	100.2	109.5	109.2	111.4	104.3	101.8	Mitochondrial
High	sca181.g100650.t2	PREDICTED: EUKARYOTIC TRANSLATION INITIATION FACTOR 3 SUBUNIT H /// EUKARYOTIC TRANSLATION INITIATION FACTOR 3 SUBUNIT H-LIKE /// EUKARYOTIC TRANSLATION INITIATION FACTOR 3 SUBUNIT	43	11	95	11	1	37.3	4.75	2642	0	0.977	0.953289	0.894	0.99285	0.872247	92.8	94.5	95.7	106.6	105.7	101.7	109.3	96.7	96.9	Other
High	sca110.g101250.t1	PREDICTED: BETA AND BETA-PRIME SUBUNITS OF DNA DEPENDENT RNA-POLYMERASE /// DNA-DIRECTED RNA POLYMERASE I COMPLEX SUBUNIT RPA2 /// DNA-DIRECTED RNA POLYMERASE I	20	15	72	14	1	133.5	7.58	1644	0	1.058	0.953289	0.997	0.978622	0.999475	99.5	103.8	100.9	99.8	100.1	105	100.1	95.4	95.4	Other
High	sca163.g104400.t1	UNKNOWN	28	2	5	2	1	9	10.11	263	0	0.908	0.956023	0.876	0.97882	0.941091	84.9	98.1	94.8	111.6	112	99.9	95.2	108	95.5	Other
High	sca220.g101000.t1	PREDICTED: L-ASCORBATE PEROXIDASE /// PUTATIVE L-ASCORBATE PEROXIDASE 6 ISOFORM X3 /// ASCORBATE PEROXIDASE 6	26	7	60	7	1	33.6	8.34	2463	0	0.808	0.956938	0.772	0.97514	0.489088	84	89.5	84.8	108.8	105.9	112.8	103.9	102.5	107.9	Chloroplast
High	sca139.g103450.t1	PREDICTED: ZINC FINGER CCCH DOMAIN-CONTAINING-LIKE /// ZINC FINGER CCCH DOMAIN-CONTAINING /// ZINC FINGER (CCCH-TYPE) FAMILY	10	2	6	2	1	38.3	8.7	84	0	0.704	0.957854	0.669	0.975904	0.573299	68	81	78	107	121.1	115.6	122.4	96.1	110.8	Chloroplast
High	sca001.g101350.t2	PREDICTED: EUKARYOTIC TRANSLATION INITIATION FACTOR 3 SUBUNIT M-LIKE /// EUKARYOTIC TRANSLATION INITIATION FACTOR 3 SUBUNIT M /// PROTEASOME COMPONENT (PCI) DOMAIN	39	12	117	12	1	51.9	6.37	4524	0	1.008	0.957854	0.976	0.99285	0.999475	95	100.9	97.8	97.4	102.7	109.4	101.3	98.4	97	Other
High	sca034.g102300.t1	PREDICTED: GAMMA CARBONIC ANHYDRASE 1, MITOCHONDRIAL-LIKE /// WD40 REPEAT-LIKE, PARTIAL /// TRIMERIC LPXA-LIKE	5	2	19	2	1	63.2	8.1	586	0	0.548	0.958773	0.549	0.97882	0.0519671	57.9	51.4	86.4	110	90.2	157.5	105.5	120.6	120.4	Signal
High	sca005.g106450.t1	PREDICTED: POTENTIAL PEPTIDOGLYCAN BINDING /// PEPTIDOGLYCAN BINDING-LIKE	24	11	59	11	1	69.2	4.74	1943	0	0.921	0.959693	0.923	0.97882	0.962108	98.8	95.7	83.8	107	102.9	108.4	95.4	103.9	104.1	Chloroplast
High	sca146.g103150.t1	UNKNOWN	44	4	38	4	1	15.5	7.03	1234	0	0.898	0.960615	0.875	0.988961	0.842799	90.9	92.1	90.9	104	116.4	97.9	99.8	102.5	105.5	Mitochondrial
High	sca163.g105300.t1	UNKNOWN	37	6	26	6	1	20.7	10.3	430	0	0.909	0.960615	0.829	0.978216	0.763507	86.9	87.8	94.3	117.4	105.9	107.9	91.6	104.5	103.7	Mitochondrial
High	sca098.g104550.t1	PREDICTED: EUKARYOTIC TRANSLATION INITIATION FACTOR 2A /// EUKARYOTIC TRANSLATION INITIATION FACTOR /// EUKARYOTIC TRANSLATION INITIATION FACTOR 2A-LIKE	34	13	67	13	1	56	9.03	1435	0	1.001	0.960615	0.968	0.975973	0.992945	99.5	98.4	104.2	102.8	102.4	100.1	99.7	98.3	94.6	Other
High	sca106.g102700.t2	PREDICTED: SIGNAL RECOGNITION PARTICLE /// SIGNAL RECOGNITION PARTICLE SUBUNIT SRP68 /// SIGNAL RECOGNITION PARTICLE SUBUNIT SRP68-LIKE ISOFORM X2	34	17	80	17	1	68.1	8.15	1983	0	0.945	0.961538	0.858	0.97882	0.766529	96	100.7	85.1	117	110.8	99.1	88.4	106.6	96.4	Other
High	sp		25	4	167	4	1	24.4	7.18	5442	0	0.875	0.961538	0.882	0.99285	0.842799	91.6	87.3	96.9	103.8	104.8	102.6	99.9	99.8	113.4	#N/A
High	sca097.g100550.t1	PREDICTED: PUTATIVE PRE-MRNA-SPLICING FACTOR ATP-DEPENDENT RNA HELICASE DHX16 /// PUTATIVE PRE-MRNA-SPLICING FACTOR ATP-DEPENDENT RNA HELICASE DHX16-LIKE /// PUTATIVE PRE-MRNA-SPLICING FACTOR ATP-DEPENDENT RNA HELICASE DHX16 ISOFORM X2	8	6	20	6	1	120.7	5.71	341	0	0.912	0.962464	1.053	0.975677	0.999426	100.6	111.9	87.2	118.7	106.3	75.7	114.2	89.7	95.7	Chloroplast
High	sca047.g101950.t1	PREDICTED: NADH DEHYDROGENASE /// NADH:UBIQUINONE OXIDOREDUCTASE 11 KDA SUBUNIT /// NADH-UBIQUINONE OXIDOREDUCTASE B8 SUBUNIT, PUTATIVE	58	8	36	8	1	11.7	8.79	522	0	0.681	0.962464	0.656	0.978216	0.131486	70	71	87.5	106.7	94.4	133.5	102.7	107.3	126.8	Mitochondrial
High	sca106.g107100.t1	PREDICTED: THIOREDOXIN-LIKE, CHLOROPLASTIC /// THIOREDOXIN-LIKE, CHLOROPLASTIC-LIKE /// THIOREDOXIN-LIKE	21	5	21	5	1	39.9	8.02	673	0	0.765	0.963391	0.8	0.975904	0.920017	67.3	96.4	111.1	107.5	120.6	97	103.6	126	70.5	Chloroplast
High	sca053.g103350.t1	PREDICTED: U-BOX DOMAIN-CONTAINING-LIKE /// SPLICEOSOME COMPONENT, NUCLEAR PRE-MRNA SPLICING FACTOR /// U-BOX DOMAIN-CONTAINING	35	14	116	14	1	54.2	6.92	3578	0	1.134	0.96432	1.139	0.993642	0.831733	112.5	109.1	103.2	98.8	92.8	94.3	94.8	103.5	91	Chloroplast
High	sca221.g101100.t1	PREDICTED: SHORT-CHAIN DEHYDROGENASE /// SHORT-CHAIN DEHYDROGENASE/REDUCTASE SDR /// SHORT CHAIN DEHYDROGENASE	10	2	9	2	1	24.6	7.02	633	0	0.777	0.96432	0.989	0.97882	0.999475	87.9	100.1	86.7	80.7	101.2	119.9	113.1	94.9	115.6	Mitochondrial
High	sca106.g103710.t1	UNKNOWN	48	11	160	11	1	34.4	7.01	5491	0	0.909	0.965251	0.877	0.993642	0.822988	93.8	93.1	95.5	107.1	106.1	97.4	97.4	102.5	107.1	#N/A
High	sca031.g101800.t1	PREDICTED: SUPERKILLER VIRALICIDIC ACTIVITY 2-LIKE 2 /// HUA ENHANCER 2 /// SUPERKILLER VIRALICIDIC ACTIVITY 2-LIKE 2 ISOFORM X1	4	4	15	4	1	120.6	6.09	37	0	0.909	0.965251	0.838	0.973453	0.920017	95.8	84.6	98.1	100.6	109.3	117.1	105.4	105.5	83.5	Other
High	sca057.g104150.t1	PREDICTED: SUMO-ACTIVATING ENZYME SUBUNIT 1 /// SUMO-ACTIVATING ENZYME SUBUNIT 1A-LIKE /// SUMO-ACTIVATING ENZYME SUBUNIT 1B-1-LIKE	33	7	26	7	1	34.2	4.78	1041	0	0.893	0.965251	0.784	0.975904	0.893511	96.2	68.4	92.8	107.7	90.2	118.4	103.9	118.4	103.9	Other
High	sca098.g104900.t1	PREDICTED: PUTATIVE 2,4-DIHYDROXYHEPT-2-ENE-1,7-DIOIC ACID ALDOLASE /// 2,4-DIHYDROXYHEPT-2-ENE-1,7-DIOIC ACID ALDOLASE /// 2,4-DIHYDROXYHEPT-2-ENE-1,7-DIOIC ACID ALDOLASE, PUTATIVE	25	6	15	6	1	41	7.34	543	0	0.715	0.965251	0.657	0.97882	0.303864	75.5	80.9	64.9	114.9	110.7	106.9	105.6	106.8	133.7	Mitochondrial
High	sca022.g104100.t1	PREDICTED: 3-OXOACYL- /// 3-KETOACYL-ACP-SYNTHASE /// PUTATIVE 3-KETOACYL-ACP SYNTHASE	47	11	85	11	1	49.8	7.25	2631	0	1.022	0.965251	0.986	0.993642	0.999475	100.6	98.4	100.5	101.2	104.5	101.9	97.9	96.6	98.4	Mitochondrial
High	sca136.g101950.t1	PREDICTED: TRIOSEPHOSPHATE ISOMERASE, CYTOSOLIC /// TRIOSEPHOSPHATE ISOMERASE CYTOPLASMIC TYPE /// TRIOSEPHOSPHATE ISOMERASE	73	12	204	12	1	25.7	6.68	7181	0	1.018	0.967118	0.985	0.994641	0.999475	93.6	107.1	97.9	108.5	96.5	99.4	108.3	92.7	96.1	Mitochondrial
High	sca216.g104100.t1	UNKNOWN	33	7	80	7	1	36.2	5.71	1533	0	0.848	0.968992	0.84	0.97882	0.712088	71.5	90.6	105.6	102.9	107.9	118.3	99.7	106.9	96.7	Signal
High	sca065.g100150.t1	UNKNOWN	56	81	1380	78	1	278.8	5.07	52208	3	0.561	0.969932	0.623	0.994641	0.00730302	72.2	70.5	58.7	115.7	102.4	125.2	112.3	125.7	117.2	Other
High	sca001.g110750.t2	PREDICTED: UPF0202-LIKE /// N-ACETYLTRANSFERASE 10 /// PREDICTED P-LOOP ATPASE FUSED TO AN ACETYLTRANSFERASE (ISS)	21	15	60	15	1	116.2	8.03	1026	0	1.058	0.969932	1.017	0.97882	0.999475	97	101	106.9	105.7	99.3	102.6	91.6	96.4	99.5	Other
High	sca071.g100400.t1	PREDICTED: PUTATIVE DEAD-BOX ATP-DEPENDENT RNA HELICASE 29 /// PUTATIVE DEAD-BOX ATP-DEPENDENT RNA HELICASE 29 ISOFORM X2 /// PUTATIVE DEAD-BOX ATP-DEPENDENT RNA HELICASE 29 ISOFORM X1	2	2	4	2	1	102.2	9.94	68	0	2.494	0.969932	2.403	0.968028	0.0358775	162.5	197.6	146.9	96.1	32.8	61.1	65.2	78.4	59.3	Other
High	sca130.g100600.t2	PREDICTED: PROTEASE DO-LIKE 8, CHLOROPLASTIC /// PROTEASE D /// PROTEASE DO-LIKE 8, CHLOROPLASTIC-LIKE	16	5	28	5	1	44	8.88	980	0	0.616	0.969932	0.6	0.97882	0.139099	73.2	73.7	64.7	122.1	118	109.6	112.8	119.6	106.3	Mitochondrial
High	sca012.g108500.t1	PREDICTED: PENTAPEPTIDE REPEAT-CONTAINING /// COG1357: UNCHARACTERIZED LOW-COMPLEXITY (ISS), PARTIAL /// PENTAPEPTIDE REPEAT	21	5	23	5	1	31.4	8.59	634	0	0.916	0.969932	0.901	0.97882	0.89196	94.6	102.6	87	103.8	113.9	101	103.2	96.1	97.9	Signal
High	sca013.g113350.t3	PREDICTED: GENERAL TRANSCRIPTION FACTOR IIH SUBUNIT 2 /// GTF2H2, PARTIAL /// TRANSCRIPTION FACTOR TFIIH, 44 KDA SUBUNIT	6	3	8	3	1	82.3	6.95	247	0	0.82	0.969932	0.959	0.97882	0.999475	101.4	82	93.3	105.7	112.6	87.8	102.5	99.9	114.9	Other
High	sca004.g114250.t1	UNKNOWN	9	5	24	5	1	79.9	5.25	142	0	1.287	0.970874	1.249	0.971134	0.89196	117.5	130.7	93.9	91.5	104.7	96.5	66.6	101.6	96.9	Mitochondrial
High	sca008.g100750.t1	PREDICTED: ACTIN-RELATED /// ACTIN-RELATED ISOFORM X2 /// ACTIN RELATED	11	5	24	5	1	82.6	6.54	493	0	1.043	0.970874	1.013	0.97882	0.999475	101.7	102.9	88.2	91.6	101.6	115.9	83	98.7	116.4	Other
High	sca044.g106250.t1	PREDICTED: SORTILIN-LIKE /// SORTILIN, PUTATIVE /// SORTILIN	16	11	49	11	1	98	6.15	975	0	0.83	0.971817	0.806	0.97882	0.690985	88	97.4	83.4	109.1	96.8	111	106.1	105.2	103	Signal
High	sca066.g103300.t1	UNKNOWN	9	3	14	3	1	52.5	4.65	231	0	0.957	0.97371	1.003	0.97882	0.999475	96.8	97.9	104.8	106	97.6	100	103.2	102.3	91.5	Chloroplast
High	sca216.g101400.t4	PREDICTED: SUCROSE SYNTHASE 3 /// SUCROSE SYNTHASE /// SUCROSE SYNTHASE 2	27	18	93	18	1	105.3	6.67	2653	0	0.797	0.97371	0.787	0.97882	0.619884	84	89.7	74.2	106.7	110	112.7	103.9	112.5	106.2	Mitochondrial
High	sca025.g102950.t1	PREDICTED: PROTEIN NLRC3 /// PROTEIN NLRC3-LIKE /// RNI-LIKE	14	6	28	6	1	66.1	5.27	1331	0	0.759	0.974659	0.74	0.97882	0.721412	82	70.1	85.8	110.8	103.3	114.4	108	90.3	135.3	Mitochondrial
High	sca119.g102750.t1	PREDICTED: ZINC-METALLOPEPTIDASE, PEROXISOMAL-LIKE /// ZINC-METALLOPEPTIDASE, PEROXISOMAL /// INSULINASE-LIKE METALLOPROTEASE	18	14	72	14	1	110.2	5.69	1596	0	1.012	0.97561	0.999	0.97882	0.999475	99.1	102.1	99.5	100.4	101.8	99.6	97.9	99.2	100.4	Other
High	sca148.g100050.t1	PREDICTED: NUCLEOLIN /// NUCLEOLIN LIKE 2 ISOFORM 3 /// TPA: PUTATIVE NUCLEOLIN-LIKE FAMILY	62	6	66	6	1	12.9	5.12	2942	0	0.89	0.97561	0.88	0.995552	0.836068	90.6	89.4	92	114.8	99.2	104.5	109.2	96.7	103.5	Other
High	sca039.g103450.t2	PREDICTED: DNA-DIRECTED RNA POLYMERASES I AND III SUBUNIT RPAC1 /// DNA-DIRECTED RNA POLYMERASE /// RNA POLYMERASE I SUBUNIT 43 &GT;GI|1586550|PRF||2204246B RNA POLYMERASE	31	7	43	7	1	43.1	6.86	930	0	0.95	0.977517	0.929	0.97882	0.976821	91	96.2	95.3	111	100.5	102.6	103.8	99.4	100.3	Other
High	sca070.g102950.t1	PREDICTED: HISTONE-LYSINE N-METHYLTRANSFERASE SETD2 /// HISTONE-LYSINE N-METHYLTRANSFERASE SETD2, PARTIAL /// LOW QUALITY: HISTONE-LYSINE N-METHYLTRANSFERASE SETD2	4	8	18	8	1	262.1	7.2	337	0	0.896	0.978474	0.876	0.97882	0.967955	93.2	89.3	71.1	117.8	101.9	81	80.7	99.7	165.4	Signal
High	sca127.g101250.t2	PREDICTED: THYMOCYTE NUCLEAR /// THYMOCYTE NUCLEAR ISOFORM X1 /// THYMOCYTE NUCLEAR ISOFORM X	20	4	14	4	1	27.9	9.36	184	0	0.661	0.980392	0.599	0.977311	0.214595	74.1	65.9	77.1	104.7	116.1	128.8	102.6	114.1	116.7	Mitochondrial
High	sca039.g100900.t1	PREDICTED: WD REPEAT-CONTAINING /// WD REPEAT-CONTAINING-LIKE /// WD REPEAT-CONTAINING ISOFORM X2	8	2	6	2	1	32.1	7.36	170	0	1.192	0.981354	1.17	0.97882	0.928722	110.1	97.3	121.4	94.1	94.7	98.5	92.3	102.1	89.6	Other
High	sca056.g101750.t1	PREDICTED: GLUTAREDOXIN /// GLUTAREDOXIN, PUTATIVE /// GLUTAREDOXIN-LIKE	66	6	44	6	1	11.4	8.84	1698	0	0.922	0.981354	0.91	0.989407	0.920978	91.4	102.2	94.9	96.5	112.4	107	99.1	91.6	105	Mitochondrial
High	sca089.g104250.t1	PREDICTED: MALTOSE O-ACETYLTRANSFERASE /// MALTOSE O /// ACETYLTRANSFERASE	30	5	17	5	1	24.7	6.44	740	0	0.868	0.982318	0.951	0.97882	0.999475	94.4	97.4	89.5	99.3	100.4	106.4	110.8	98.6	103.1	Mitochondrial
High	sca104.g107300.t1	PREDICTED: RNA-BINDING /// RNA-BINDING-LIKE /// RNA-BINDING ISOFORM X2	7	5	20	5	1	86.6	7.01	608	0	1.595	0.983284	1.653	0.97882	0.157934	122.6	139.9	144.9	66.5	89.2	87.7	77.4	87.8	84	Other
High	sca081.g104750.t1	PREDICTED: PROBABLE HISTONE-ARGININE METHYLTRANSFERASE 1.4 /// PROBABLE HISTONE-ARGININE METHYLTRANSFERASE /// PROBABLE HISTONE-ARGININE METHYLTRANSFERASE 1.	26	8	30	8	1	53.2	6.27	806	0	0.892	0.983284	0.914	0.97882	0.966284	88.9	95	95	108.4	99.7	104	100.1	106.5	102.3	Other
High	sca081.g100350.t2	PREDICTED: GMP SYNTHASE	18	6	19	6	1	49.6	6.6	623	0	1.066	0.983284	1.027	0.97882	0.999475	100.1	108.6	98.9	100.2	103.7	96.4	100.3	101.9	89.8	Other
High	sca061.g104500.t1	PREDICTED: PYRUVATE KINASE /// PYRUVATE KINASE, CYTOSOLIC ISOZYME /// PYRUVATE KINASE, CYTOSOLIC ISOZYME-LIKE	51	21	194	21	1	55.7	6.71	6372	0	0.96	0.984252	0.929	0.997191	0.953477	95.6	96.7	95.8	103.3	104.1	101.5	98	105.3	99.8	Other
High	sca127.g101450.t3	PREDICTED: UNNAMED PRODUCT, PARTIAL	8	6	12	6	1	86	6.33	196	0	1.157	0.985222	1.005	0.97882	0.999475	104.2	117.4	90.3	110.9	102.1	89.9	90.1	100.6	94.6	Chloroplast
High	sca035.g101200.t1	PREDICTED: GLUCOKINASE /// GLK GLUCOKINASE (IC) /// ATP-DEPENDENT DNA HELICASE PCRA	51	15	127	15	1	38.3	6.3	2874	0	1.08	0.985222	0.982	0.997191	0.999475	99.4	107.1	97.6	106.4	100.6	99.4	91.9	99.1	98.5	Other
High	sca132.g101500.t1	UNKNOWN	32	1	7	1	1	6.3	8.18	202	0	0.382	0.986193	0.398	0.97882	0.0307831	45.6	50.9	46.5	114.4	146.6	107.9	112.9	133.4	141.8	Other
High	sca089.g101600.t1	PREDICTED: PHOSPHOGLYCERATE KINASE /// PHOSPHOGLYCERATE KINASE PRECURSOR /// PHOSPHOGLYCERATE KINASE 1	58	22	512	21	1	48.8	8.05	15440	0	0.904	0.986193	0.909	0.997191	0.920017	93.7	95.8	90.7	103.1	102.4	104.9	100	106	103.4	Chloroplast
High	sca153.g101700.t1	PREDICTED: 60S RIBOSOMAL EXPORT-LIKE /// 60S RIBOSOMAL EXPORT /// NMD3-DOMAIN-CONTAINING	25	11	51	11	1	61.6	6.04	1416	0	1.18	0.986193	1.197	0.97882	0.830629	113.6	103.9	119.5	97.6	86.8	99.3	96.3	95.2	87.7	Chloroplast
High	sca172.g104600.t1	UNKNOWN	8	1	7	1	1	17.7	8.62	273	0	0.275	0.987167	0.255	0.97882	0.000190964	37.8	39.4	26.5	97.5	154.3	143.4	116.4	143.1	141.6	Mitochondrial
High	sca148.g102700.t1	PREDICTED: TRANSLATION ELONGATION/INITIATION FACTOR/RIBOSOMAL, BETA-BARREL /// TRANSLATION INITIATION FACTOR AIF-2 /// MITOCHONDRIAL TRANSLATION INITIATION FACTOR IF-2, PUTATIVE	33	36	231	36	1	172.7	4.96	7712	0	1.175	0.987167	1.16	0.997191	0.756893	112	116.8	97.2	113.1	100.7	67.9	91.6	99.4	101.3	Other
High	sca163.g105100.t2	PREDICTED: ESF1 HOMOLOG, PARTIAL /// UNCHARACTERISED UPF0016 /// PRE-RRNA-PROCESSING	7	5	22	5	1	89.1	4.79	329	0	0.921	0.988142	0.879	0.97882	0.967955	93.1	93	95.1	106	107.1	98.7	101.1	108.3	97.6	Mitochondrial
High	sca079.g105050.t1	PREDICTED: CYSTEINE RD21A-LIKE /// CYSTEINE /// CYSTEINE RD21A	25	7	150	7	1	51.8	5.62	6102	0	0.801	0.988142	0.787	0.997191	0.376799	86	86.2	84.9	109.9	103.5	107.8	113.5	102.3	106	Signal
High	sca138.g100600.t1	PREDICTED: AUTOPHAGY-RELATED	29	3	11	2	1	13.3	5.73	98	0	0.766	0.988142	0.756	0.97882	0.707371	89.9	69.4	82.5	118.9	119.7	99.1	117.5	96	106.9	Other
High	sca057.g105500.t1	UNKNOWN	7	1	6	1	1	13.5	11.28	151	0	0.719	0.98912	0.818	0.97882	0.915746	81	82.3	90.6	99	115.7	110.6	121.4	114.4	85	Chloroplast
High	sca138.g101100.t1	PREDICTED: UBIQUITIN /// UBIQUITIN CARBOXYL-TERMINAL HYDROLASE 9-LIKE /// UBIQUITIN CARBOXYL-TERMINAL HYDROLASE	11	9	25	9	1	132.4	5.07	683	0	1.024	0.98912	1.014	0.97882	0.999475	98.2	99.8	105.2	96.9	94.6	107.6	95.9	106.2	95.6	Other
High	sca020.g100150.t1	PREDICTED: NUCLEOLAR-LIKE /// NUCLEOLAR /// NUCLEOLAR, COMPONENT OF C/D SNORNPS	43	21	153	21	1	61.7	8.85	5002	0	0.944	0.98912	0.934	0.997191	0.959485	101.4	94.8	95.3	111	101.6	101.7	92.5	100.4	101.2	Chloroplast
High	sca151.g100850.t1	PREDICTED: ATP-BINDING CASSETTE SUB-FAMILY G MEMBER 2-LIKE /// ATP-BINDING CASSETTE /// ABC2 TYPE TRANSPORTER SUPERFAMILY	12	5	27	5	1	66.2	7.42	387	0	0.871	0.98912	0.861	0.97882	0.884242	87.6	91.8	101.6	101.7	69.4	134.3	100.6	107.7	105.5	Other
High	sca065.g100100.t1	UNKNOWN	62	79	1249	79	1	214.2	5.62	46871	0	0.58	0.990099	0.659	0.997191	0.0240686	75.1	73.3	60.7	114.1	101.3	120.3	112.9	126.3	116	Signal
High	sca031.g104700.t1	PREDICTED: REGULATOR OF CHROMOSOME CONDENSATION /// REGULATOR OF CHROMOSOME CONDENSATION-LIKE /// REGULATOR OF CHROMOSOME CONDENSATION-LIKE ISOFORM X1	41	13	110	13	1	48.1	6.95	2951	0	1.017	0.990099	0.994	0.997191	0.999475	106	103.3	97.7	106.6	92.6	103.7	86	101.5	102.6	Other
High	sca151.g102050.t1	PREDICTED: PROLINE SYNTHASE CO-TRANSCRIBED BACTERIAL HOMOLOG-LIKE /// PROLINE SYNTHASE CO-TRANSCRIBED BACTERIAL HOMOLOG /// PROLINE SYNTH	41	6	31	6	1	25.1	5.31	908	0	0.811	0.990099	0.823	0.988625	0.839651	86.3	85.8	90.5	123.2	83.3	110	106.4	105.8	108.9	Other
High	sca215.g100700.t1	PREDICTED: IRON-SULFUR ASSEMBLY-LIKE 1, MITOCHONDRIAL /// IRON-SULFUR CLUSTER ASSEMBLY /// IRON-SULFUR	29	4	18	4	1	17	8.87	485	0	1.369	0.990099	1.44	0.97882	0.462043	134.7	107.2	120.1	83.1	119.2	83.4	82.2	78.3	91.8	Mitochondrial
High	sca076.g100650.t1	PREDICTED: ATP-DEPENDENT RNA HELICASE DDX1 /// ATP-DEPENDENT RNA HELICASE DDX1-LIKE /// DEAD-DOMAIN-CONTAINING	32	15	64	15	1	81.9	6.49	1817	0	0.983	0.990099	0.967	0.97882	0.999475	101.1	98.4	95.4	104	104.7	98.6	102.9	96.7	98.2	Other
High	sca134.g104300.t1	UNKNOWN	19	7	34	7	1	60.8	5.9	1325	0	0.765	0.99108	0.8	0.988625	0.789227	85.3	80.7	83.3	106.6	95.7	118.1	105.7	115.7	109	Signal
High	sca044.g102850.t1	PREDICTED: PUTATIVE DEOXYRIBONUCLEASE TATDN1-LIKE /// PUTATIVE DEOXYRIBONUCLEASE TATDN1 /// PUTATIVE DEOXYRIBONUCLEASE TATDN1 ISOFORM X1	5	2	13	2	1	38.6	6.98	351	0	0.877	0.99108	0.853	0.97882	0.941091	105.1	84.4	89.7	105.2	99	106.4	108.5	96.3	105.4	Mitochondrial
High	sca067.g100300.t1	PREDICTED: MRNA TURNOVER HOMOLOG /// ACIDIC RIBOSOMAL /// MRNA TURNOVER	18	2	16	2	1	27.9	5.62	727	0	1.149	0.99108	0.939	0.97882	0.999475	119.2	71.3	104.8	104.6	101	111.5	103.7	103	80.9	Other
High	sca070.g100800.t1	PREDICTED: DNA POLYMERASE DELTA SMALL SUBUNIT /// DNA POLYMERASE DELTA SMALL SUBUNIT ISOFORM X2 /// DNA POLYMERASE DELTA SMALL SUBUNIT-LIKE	9	3	5	3	1	49.5	5.1	34	0	1.133	0.99108	1.239	0.97882	0.870793	100.9	124.8	108.5	81.4	111.2	87.3	79.7	110.2	96	Other
High	sca020.g100200.t1	PREDICTED: PROBABLE EUKARYOTIC TRANSLATION INITIATION FACTOR 5-1 /// EUKARYOTIC TRANSLATION INITIATION FACTOR 5-LIKE /// EIF5BBP	34	12	100	12	1	51.2	5.06	3358	0	1.073	0.992063	1.057	0.997346	0.999426	108.3	106.9	101.5	106.2	95.1	96	91	99.7	95.2	Other
High	sca039.g102800.t1	PREDICTED: ISOFORM X1 /// TPA: /// BNACNNG26310D	8	4	27	4	1	68.9	6.14	1215	0	0.859	0.992063	0.853	0.97882	0.865459	88	85.8	89.5	114.6	99.8	105	102	111.2	104.1	Mitochondrial
High	sca084.g100850.t2	PREDICTED: METHYL-CPG-BINDING DOMAIN-CONTAINING-LIKE /// BNACNNG05600D	13	14	72	14	1	166.1	5.78	2658	0	0.87	0.993049	0.928	0.97882	0.981107	88.6	99.1	94.4	95.5	94.8	110.5	93.4	113.9	109.8	Chloroplast
High	sca220.g100750.t3	UNKNOWN	23	8	22	8	1	50.3	4.35	924	0	1.34	0.994036	1.355	0.988625	0.572411	114.5	130.8	102	84.5	95.7	100.2	84	97.6	90.6	Other
High	sca037.g100100.t1	PREDICTED: RIBONUCLEOSIDE-DIPHOSPHATE REDUCTASE LARGE SUBUNIT /// RIBONUCLEOSIDE-DIPHOSPHATE REDUCTASE /// RIBONUCLEOSIDE-DIPHOSPHATE REDUCTASE LARGE SUBUNIT-LIKE	28	20	137	20	1	125.9	6.61	4279	0	1.202	0.994036	1.22	0.997346	0.541414	112.3	110.5	117.2	96.5	90.6	90.3	95.1	90	97.5	Other
High	sca004.g111400.t1	PREDICTED: LON PROTEASE HOMOLOG, MITOCHONDRIAL /// LON PROTEASE HOMOLOG, MITOCHONDRIAL-LIKE /// LON PROTEASE HOMOLOG, MITOCHONDRIAL-LIKE, PARTIAL	16	7	15	7	1	60.3	5.39	290	0	0.678	0.994036	0.631	0.97882	0.295333	65.4	80.5	78.3	114.6	104.9	124.1	96.5	112.6	123.3	Other
High	sca216.g101200.t2	PREDICTED: LEUCINE AMINOPEPTIDASE 1 /// CYTOSOL AMINOPEPTIDASE /// LEUCINE AMINOPEPTIDASE 2, CHLOROPLASTIC	47	18	228	18	1	61.2	6.7	9086	0	0.964	0.994036	0.958	0.997346	0.992945	99	94.9	98.8	103.4	102.1	98.2	102.7	97.3	103.5	Mitochondrial
High	sca018.g101550.t1	PREDICTED: ELONGATION FACTOR 4 /// GTP-BINDING /// MULTISPECIES: ELONGATION FACTOR 4	6	5	10	5	1	94.4	6.96	72	0	0.805	0.995025	0.829	0.97882	0.904453	87.7	85.1	86.3	105.8	107.8	90	105.3	105.7	126.3	Mitochondrial
High	sca092.g100200.t1	PREDICTED: ACETYL-COENZYME A SYNTHETASE, CHLOROPLASTIC/GLYOXYSOMAL-LIKE /// ACETATE--COA LIGASE ACS, CHLOROPLASTIC/GLYOXYSOMAL-LIKE /// ACETYL-CO	65	32	894	31	1	74.5	6.34	32959	1	1.082	0.995025	1.018	0.997346	0.999475	102.2	101.6	106.5	106.1	99.8	93.6	92.4	99.3	98.5	Other
High	sca216.g100900.t1	PREDICTED: ACETOLACTATE SYNTHASE /// ACETOLACTATE SYNTHASE SMALL SUBUNIT 2, CHLOROPLASTIC-LIKE /// ACETOLACTATE SYNTHASE SMALL SUBUNIT 1, CHLOROPLASTIC-LIKE	56	18	248	18	1	47.2	7.49	7690	0	0.985	0.995025	1.01	0.997346	0.999475	91	101.2	102	90.1	104.9	98.9	110.8	102.7	98.4	Chloroplast
High	sca177.g100700.t1	PREDICTED: NADH DEHYDROGENASE /// NADH:UBIQUINONE OXIDOREDUCTASE B14 SUBUNIT /// LYR FAMILY OF FE/S CLUSTER BIOGENESIS	32	4	21	4	1	15.4	9.29	294	0	0.589	0.996016	0.57	0.97882	0.0358588	63.9	61.9	82.6	112	92.1	149.8	111.6	105.1	121	Mitochondrial
High	sca027.g100300.t1	PREDICTED: DNAJ HOMOLOG SUBFAMILY C MEMBER 2-LIKE /// DNAJ HEAT SHOCK N-TERMINAL DOMAIN-CONTAINING FAMILY /// DNAJ HOMOLOG SUBFAMILY C MEMBER 2	26	10	26	10	1	73.7	7.01	831	0	1.157	0.996016	1.095	0.986689	0.975933	109.9	97.3	110.5	91.2	96.9	100.8	90.8	107.1	95.5	Mitochondrial
High	sca062.g100650.t1	PREDICTED: SIGNAL RECOGNITION PARTICLE 54 KDA /// SIGNAL RECOGNITION PARTICLE 54 KDA-LIKE /// OS01G0772800	26	9	63	9	1	56.4	8.87	1447	0	0.857	0.997009	0.854	0.979646	0.853135	91.7	94.7	84.3	103.7	110.9	99	108.4	110.6	96.7	Other
High	sca108.g100200.t1	PREDICTED: MIDASIN /// TYPE A VON WILLEBRAND FACTOR DOMAIN-CONTAINING /// MIDASIN ISOFORM X3	4	15	27	15	1	634.1	5.08	385	0	1.243	0.997009	1.41	0.97882	0.459195	122.6	123.5	105.4	87	102.7	74.3	86.7	99.3	98.6	Mitochondrial
High	sca047.g104400.t1	PREDICTED: INTRON-BINDING /// INTRON-BINDING-LIKE /// AQUARIUS	26	37	232	37	1	198.9	5.48	6357	0	0.945	0.997009	0.942	0.997346	0.959485	94.5	100.1	96.3	100.4	99.9	105.5	100.1	107.3	95.9	Other
High	sca075.g100750.t1	PREDICTED: D-TYROSYL-TRNA(TYR) DEACYLASE /// D-TYROSYL-TRNA(TYR) DEACYLASE ISOFORM X2 /// D-TYROSYL-TRNA(TYR) DEACYLASE-LIKE	11	2	17	2	1	19.8	5.64	496	0	0.951	0.998004	0.954	0.97882	0.999475	101.6	87.1	101.3	106.5	106.4	84.9	99.5	106.2	106.6	Other
High	sca031.g107700.t1	PREDICTED: CIRHIN /// U3 SMALL NUCLEOLAR RNA-ASSOCIATED /// WD40 REPEAT	20	10	41	10	1	83.3	6.28	1875	0	0.872	0.998004	0.871	0.97882	0.893676	90	86.4	101.9	105.8	99.2	103.7	114	99	100.1	Other
High	sca232.g101950.t2	PREDICTED: 5&APOS;-3&APOS; EXORIBONUCLEASE /// 5&APOS;-3&APOS; EXORIBONUCLEASE 2 /// 5&APOS;-3&APOS; EXORIBONUCLEASE, PARTIAL	19	13	72	13	1	132	5.48	1886	0	1.03	0.998004	1.105	0.98926	0.97241	97.9	116.7	100.6	100.1	99.2	91	99.9	96.8	97.7	Other
High	sca066.g104300.t1	UNKNOWN	46	3	22	3	1	9.4	10.78	623	0	0.893	0.999001	0.893	0.97882	0.972083	91.1	91.3	100.2	100.2	102.3	113.6	106.6	102.2	92.4	Mitochondrial
High	sca081.g102800.t1	PREDICTED: U6 SNRNA-ASSOCIATED SM-LIKE /// U6 SNRNA-ASSOCIATED SM-LIKE-LIKE /// PROBABLE U6 SNRNA-ASSOCIATED SM-LIKE-LIKE ISOFORM 2	14	1	17	1	1	11.1	5.03	176	0	1.027	0.999001	1.026	0.984511	0.999475	101.5	102.4	104	86.6	99.8	103	107.7	99.7	95.1	Other
High	sca172.g100350.t1	PREDICTED: PSBP DOMAIN-CONTAINING, CHLOROPLASTIC /// PSBP DOMAIN-CONTAINING, CHLOROPLASTIC-LIKE /// MOG1P/PSBP-LIKE	27	5	19	5	1	25.8	9.25	530	0	0.791	1	0.766	0.97882	0.799651	91.7	86.6	77	119.7	96.8	103.6	111.8	109.4	103.6	Mitochondrial
High	sca084.g102600.t2	PREDICTED: EXOSOME COMPLEX COMPONENT RRP41 /// EXOSOME COMPLEX /// EXOSOME COMPLEX COMPONENT RRP41-LIKE ISOFORM X1	14	3	9	3	1	28.5	4.83	288	0	0.855	1	0.854	0.97882	0.951166	91.6	105.4	73.7	107.2	106.7	88.9	107.2	101	118.2	Other
High	sca084.g106700.t1	PREDICTED: PEPTIDYL-PROLYL CIS-TRANS ISOMERASE FKBP53 /// PEPTIDYL-PROLYL CIS-TRANS ISOMERASE FKBP53-LIKE /// FKBP-TYPE PEPTIDYL-PROLYL CIS-TRANS ISOMERASE	19	8	69	8	1	48	4.65	1375	0	1.034	1.001	1.108	0.989407	0.958017	108.8	107	99.4	96.5	96.6	99.3	89.6	103.5	99.4	Chloroplast
High	sca004.g107400.t1	PREDICTED: P21-ACTIVATED-INTERACTING-LIKE /// DDB1A-BINDING WD40 DOMAIN /// TRANSDUCIN FAMILY	19	6	18	6	1	63.4	8.68	395	0	1.678	1.002	1.792	0.97882	0.0703783	131.5	137.9	151	84.2	65	84.3	78.4	83.4	84.4	Other
High	sca026.g103400.t2	PREDICTED: GA-BINDING BETA-2 /// ANKYRIN REPEAT DOMAIN-CONTAINING-LIKE /// ANKYRIN REPEAT	57	5	22	5	1	18.2	4.36	493	0	1.012	1.002	0.88	0.986689	0.948589	85.5	98.1	97.2	111.9	111.4	92	112.1	96.9	94.9	Other
High	sca001.g119650.t1	PREDICTED: CERAMIDE-1-PHOSPHATE TRANSFER /// GLYCOLIPID TRANSFER-CONTAINING-LIKE /// CERAMIDE-1-PHOSPHATE TRANSFER-LIKE	36	7	42	7	1	22.6	6.9	907	0	0.86	1.002	0.917	0.979184	0.961935	89.6	91.2	92.1	97.8	105.9	100.5	116.1	106	100.7	Mitochondrial
High	sca162.g100850.t1	UNKNOWN	39	4	16	4	1	13.7	4.67	134	0	0.678	1.00402	0.659	0.988625	0.128744	65.6	73.4	74.1	99.5	107.8	149	116.6	108.2	105.7	Other
High	sca003.g102100.t1	PREDICTED: PEROXISOMAL TRANS-2-ENOYL-COA REDUCTASE-LIKE /// OXIDOREDUCTASE, SHORT CHAIN DEHYDROGENASE/REDUCTASE SUPERFAMILY /// PEROXISOMAL TRANS-2-ENOYL-COA REDUCTASE	23	10	84	10	1	68.3	5.99	3471	0	1.115	1.00402	1.068	0.997346	0.964381	105.8	109.8	101.9	99.1	95.7	99.9	100.3	96.1	91.3	Other
High	sca012.g104700.t1	PREDICTED: HOMOSERINE KINASE /// HOMOSERINE KINASE-LIKE /// BNAC03G47540D	37	11	82	11	1	36.4	7.27	1934	0	1.029	1.00402	1.033	0.997346	0.999429	100.1	100.4	104.5	100.4	97.2	99.5	102.1	97.6	98.1	Mitochondrial
High	sca018.g102100.t1	PREDICTED: S-ADENOSYL-L-HOMOCYSTEINE HYDROLASE A /// S-ADENOSYL /// S-ADENOSYL-L-HOMOCYSTEINE HYDROLASE	38	13	164	13	1	45.3	5.58	6628	0	1.352	1.00705	1.362	0.997346	0.15899	121.4	123.3	120.3	89.2	91.5	83.6	89.8	88	92.8	Other
High	sca167.g100150.t1	PREDICTED: PROLINE-RICH	16	5	11	5	1	38.1	8.16	112	0	0.706	1.00705	0.684	0.97882	0.51119	71.5	78.3	78.7	96	114.5	133.4	101.3	115.4	111	Other
High	sca004.g107750.t1	PREDICTED: ISOFORM X2 /// ISOFORM X /// ISOFORM X1	9	10	29	10	1	191.1	4.92	939	0	0.993	1.00705	0.948	0.97882	0.999475	102.1	103	86.4	107.6	97.4	100.2	98.6	103.7	101	Other
High	sca139.g104500.t1	UNKNOWN	36	8	62	8	1	26.2	5.2	1203	0	0.544	1.00806	0.529	0.997346	0.000650652	56.3	56.6	83.1	106.4	110.2	131	103.4	111.1	141.8	Mitochondrial
High	sca010.g100550.t1	PREDICTED: OXIDOREDUCTASE /// NMRA-LIKE FAMILY /// NAD-DEPENDENT EPIMERASE/DEHYDRATASE	33	4	39	4	1	16.8	5.1	1044	0	0.859	1.00806	0.952	0.997346	0.97955	89.9	88.4	104.2	94.4	105.8	103.1	107.5	102.9	103.9	Other
High	sca005.g106950.t2	PREDICTED: GC-RICH SEQUENCE DNA-BINDING FACTOR-LIKE /// PAX3- AND PAX7-BINDING /// GC-RICH SEQUENCE DNA-BINDING FACTOR	14	7	24	7	1	96.2	5.57	555	0	1.117	1.00806	1.087	0.97882	0.972083	95.3	120.4	101.4	96.7	101.8	93.3	97.5	102.9	90.7	Other
High	sca056.g101150.t1	PREDICTED: EUKARYOTIC TRANSLATION INITIATION FACTOR 5A /// EUKARYOTIC TRANSLATION INITIATION FACTOR 5A- /// EUKARYOTIC TRANSLATION INITIATION FACTOR 5A-1/2	75	8	165	8	1	17.8	5.38	3428	0	0.901	1.00806	0.889	0.997346	0.855091	95.5	92.4	90.7	101.9	103.9	104.7	106	99.5	105.5	Other
High	sca034.g101850.t3	PREDICTED: EUKARYOTIC /// EUKARYOTIC INITIATION FACTOR /// EUKARYOTIC TRANSLATION INITIATION FACTOR ISOFORM 4G-1-LIKE ISOFORM X1	48	24	301	23	1	79.3	5.1	9579	0	1.068	1.00806	1.077	0.997346	0.95407	101.9	104.6	103.8	102.6	95.2	96.4	101.6	96.8	97.2	Chloroplast
High	sca148.g101050.t3	PREDICTED: DEHYDROASCORBATE REDUCTASE /// GLUTATHIONE S-TRANSFERASE DHAR3, CHLOROPLASTIC /// DEHYDROASCORBATE REDUCTASE, PARTIAL	35	7	45	7	1	27	7.15	347	0	0.864	1.00806	0.812	0.984511	0.634372	89.9	86.3	94	112.5	106.4	92.5	102.5	107.3	108.8	Mitochondrial
High	sca089.g119600.t2	PREDICTED: PATATIN-LIKE PHOSPHOLIPASE DOMAIN-CONTAINING /// PATATIN-LIKE PHOSPHOLIPASE DOMAIN-CONTAINING-LIKE /// ACYL TRANSFERASE/ACYL HYDROLASE/LYSOPHOSPHOLIPASE	7	2	4	2	1	39.6	5.86	106	0	1.959	1.00908	2.075	0.980474	0.0100088	151.1	168.3	137.9	76.5	68.6	66.4	77.1	68.2	85.9	Chloroplast
High	sca056.g101950.t2	PREDICTED: DEHYDROGENASE /// 3-OXOACYL- /// GLUCONATE 5-DEHYDROGENASE	34	7	18	7	1	26.9	6.57	808	0	0.868	1.00908	0.895	0.989407	0.949992	107.5	95.2	84.1	96.3	106.4	105.8	97.1	110.6	96.9	Mitochondrial
High	sca146.g104100.t1	PREDICTED: PROTEIN PHOSPHATASE 1 REGULATORY SUBUNIT /// PROTEIN PHOSPHATASE 1 REGULATORY SUBUNIT SDS22, PUTATIVE /// INTERNALIN-A	16	6	14	6	1	62.7	9.45	437	0	0.854	1.0101	0.784	0.97882	0.91277	90.6	80.6	76.1	127.9	93.5	97.1	91.6	94.4	148.1	Other
High	sca127.g100400.t1	PREDICTED: IMPORTIN-11 /// LEUCINE-RICH REPEAT-CONTAINING ISOFORM X4 /// LEUCINE-RICH REPEAT-CONTAINING ISOFORM X	9	8	34	8	1	127.3	5.53	1242	0	1.114	1.0101	1.201	0.97882	0.853602	95.7	116.9	114.2	93.2	97.4	88.7	93	98.4	102.5	Other
High	sca139.g103250.t1	PREDICTED: ADENYLATE KINASE /// ADENYLATE KINASE 4 /// ADENYLATE KINASE B-LIKE	21	12	139	12	1	61.9	6.76	4535	0	0.753	1.0101	0.796	0.997346	0.42081	83.3	84	85.2	109.8	104	107	110.9	102.7	113.2	Mitochondrial
High	sca104.g107900.t1	PREDICTED: PROBABLE EXONUCLEASE MUT-7 HOMOLOG ISOFORM X /// PROBABLE EXONUCLEASE MUT-7 HOMOLOG ISOFORM X4 /// EXONUCLEASE MUT-7 HOMOLOG ISOFORM X	2	1	1	1	1	80	7.43	0	0	0.954	1.01112	1.017	0.97882	0.999475	108	96.1	99.3	85.1	94.5	103.8	113.2	95.5	104.5	Other
High	sca130.g101050.t1	PREDICTED: BIOTIN CARBOXYL CARRIER /// BIOTIN CARBOXYL CARRIER ACETYL-COA CARBOXYLASE 1, CHLOROPLASTIC-LIKE /// BIOTIN CARBOXYL CARRIER ACETYL-COA CARBOXYLASE	18	1	8	1	1	11.2	5.83	206	0	1.143	1.01112	1.255	0.97882	0.781715	102.5	116	115.3	97.4	92.4	88.4	93.4	93.5	100.9	Other
High	sca130.g101550.t1	PREDICTED: PYRUVATE KINASE /// CYTOSOLIC PYRUVATE KINASE /// PHOSPHOENOLPYRUVATE/PYRUVATE DOMAIN-CONTAINING	33	19	86	19	1	84.2	6.6	2048	0	1.014	1.01215	1.026	0.997346	0.999475	99.1	104.2	96.2	96.6	100.9	100.9	97.7	101.1	103.4	Other
High	sca005.g112200.t1	PREDICTED: GLYCERALDEHYDE-3-PHOSPHATE DEHYDROGENASE /// GLYCERALDEHYDE /// GLYCERALDEHYDE-3-PHOSPHATE DEHYDROGENASE 3	15	2	9	2	1	25.1	7.47	89	0	1.039	1.01215	1.096	0.97882	0.973787	110.3	105.1	67.4	100.6	91.3	122.5	101.8	101.2	100	Other
High	sca061.g108100.t1	PREDICTED: UNIVERSAL STRESS	20	3	18	3	1	21.8	5.26	843	0	0.606	1.01317	0.591	0.988625	0.143088	71.1	73.8	63.4	94.1	124.7	116.5	117.4	121	118	Other
High	sca001.g105850.t1	PREDICTED: PROBABLE SMALL NUCLEAR RIBONUCLEOPROTEIN F /// OS02G0177500 /// OS11G0657300	17	2	19	2	1	9.4	4.78	215	0	0.906	1.01317	0.902	0.990481	0.895451	94.9	93.8	91.4	103.4	108.3	101.3	104.8	97	105	Chloroplast
High	sca082.g102900.t1	PREDICTED: PEPTIDYL-PROLYL CIS-TRANS ISOMERASE FKBP62-LIKE /// ROTAMASE FKBP 1 /// OS08G0525600	46	19	123	19	1	63.4	5	3332	0	1.452	1.01317	1.453	0.997346	0.129178	124	129.5	124.8	90.3	86.6	85.9	82.9	89.2	87	Other
High	sca079.g103700.t2	PREDICTED: NUCLEOSIDE DIPHOSPHATE KINASE /// NUCLEOSIDE /// MULTISPECIES: NUCLEOSIDE DIPHOSPHATE KINASE	28	5	41	5	1	22.1	9.57	761	0	0.661	1.01317	0.697	0.997191	0.156957	76.2	80.7	75.2	104.5	115.8	115.7	115.3	99.4	117.2	Mitochondrial
High	sca193.g100700.t1	PREDICTED: DEAD-BOX ATP-DEPENDENT RNA HELICASE /// DEAD-BOX ATP-DEPENDENT RNA HELICASE 52B-LIKE /// DEAD-BOX ATP-DEPENDENT RNA HELICASE 37-LIKE	53	27	252	26	1	68.5	7.15	7036	1	0.952	1.01317	0.946	0.997346	0.981107	103.5	98	89.7	109.4	92.6	99	110.8	102.8	94.3	Mitochondrial
High	sca005.g109300.t1	PREDICTED: N-ALPHA-ACETYLTRANSFERASE 16, NATA AUXILIARY SUBUNIT /// N-ALPHA-ACETYLTRANSFERASE 15, NATA AUXILIARY SUBUNIT-LIKE /// N-ALPHA-ACETYLTRANSFERASE 1	32	22	106	22	1	101.1	7.12	2511	0	0.873	1.0142	0.885	0.997346	0.859247	90.8	96.7	90	103.2	99.3	101.7	101	114.1	103.1	Mitochondrial
High	sca033.g107000.t1	PREDICTED: EUKARYOTIC TRANSLATION INITIATION FACTOR 3 SUBUNIT F /// EUKARYOTIC TRANSLATION INITIATION FACTOR 3 SUBUNIT F-LIKE /// EUKARYOTIC TRANSLATION INITIATION FACTOR 3	65	12	130	12	1	30.8	5.74	4893	0	0.958	1.0142	0.967	0.997346	0.999429	98.1	93.3	102	101.4	99.8	99.7	102.4	101.2	102.1	Chloroplast
High	sca106.g111800.t1	PREDICTED: EUKARYOTIC /// EUKARYOTIC TRANSLATION INITIATION FACTOR 6-2-LIKE /// EUKARYOTIC TRANSLATION INITIATION FACTOR 6-2	27	4	32	4	1	26.3	4.56	1558	0	1.077	1.0142	1.059	0.991261	0.999426	102.6	105	105.8	96.9	96	100.5	93.7	97.5	102	Mitochondrial
High	sca043.g100350.t1	PREDICTED: 2-DEHYDRO-3-DEOXYPHOSPHOOCTONATE ALDOLASE /// 2-DEHYDRO-3-DEOXYPHOSPHOOCTONATE ALDOLASE 1 /// 2-DEHYDRO-3-DEOXYPHOSPHOOCTONATE ALDOLASE 1 ISOFORM X2	57	11	89	11	1	32.1	6.43	2339	0	0.86	1.0142	0.912	0.997346	0.917461	91.1	94.7	89.2	99.7	103.9	107	106	99.8	108.6	Other
High	sca141.g100550.t2	PREDICTED: PROBABLE METHIONINE--TRNA LIGASE /// PROBABLE METHIONINE--TRNA LIGASE-LIKE /// PROBABLE METHIONINE--TRNA LIGASE ISOFORM X2	45	30	252	30	1	108.4	6	10748	0	0.954	1.01626	0.97	0.998338	0.999429	96	98.6	94.2	99	100.8	102.5	100.6	101.7	106.5	Chloroplast
High	sca106.g111850.t1	PREDICTED: SYNTAXIN-32 /// OS01G0179200 /// SYNTAXIN-32-LIKE	8	4	11	4	1	100.4	7.14	300	0	1.041	1.01729	1.125	0.986689	0.950123	98.1	116.4	98.7	108.6	93.6	87.7	106.8	95.3	94.7	Mitochondrial
High	sca050.g100800.t1	PREDICTED: RIBOSOME BIOGENESIS HOMOLOG /// RIBOSOME BIOGENESIS /// RIBOSOME BIOGENESIS-LIKE	31	8	28	8	1	46.2	6.25	813	0	1.047	1.01729	1.101	0.988961	0.967956	105.7	100.2	103.8	109.7	88	94.3	109.6	89.5	99.1	Other
High	sca154.g101250.t1	PREDICTED: CYSTATHIONINE BETA-LYASE /// CYSTATHION /// CYSTATHIONINE BETA-LYASE ISOFORM 2	27	8	66	8	1	48.4	6.47	3016	0	0.996	1.01729	0.994	0.997796	0.999475	100.5	101.6	98.4	96.3	106.1	99	101	96.3	100.7	Mitochondrial
High	sca163.g105250.t1	PREDICTED: OXOGLUTARATE/IRON-DEPENDENT DIOXYGENASE /// OST3/OST6 FAMILY, PARTIAL	3	3	14	3	1	113.5	6.93	223	0	0.945	1.01833	0.823	0.97882	0.872247	79.5	94.8	102.8	96.5	92.5	144.5	98.3	100.2	91	Chloroplast
High	sca211.g100300.t1	PREDICTED: CULLIN-1-LIKE /// CULLIN /// CULLIN-1	30	20	114	20	1	87.5	6.95	1932	0	1.093	1.01833	1.153	0.989407	0.892109	108.6	107.2	107.5	93.8	93	97.3	95.5	98.1	99	Other
High	sca089.g108250.t1	PREDICTED: EUKARYOTIC /// EUKARYOTIC PEPTIDE CHAIN RELEASE FACTOR SUBUNIT 1-3 /// EUKARYOTIC PEPTIDE CHAIN RELEASE FACTOR SUBUNIT 1-3-LIKE	45	14	97	14	1	49.2	5.17	2233	0	0.784	1.02041	0.797	0.998572	0.527551	85.1	84.9	85.2	107.8	106.2	106.9	110.1	108.3	105.5	Other
High	sca039.g105200.t1	PREDICTED: EUKARYOTIC TRANSLATION INITIATION FACTOR 4E /// EUKARYOTIC TRANSLATION INITIATION FACTOR 4E (EIF-4E), CONSERVED SITE /// EUKARYOTIC INITIATION FACTOR	42	7	111	7	1	23.2	5.87	3305	0	1.074	1.02145	1.097	0.998572	0.924148	103.7	110.1	101.5	102.4	100.4	88.7	94.9	102.5	95.6	Other
High	sca005.g104850.t2	PREDICTED: S-ADENOSYLMETHIONINE SYNTHETASE /// S-ADENOSYLMETHIONINE SYNTH /// S-ADENOSYLMETHIONINE SYNTHASE 1-LIKE ISOFORM 1	72	19	352	19	1	42.5	6.14	12408	0	1.379	1.02249	1.292	0.998572	0.312434	120.4	115.8	124.6	93.2	90.7	86.7	95.2	84	89.5	Other
High	sca147.g100750.t1	PREDICTED: INORGANIC PYROPHOSPHATASE /// SOLUBLE INORGANIC PYROPHOSPHATASE 1, CHLOROPLASTIC-LIKE /// SOLUBLE INORGANIC PYROPHOSPHATASE 1, CHLOROPLASTIC	43	10	139	10	1	31.1	5.6	3042	0	0.915	1.02249	0.945	0.998572	0.979531	93.8	99.1	93.5	98.6	104.8	100	103.6	104.4	102.3	Mitochondrial
High	sca098.g104700.t1	PREDICTED: 3-OXOACYL- /// 3-OXOACYL-REDUCTASE /// FATTY ACID BIOSYNTHESIS1	51	11	110	11	1	30.7	9.28	3195	0	0.838	1.02249	0.865	0.998572	0.766529	92.7	94.5	85.6	110.6	109.3	89.1	113.1	102.9	102.2	Mitochondrial
High	sca051.g103450.t3	PREDICTED: PHOSPHOGLUCAN, WATER DIKINASE, CHLOROPLASTIC-LIKE /// PHOSPHOGLUCAN, WATER DIKINASE, CHLOROPLASTIC /// PHOSPHOGLUCAN, WATER DIKINASE	24	21	121	21	1	129.2	6.95	3839	0	0.964	1.02354	0.987	0.998572	0.999475	97.5	99.1	95.5	104.5	100.3	94.7	101	102.7	104.6	Chloroplast
High	sca003.g105450.t6	PREDICTED: LL-DIAMINOPIMELATE AMINOTRANSFERASE /// LL-DIAMINOPIMELATE AMINOTRANSFERASE, CHLOROPLASTIC /// CHAIN A, CRYSTAL STRUCTURE OF LL-DIAMINOPIMELATE AMINOTRANSFERASE FROM ARABIDOPSIS THALIANA COMPLEXED WITH L-MALATE ION &GT;GI|152149570|PDB|2Z1Z|B CHAIN B, CRYSTAL STRUCTURE OF LL-DIAMINOPIMELATE AMINOTRANSFERASE FROM ARABIDOPSIS THALIANA COMPLEXED WITH L-MALATE ION &GT;GI|209447532|PDB|3EI5…	53	16	289	16	1	48.6	6.98	11302	0	0.924	1.02354	0.91	0.998572	0.920529	95.9	92.3	96	106.9	101.4	97.8	102	103.7	104	Mitochondrial
High	sca124.g100900.t2	UNKNOWN	24	5	25	5	1	20.9	10.43	621	0	0.796	1.02459	0.828	0.989407	0.812662	84	91.5	81	99	110.5	110.7	108.3	113.3	101.8	Mitochondrial
High	sca052.g102950.t1	PREDICTED: RRNA-PROCESSING-LIKE /// RRNA-PROCESSING /// BNAC07G17290D	13	5	22	5	1	52.9	9.13	845	0	0.876	1.02459	0.94	0.988625	0.999475	97	93.7	95	103.1	97.2	107.8	88.5	107	110.5	Other
High	sca139.g112700.t1	PREDICTED: PUTATIVE LIPOAMIDE DEHYDROGENASE /// DIHYDROLIPOYL DEHYDROGENASE-LIKE /// DIHYDROLIPO	27	2	18	2	1	15.9	7.25	433	0	1.05	1.02459	1.095	0.989407	0.972149	109.6	91.8	108	89.1	101	98.6	104.4	96.5	101	Other
High	sca089.g118850.t2	PREDICTED: FLAGELLAR ASSOCIATED /// DUF3228 /// , VARIANT	37	6	27	6	1	26.8	7.09	449	0	0.992	1.02459	0.889	0.989407	0.944712	100.1	96.2	90	113	94.6	101.2	99.6	97	108.2	Chloroplast
High	sca130.g102100.t1	PREDICTED: DEOXYHYPUSINE HYDROXYLASE /// DEOXYHYPUSINE HYDROXYLASE-LIKE ISOFORM X1 /// DEOXYHYPUSINE HYDROXYLASE-LIKE	30	5	12	5	1	34.6	4.96	451	0	1.22	1.02459	1.518	0.988961	0.524447	119.1	111.3	143.3	78.5	95.7	83.5	97.6	98.1	72.8	Other
High	sca005.g105750.t1	PREDICTED: SULFATE-BINDING /// SULFATE AND THIOSULFATE BINDING /// SULFATE ABC TRANSPORTER SUBSTRATE-BINDING	9	4	21	4	1	48.4	9.16	499	0	0.729	1.02564	0.748	0.989407	0.628091	78.7	82.6	79.3	100.5	110.4	113.2	119.6	113.3	102.4	Chloroplast
High	sca052.g102500.t1	PREDICTED: PROTEIN IOJAP-RELATED, MITOCHONDRIAL /// PROTEIN IOJAP-RELATED, MITOCHONDRIAL-LIKE /// PROTEIN IOJAP	19	5	14	5	1	44.6	6.48	382	0	0.787	1.02564	0.898	0.988961	0.981314	83.7	90.1	88.3	116.5	94.3	98.3	106.4	96.7	125.7	Mitochondrial
High	sca049.g101300.t2	PREDICTED: PHOSPHOGLYCERATE MUTASE /// ISOFORM X1 /// PHOSPHOGLYCERATE MUTASE FAMILY	28	4	14	4	1	25.1	6.6	75	0	0.707	1.02564	0.768	0.98926	0.772106	78.7	99.6	72.9	112	107.3	95	111.3	110	113.2	Other
High	sca001.g113600.t1	PREDICTED: NUCLEOLAR PRE-RIBOSOMAL-ASSOCIATED, N-TERMINAL	1	2	6	2	1	237.1	7.42	126	0	1.414	1.02564	1.329	0.97882	0.811534	115.4	158.8	87.5	86.8	109.5	69.3	73.5	112.3	86.8	Other
High	sca139.g104550.t1	PREDICTED: NUCLEAR CAP-BINDING 2 /// NUCLEAR CAP-BINDING 2-LIKE /// CAP-BINDING ISOFORM 2	8	2	9	2	1	25.1	5.88	248	0	0.929	1.02564	0.925	0.984511	0.999475	84.2	107.7	91.5	91	107.7	100	90.7	110.4	116.9	Other
High	sca106.g111950.t1	PREDICTED: MALONYL-COA /// MALONYL-COA-ACYL CARRIER, MITOCHONDRIAL /// MALONYL-COA-ACYL CARRIER, MITOCHONDRIAL-LIKE	21	16	219	16	1	112.3	8.95	8214	0	0.895	1.02564	0.909	0.998572	0.920017	88.6	98.2	92.1	100.8	103	101.2	107.6	105.7	102.9	Other
High	sca013.g113050.t2	PREDICTED: BIFUNCTIONAL POLYNUCLEOTIDE PHOSPHATASE/KINASE /// DNA 3&APOS;PHOSPHATASE /// .5-LIKE	41	12	92	12	1	44.1	5.8	2948	0	1.026	1.02564	1.055	0.998572	0.992108	107	102.7	102.2	98.9	97.3	102.6	84.2	100	105.2	Mitochondrial
High	sca216.g100200.t1	PREDICTED: PEPTIDYL-PROLYL CIS-TRANS ISOMERASE CWC27 HOMOLOG /// PEPTIDYL-PROLYL CIS-TRANS ISOMERASE CYP57 /// CYCLOPHILIN TYPE PEPTIDYL-PROLYL CIS-TRANS ISOMERASE, PARTIAL	27	9	58	9	1	63.2	5.4	1701	0	1.099	1.02669	1.128	0.989407	0.935088	113	119.3	105.6	49.5	105.7	103.9	105.8	108.6	88.6	Other
High	sca020.g100100.t1	PREDICTED: U3 SMALL NUCLEOLAR RNA-INTERACTING-LIKE /// U3 SMALL NUCLEOLAR RNA-INTERACTING /// U3 SMALL NUCLEOLAR RNA-INTERACTING ISOFORM 2	27	9	43	9	1	54.6	5.83	1083	0	0.894	1.02881	0.971	0.989407	0.999475	92.9	94.1	93.9	91.5	96.9	118.6	103.9	99.7	108.6	Other
High	sca035.g100750.t1	PREDICTED: TRANSCRIPTIONAL COACTIVATOR P15 /// PUTATIVE RNA POLYMERASE II TRANSCRIPTIONAL COACTIVATOR /// PC4-DOMAIN-CONTAINING	37	11	46	11	1	42.5	5.78	1217	0	0.744	1.02881	0.765	0.989407	0.568834	79.9	83.4	77.4	104.4	99.6	130.2	107.4	109.5	108.2	Other
High	sca104.g101050.t1	PREDICTED: GLYCOSYL HYDROLASE /// PROTEIN OF FUNCTION DUF3353 /// HEAT SHOCK-BINDING	10	2	3	2	1	28.6	9.99	58	0	0.471	1.02881	0.429	0.97882	0.063354	50.3	45	59.3	135.1	105.1	122.3	76.6	180.4	125.9	Mitochondrial
High	sca005.g105050.t1	UNKNOWN	24	10	72	10	1	62.9	5.83	2610	0	1.093	1.02987	1.214	0.998572	0.610553	109.4	114.7	107.1	90.1	87.2	102.6	101	89.8	98	Other
High	sca161.g100400.t1	UNKNOWN	13	2	9	2	1	17.8	8.97	230	0	0.677	1.02987	0.684	0.989407	0.43085	70	79.1	86.9	102.6	88.2	126.9	103.3	112.2	130.7	Signal
High	sca182.g100450.t1	PREDICTED: SERINE HYDROXYMETHYLTRANSFERASE /// SERINE TRANSHYDROXYMETHYLTRANSFERASE 1 /// SERINE HYDROXYMETHYLTRANSFERASE, MITOCHONDRIAL	52	21	204	20	1	55	7.99	6218	0	0.783	1.02987	0.796	0.998572	0.4224	86.6	86.6	80.8	102	108.8	107	107.4	110.7	110.2	Other
High	sca050.g101900.t2	PREDICTED: MALIGNANT T-CELL-AMPLIFIED SEQUENCE 1 HOMOLOG /// MALIGNANT T-CELL-AMPLIFIED SEQUENCE 1 /// PSEUDOURIDINE SYNTHASE AND ARCHAEOSINE TRANSGLYCOSYLASE DOMAIN-CONTAINING FAMILY	22	3	24	3	1	28.4	8.29	101	0	0.905	1.03093	0.896	0.989407	0.949992	92.7	100.9	83.6	103.4	104.5	99.9	100.7	111.5	102.9	Mitochondrial
High	sca099.g100800.t1	PREDICTED: ENDOPLASMIN HOMOLOG /// ENDOPLASMIN /// ENDOPLASMIN-LIKE	29	26	190	25	1	115.2	4.91	4940	1	1.001	1.03093	1.031	0.998572	0.999475	101.6	101.5	103.8	88.3	98.5	101.5	102.1	101.5	101.3	Other
High	sca017.g105160.t1	UNKNOWN	74	23	921	12	1	36.8	8.73	21425	19	0.907	1.03199	0.934	0.998572	0.959485	97	92.7	93.3	99.7	102.2	99.9	106.8	105.5	102.9	#N/A
High	sca106.g101050.t1	PREDICTED: PHOSPHORIBOSYLAMINE--GLYCINE LIGASE /// PHOSPHORIBOSYLAMINE--GLYCINE LIGASE, CHLOROPLASTIC-LIKE /// PHOSPHORIBOSYLAMINE--GLYCINE LIGASE, CHLOROPLASTIC	41	13	77	13	1	48.7	5.77	1948	0	0.988	1.03306	1.013	0.998572	0.999475	98.9	96.8	102.3	96.8	96.5	101.1	100.1	106.2	101.3	Other
High	sca084.g103100.t1	PREDICTED: DNA TOPOISOMERASE /// DNA TOPOISOMERASE 1-LIKE /// DNA TOPOISOMERASE I	14	14	92	14	1	132.6	8.7	2314	0	0.836	1.03306	0.865	0.989407	0.859758	90.6	91.4	82	99.6	105.7	114.5	102.9	115.1	98.1	Other
High	sca091.g103450.t1	PREDICTED: DIHYDROLIPOAMIDE ACETYLTRANSFERASE /// DIHYDROLIPOYLLYSINE-RESIDUE ACETYLTRANSFERASE /// DIHYDROLIPO	33	6	57	6	1	22.8	6.19	1750	0	0.785	1.03306	0.811	0.998572	0.496886	90.4	85.7	79.7	100.8	105.7	109.4	110.2	109.2	109	Other
High	sca092.g107450.t1	PREDICTED: BI-FUNCTIONAL OROTATE PHOSPHORIBOSYLTRANSFERASE/OROTIDINE-5&APOS;-PHOSPHATE DECARBOXYLASE /// UMP SYNTHASE /// URIDINE 5&APOS;- MONOPHOSPHATE SYNTHASE	46	19	193	19	1	58.9	7.61	5913	0	0.968	1.03306	0.974	0.998572	0.999475	96.9	98	103	99.5	101.9	92.5	102.8	101.2	104.3	Mitochondrial
High	sca106.g112200.t1	PREDICTED: ACI-REDUCTONE DIOXYGENASE /// ACIREDUCTONE DIOXYGENASE /// 1,2-DIHYDROXY-3-KETO-5-METHYLTHIOPENTENE DIOXYGENASE 2	39	6	25	6	1	23.3	5.24	495	0	1.099	1.03306	1.135	0.989407	0.941091	102.5	102.2	126.8	90.3	95.2	94.2	93.3	93.4	102	Other
High	sca001.g110850.t3	PREDICTED: SERINE--TRNA LIGASE /// SERINE--TRNA LIGASE-LIKE ISOFORM X1 /// SERINE-TRNA LIGASE	51	20	212	20	1	53	5.66	7177	0	0.981	1.03413	1.018	0.998572	0.999475	101.2	99.8	98.6	102.4	96.1	96.8	103.2	99.4	102.6	Other
High	sca055.g102100.t3	PREDICTED: COLD SHOCK DOMAIN-CONTAINING /// COLD SHOCK DOMAIN-CONTAINING-LIKE /// COLD SHOCK DOMAIN-CONTAINING ISOFORM X2	27	18	97	18	1	123	8.62	2680	0	1.056	1.03413	0.958	0.989407	0.981314	100.8	102.7	97.5	105.2	94	102.6	92.9	97.3	107	Mitochondrial
High	sca147.g100150.t1	PREDICTED: AMINOMETHYLTRANSFERASE, MITOCHONDRIAL /// AMINOMETHYLTRANSFERASE /// GLYCINE CLEAVAGE SYSTEM, T	58	20	200	20	1	41	6.2	6319	0	0.786	1.03413	0.831	0.998572	0.595414	86	87.6	81.4	102.9	105.4	108	106.5	111.4	110.9	Mitochondrial
High	sca274.g100050.t1	PREDICTED: GLYCERALDEHYDE-3-PHOSPHATE DEHYDROGENASE /// GLYCERALDEHYDE /// GLYCERALDEHYDE 3-PHOSPHATE DEHYDROGENASE	18	2	9	1	1	21.1	6.3	473	0	0.67	1.0352	0.919	0.988625	0.999429	85.7	91.9	56.4	92.7	100.1	128.3	95.9	137.2	111.8	Chloroplast
High	sca033.g103800.t1	PREDICTED: U4/U6 SMALL NUCLEAR RIBONUCLEOPROTEIN PRP4-LIKE-LIKE /// U4/U6 SMALL NUCLEAR RIBONUCLEOPROTEIN PRP4-LIKE /// U4/U6 SMALL NUCLEAR RIBONUCLEOPROTEIN PRP4	36	12	78	12	1	57.4	5.69	2930	0	0.918	1.03627	0.951	0.989407	0.989698	92.2	97.1	96.6	101.9	102.1	97.7	107.2	105.8	99.6	Other
High	sca094.g100700.t1	PREDICTED: DUF1764-DOMAIN-CONTAINING /// .01C-LIKE /// DUF1764-DOMAIN	18	2	8	2	1	16.6	9.45	166	0	0.738	1.03627	0.727	0.989407	0.707371	75.3	88.2	82.4	110.5	89.1	113.4	114.5	115	111.7	Other
High	sca119.g102950.t1	PREDICTED: PEPTIDYL-PROLYL CIS-TRANS ISOMERASE FKBP16-1, CHLOROPLASTIC-LIKE /// PEPTIDYL-PROLYL CIS-TRANS ISOMERASE FKBP16-1, CHLOROPLASTIC-LIKE ISOFORM X1 /// PEPTIDYL-PROLYL CIS-TRANS ISOMERASE, FKBP-TYPE	11	4	16	4	1	64.8	10.36	423	0	0.694	1.03734	0.72	0.989407	0.606227	71.7	87.9	84.7	100.5	107	117.6	111.9	96.7	122	Other
High	sca163.g100050.t2	PREDICTED: MASTIGONEME-LIKE /// SIGNAL PEPTIDE, CUB AND EGF-LIKE DOMAIN-CONTAINING /// , CONSERVED	13	8	21	8	1	108.1	6.43	721	0	0.869	1.03842	0.939	0.988961	0.999475	91.8	111.7	78.8	101.7	107.5	83.9	105.6	104.8	114.3	Signal
High	sca104.g102200.t3	PREDICTED: SUCCINATE DEHYDROGENASE /// SUCCINATE DEHYDROGENASE SUBUNIT B560 /// SUCCINATE DEHYDROGENASE/FUMARATE REDUCTASE, TRANSMEMBRANE SUBUNIT	26	3	13	3	1	21.2	8.73	199	0	0.387	1.0395	0.402	0.97882	0.00712892	42.4	62.7	54.5	105.6	105.9	147.3	109.7	129.6	142.2	Mitochondrial
High	sca104.g103350.t2	PREDICTED: RIBOSOME BIOGENESIS REGULATORY /// RRS1-DOMAIN-CONTAINING /// RIBOSOME BIOGENESIS REGULATORY FAMILY	20	6	21	6	1	39.3	10.14	471	0	1.526	1.0395	1.264	0.989407	0.771413	126.6	132.8	105.1	115.4	82.9	83.1	80.8	87	86.4	Other
High	sca012.g107350.t1	PREDICTED: PUTATIVE H/ACA RIBONUCLEOPROTEIN COMPLEX SUBUNIT 1-LIKE /// SGNH HYDROLASE /// GAR1/NAF1 RNA BINDING DOMAIN-CONTAINING, PARTIAL	32	8	42	8	1	48	6.93	1640	0	0.825	1.0395	0.848	0.993642	0.707153	92.7	81.2	87.3	100.2	107.6	103	110.3	111.9	105.8	Other
High	sca079.g100150.t1	PREDICTED: PROTEIN TYROSINE PHOSPHATASE /// PHOSPHOTYROSINE I /// SIMILAR TO-TYROSINE-PHOSPHATASE-LIKE	43	6	39	6	1	20.7	5.44	1095	0	0.932	1.04058	1.026	0.989407	0.999475	91.7	102.7	99.7	105.6	100.1	90	98.9	104.2	107	Mitochondrial
High	sca089.g101400.t1	UNKNOWN	2	2	4	2	1	151.2	5.94	66	0	0.887	1.04167	0.925	0.989407	0.999429	83.4	112.6	93	98	105.1	100.5	105.4	97.2	104.8	Other
High	sca148.g103450.t3	PREDICTED: KELCH MOTIF FAMILY /// COPPER RADICAL OXIDASE /// KELCH REPEAT-CONTAINING	9	3	10	3	1	60.1	9.33	65	0	0.996	1.04275	1.038	0.97882	0.999475	109.4	84.2	78.6	226.1	81.1	36.9	58.8	84.6	140.4	Signal
High	sca021.g100700.t1	PREDICTED: TRYPTOPHAN SYNTHASE SUBUNIT BETA /// TRYPTOPHAN SYNTHASE /// TRYPTOPHAN SYNTHASE	42	13	203	13	1	56.9	7.4	7618	0	1.014	1.04384	1.058	0.998572	0.979531	101.1	103.5	103	101.2	97.8	88	102.2	102.1	101.3	Mitochondrial
High	sca039.g106700.t1	UNKNOWN	37	11	52	11	1	41.4	8.72	1716	0	0.793	1.04493	0.873	0.989407	0.851826	86	87.5	93.7	94.2	105.6	107.3	110	110.3	105.3	Mitochondrial
High	sca028.g102100.t1	PREDICTED: SEC-INDEPENDENT, CHLOROPLASTIC /// TWIN ARGININE-TARGETING /// SEC-INDEPENDENT, CHLOROPLASTIC-LIKE, PARTIAL	11	2	11	2	1	13.2	9.48	23	0	0.391	1.04493	0.461	0.990481	0.00801845	47.1	56	51.9	102.2	148.7	111	123.9	143.1	116.1	Chloroplast
High	sca174.g101850.t1	PREDICTED: GLUTAMATE DEHYDROGENASE /// GLUTAMATE DEHYDROGENASE 1 /// GLUTAMATE	45	16	139	16	1	49.7	5.85	4460	0	0.707	1.04493	0.741	0.998572	0.177594	78.5	78.7	81.5	105.4	107.6	109.9	112.2	111.4	114.8	Mitochondrial
High	sca174.g100700.t2	PREDICTED: THIOREDOXIN-DEPENDENT PEROXIDE REDUCTASE, MITOCHONDRIAL-LIKE ISOFORM X2 /// THIOREDOXIN-DEPENDENT PEROXIDE REDUCTASE, MITOCHONDRIAL /// THIOREDOXIN	55	7	105	7	1	21.7	5.11	3925	0	0.848	1.04603	0.943	0.998572	0.975364	93.6	93.7	92.2	106	99.3	92.6	110.8	103.1	108.7	Other
High	sca174.g101100.t1	PREDICTED: ISOFORM X2 /// ISOFORM 1	16	2	13	2	1	15.2	10.13	173	0	0.49	1.04603	0.485	0.989407	0.00416794	51.6	50.6	76.4	106.5	98.7	165.1	111.5	103.2	136.5	Mitochondrial
High	sca044.g101300.t1	PREDICTED: PUTATIVE PEROXIREDOXIN /// PEROXIREDOXIN-2 /// PEROXIREDOXIN	44	13	69	13	1	41.8	6.71	1131	0	0.821	1.04712	0.864	0.998572	0.778054	88.8	87.5	86.3	104.8	101.2	99.5	108.2	106	117.8	Mitochondrial
High	sca021.g103250.t3	PREDICTED: GAMMA-GLUTAMYLCYSTEINE SYNTHETASE /// GLUTAMATE--CYSTEINE LIGASE, CHLOROPLASTIC-LIKE ISOFORM X1 /// PLANT GLUTAMATE CYSTEINE LIGASE IN COMPLEX WITH MG2+ AND L-GLUTAMATE	34	14	73	14	1	53.8	5.59	1780	0	1.128	1.04712	1.126	0.997346	0.941091	106.2	104.7	110.2	103.2	93	91.4	94.1	101.5	95.7	Chloroplast
High	sca018.g105600.t1	PREDICTED: EUKARYOTIC TRANSLATION INITIATION FACTOR 3 SUBUNIT D-LIKE /// EUKARYOTIC TRANSLATION INITIATION FACTOR 3 /// EUKARYOTIC TRANSLATION INITIATION FACTOR 3 SUBUNIT	56	13	120	13	1	41	5.67	3961	0	0.868	1.04712	0.911	0.998572	0.920017	95.8	93.3	88.3	109.6	95.8	96.9	110.3	108.5	101.5	Other
High	sca151.g101150.t5	PREDICTED: STARCH BRANCHING ENZYME /// 1,4-ALPHA-GLUCAN /// STARCH BRANCHING ENZYME II	45	30	272	30	1	98.4	5.99	6916	0	1.146	1.04822	1.209	0.998572	0.580189	117.3	117.3	107.3	90.8	96.9	89.3	83	104.5	93.7	Mitochondrial
High	sca148.g101600.t1	PREDICTED: PROHIBITIN /// PROHIBITIN-1, MITOCHONDRIAL-LIKE /// PROHIBITIN-	40	9	40	9	1	32.1	9.48	738	0	0.706	1.04822	0.743	0.989407	0.486412	76.4	66.1	104.6	103.2	89	134.9	108.2	96.6	121.2	Mitochondrial
High	sca185.g100750.t1	PREDICTED: PCI DOMAIN-CONTAINING /// PCI DOMAIN-CONTAINING-LIKE /// PCI/PINT ASSOCIATED MODULE	20	5	26	5	1	44.8	9.14	742	0	0.64	1.04822	0.671	0.989407	0.653158	68.5	68.3	83.8	111.4	99.3	124.9	87.6	125.3	130.9	Chloroplast
High	sca139.g103000.t1	PREDICTED: HEAT SHOCK 70 KDA /// HEAT SHOCK 70 KDA-LIKE /// HEAT SHOCK	10	8	38	8	1	109.4	9.99	1058	0	0.824	1.04822	0.888	0.989407	0.935088	87.7	90.6	90.7	98.8	97.8	112.6	106.5	102.4	112.8	Signal
High	sca123.g100800.t1	PREDICTED: NADH DEHYDROGENASE (UBIQUINONE) FE-S /// NADH DEHYDROGENASE /// SERINE/ARGININE-RICH-SPLICING FACTOR SR34	41	3	16	3	1	9.1	6.86	315	0	0.493	1.04932	0.494	0.989407	0.00302453	55.6	60.1	61	112.7	89.5	162	118.2	117.3	123.6	Other
High	sca028.g104050.t1	PREDICTED: EUKARYOTIC TRANSLATION INITIATION FACTOR 3 SUBUNIT B-LIKE /// EUKARYOTIC /// EUKARYOTIC INITIATION FACTOR	44	25	225	25	1	81.8	5.44	6282	0	0.944	1.04932	0.99	0.998572	0.999475	100.5	97.7	96.3	101.5	99	95.1	106.5	104.9	98.7	Other
High	sca035.g108250.t3	PREDICTED: CGFS TYPE GLUTAREDOXIN 3 /// MONOTHIOL GLUTAREDOXIN-S14, CHLOROPLASTIC-LIKE /// GLUTAREDOXIN, CGFS TYPE	7	1	8	1	1	17.9	8.09	259	0	1.186	1.04932	1.245	0.989407	0.802633	100.2	109.2	118.7	95.3	87.3	95.4	103.9	89.8	100.1	Chloroplast
High	sca027.g103300.t2	PREDICTED: ENOYL- /// ENOYL-ACP REDUCTASE /// GLUCOSE/RIBITOL DEHYDROGENASE	36	10	245	10	1	38.2	9.17	8006	0	0.915	1.05042	0.985	0.998572	0.999475	97.3	96.2	96.6	98.8	100	97.2	102.9	105.1	105.9	Mitochondrial
High	sca216.g102200.t2	PREDICTED: CLEAVAGE STIMULATION FACTOR SUBUNIT 3 /// CLEAVAGE STIMULATION FACTOR SUBUNIT 3 ISOFORM X1 /// CLEAVAGE STIMULATION FACTOR	12	9	42	9	1	103.7	7.69	870	0	1.07	1.05042	1.12	0.99285	0.955127	102.8	106	115.4	95.4	94.6	89.9	100.2	99.1	96.6	Other
High	sca015.g102550.t1	UNKNOWN	9	2	10	2	1	36.2	8.32	277	0	0.754	1.05152	0.717	0.989407	0.619884	85.3	85.2	78	118.9	98.7	112.6	89.8	113.1	118.5	Signal
High	sca047.g102550.t1	PREDICTED: NHL REPEAT-CONTAINING ISOFORM X2 /// NHL REPEAT-CONTAINING /// NHL REPEAT-CONTAINING-LIKE	6	5	14	5	1	125.6	6.52	815	0	0.774	1.05152	0.814	0.989407	0.873018	94	84.8	67.4	106.1	104.2	107.9	103.8	109.6	122.1	Mitochondrial
High	sca114.g101550.t2	UNKNOWN	21	2	14	2	1	9.6	9.77	338	0	0.381	1.05263	0.43	0.989407	0.00852556	43.3	42.9	65.2	108.1	92.7	151.7	113.7	130	152.5	Other
High	sca181.g103500.t1	PREDICTED: CYSTEINE DESULFURASE /// CYSTEINE DESULFURASE 2, CHLOROPLASTIC /// CYSTEINE DESULFUR	16	6	33	6	1	48.5	6.68	838	0	1.29	1.05263	1.401	0.990481	0.380483	113.5	128.5	116.6	94.3	91.7	73.1	87.9	96.6	97.8	Mitochondrial
High	sca047.g102500.t1	UNKNOWN	7	1	1	1	1	15.2	5.19	26	0	0.53	1.05374	0.625	0.98926	0.51119	80.5	67.1	67.9	128.9	130.3	88.7	71.2	137.3	128.1	Chloroplast
High	sca061.g101500.t1	PREDICTED: XYLULOKINASE /// D-XYLULOKINASE /// XYLULOSE KINASE	25	7	29	7	1	53.9	5.59	634	0	0.85	1.05485	0.933	0.991966	0.981314	97.2	88.5	93.8	104.1	101	96.1	102.5	106.5	110.3	Other
High	sca052.g104400.t1	PREDICTED: REGULATOR OF NONSENSE TRANSCRIPTS UPF2 /// REGULATOR OF NONSENSE TRANSCRIPTS UPF2-LIKE /// REGULATOR OF NONSENSE TRANSCRIPTS	7	5	10	5	1	123.1	5.41	268	0	0.728	1.05485	0.768	0.989407	0.885831	75.3	86.9	79.3	112	99.3	103.3	133.4	101.6	109	Other
High	sca240.g102600.t1	PREDICTED: CYTOCHROME C PEROXIDASE /// CYTOCHROME /// CYTOCHROME C PEROXIDASE CCP1, PUTATIVE	32	4	36	4	1	19	7.05	1508	0	0.541	1.05485	0.559	0.998572	0.00291501	64.6	63.1	64.4	115.5	123	103.8	119.5	129.8	116.3	Other
High	sca079.g102500.t1	PREDICTED: 1 /// ISOFORM 2 /// BNAA02G16450D	2	1	7	1	1	48.1	6.16	218	0	0.733	1.05485	0.861	0.989407	0.884242	61.7	80.3	56.2	163.9	90.3	65.3	84.2	95.2	202.8	Mitochondrial
High	sca104.g106150.t1	UNKNOWN	11	2	7	2	1	28.7	7.85	98	0	0.832	1.05597	0.956	0.989407	0.999475	87.8	94	107.8	99.9	87.2	112.8	105.5	115	90	Signal
High	sca162.g100800.t1	UNKNOWN	7	3	10	3	1	42.7	9.73	67	0	0.992	1.05597	1.045	0.989407	0.999429	104.6	93.8	101.5	100.1	102.2	96.6	105.8	93	102.3	Chloroplast
High	sca114.g105750.t1	PREDICTED: SULFIREDOXIN /// PARB DOMAIN-CONTAINING /// NUCLEASE	16	2	15	2	1	19.6	8.79	481	0	1.338	1.05597	1.285	0.989407	0.774614	117.3	140.1	113.5	91.3	71.5	103.9	96.3	81.2	84.8	Chloroplast
High	sca138.g100650.t1	PREDICTED: ACTIN-RELATED /// ACTIN-RELATED ISOFORM 1 /// ACTIN-RELATED ISOFORM X1	20	6	13	6	1	44.8	7.01	296	0	0.99	1.05597	1.26	0.989407	0.885135	84.3	89.2	111.9	175.7	70.8	87.9	97.5	90	92.8	Other
High	sca004.g103750.t2	PREDICTED: 18S RRNA BIOGENESIS /// PROBABLE RNA 3&APOS;-TERMINAL PHOSPHATE CYCLASE-LIKE /// PUTATIVE RNA 3&APOS;-TERMINAL PHOSPHATE CYCLASE	12	3	8	3	1	40.1	7.11	380	0	0.869	1.05597	0.957	0.989407	0.999475	94.9	94.1	86.1	99.1	95.7	107.8	104.7	108.2	109.4	Mitochondrial
High	sca061.g101950.t1	PREDICTED: ISOFORM X1 /// ISOFORM X2 /// ISOFORM X	13	2	11	2	1	22.6	5.14	562	0	1.119	1.0582	1.268	0.989407	0.84843	105.6	114.4	108.5	115.1	90.2	76.1	94.4	95.5	100.3	Other
High	sca043.g101700.t1	UNKNOWN	7	6	18	6	1	144.2	4.91	291	0	1.676	1.05932	1.817	0.989407	0.0777941	119.7	168.2	138	67.4	92.6	71.9	71.4	83.2	87.7	Chloroplast
High	sca163.g101900.t1	UNKNOWN	13	1	16	1	1	7.2	7.64	333	0	0.849	1.05932	0.899	0.999958	0.889007	96.1	84.7	94.5	104.7	96.9	105.2	100.9	105.5	111.4	Other
High	sca001.g101150.t1	PREDICTED: AP-1 COMPLEX SUBUNIT SIGMA-1 /// SIGMA1 SUBUNIT OF AP-1 COMPLEX OF CLATHRIN-COATED VESICLES /// CLATHRIN ADAPTOR COMPLEX SMALL CHAIN FAMILY	25	4	20	4	1	20.9	6.57	846	0	1.044	1.05932	1.106	0.993642	0.979531	98.3	114.4	108.7	88.9	86.8	99.4	94.2	104.1	105.1	Chloroplast
High	sca077.g102350.t3	PREDICTED: 3-KETOACYL-COA THIOLASE 2, PEROXISOMAL-LIKE /// 3-KETOACYL-COA THIOLASE 2, PEROXISOMAL /// 3-KETOACYL-COA THIOLASE	32	11	73	11	1	57	8.78	2386	0	1.436	1.06045	1.29	0.99285	0.628091	136.3	117.6	104.9	85.3	91.2	87.5	90.4	81.9	104.9	Mitochondrial
High	sca013.g105850.t1	UNKNOWN	31	3	29	3	1	13.8	10.08	758	0	0.856	1.06157	0.955	0.99285	0.998793	89.5	91.1	100.2	101.3	95.4	103.1	107.6	106.4	105.5	Mitochondrial
High	sca028.g101100.t1	PREDICTED: NON-HISTONE CHROMOSOMAL /// NUCLEOSOME BINDING /// .2	15	2	21	2	1	14.4	9.64	330	0	0.775	1.06157	0.788	0.999958	0.38154	84.2	88.7	79	106.8	100.7	118.3	113.4	114.4	94.5	Other
High	sca004.g105900.t1	PREDICTED: CD2 ANTIGEN CYTOPLASMIC TAIL-BINDING /// ISOFORM X2 /// LIN1-LIKE X2	44	13	81	13	1	47.5	4.73	3275	0	0.931	1.06157	0.978	0.99285	0.999475	99.3	107.4	92.7	102.3	93.6	94.9	106.6	99.4	103.8	Other
High	sca095.g100050.t1	UNKNOWN	54	6	145	2	1	15.2	4.93	5272	0	0.556	1.0627	0.591	0.999958	0.00238824	66.5	72.9	55	112.5	96.3	125.6	119.6	129.7	121.9	Other
High	sca039.g101700.t1	PREDICTED: MAGNESIUM-PROTOPORPHYRIN IX METHYLTRANSFERASE /// MAGNESIUM PROTOPORPHYRIN IX S-ADENOSYL METHIONINE O-METHYL TRANSFERASE CHLOROPLAST PRECURSOR /// MAGNESIUM-PROTOPORPHYRIN IX METHYLTRANSFERASE CHLOROPLAST PRECURSOR	21	5	34	5	1	33.2	7.43	1291	0	1	1.0627	1.063	0.99285	0.999429	104.1	101.5	98.6	98	99.1	91.8	104.1	107.2	95.6	Mitochondrial
High	sca022.g103600.t2	PREDICTED: THYLAKOID LUMENAL	54	9	79	9	1	21.4	9.91	3247	0	0.777	1.06383	0.911	0.999958	0.924356	89.1	88.3	85.6	92.3	96.9	113.2	114.7	103.1	116.7	Other
High	sca216.g103000.t2	PREDICTED: RNA-BINDING DOMAIN-CONTAINING /// RNA BINDING /// 29 KDA RIBONUCLEOPROTEIN B, CHLOROPLASTIC	24	9	44	9	1	65	5.06	1625	0	0.97	1.06383	1.019	0.993187	0.999475	107.8	94.5	92.3	101.2	92.8	98.3	110.9	97.4	104.6	Other
High	sca001.g108650.t1	PREDICTED: PYRUVATE KINASE /// PYRUVATE KINASE, CYTOSOLIC ISOZYME-LIKE /// PYRUVATE KINASE, CYTOSOLIC ISOZYME	56	28	245	28	1	72.9	6.58	8702	0	0.791	1.06383	0.859	0.999958	0.735721	84.6	92.5	83.9	98.5	104.6	106.3	104.8	118.7	106.1	Other
High	sca004.g110250.t2	PREDICTED: PUTATIVE ZINC FINGER CCHC DOMAIN-CONTAINING	46	11	69	11	1	30.4	4.72	1739	0	1.081	1.06383	1.149	0.999958	0.89196	101.9	119.2	106.1	88.7	94.4	93.1	94.3	100.2	102.1	Mitochondrial
High	sca035.g106600.t1	PREDICTED: PROLIFERATING CELL NUCLEAR ANTIGEN /// PROLIFERATI /// PROLIFERATING CELL NUCLEAR ANTIGEN-LIKE	40	9	55	9	1	29.3	4.79	2000	0	1.061	1.06383	1.186	0.99285	0.853135	106.3	110.7	104	89	93.3	96.2	93.5	104.4	102.4	Other
High	sca039.g106250.t1	PREDICTED: CBS DOMAIN CONTAINING /// PROTEIN SDS23 /// CBS DOMAIN	37	11	87	11	1	40	5.43	2306	0	0.904	1.06383	0.962	0.999958	0.989698	96.8	94.2	92.6	110.4	97.9	95.7	98.7	104.2	109.5	Other
High	sca106.g103700.t1	PREDICTED: BIOTIN CARBOXYLASE /// BIOTIN CARBOXYLASE /// BIOTIN CA	63	9	117	9	1	19.8	9.03	1618	0	0.949	1.06383	0.939	0.999958	0.96775	95.9	100.5	91	94.9	107.1	97.8	101	105.5	106.3	Mitochondrial
High	sca133.g101600.t1	PREDICTED: HISTONE H3 /// HISTONE H3.3 /// TPA: HISTONE H3	21	4	60	4	1	15.3	11.15	630	0	0.771	1.06496	0.831	0.999958	0.595414	99.1	93.7	80.7	119.3	88.3	100	91	121.5	106.4	Mitochondrial
High	sca089.g120150.t1	PREDICTED: FLAGELLAR ASSOCIATED /// LYSYL-TRNA SYNTHETASE /// GELATION FACTOR	46	8	157	8	1	18.9	4.73	5131	0	0.975	1.06496	1.039	0.999958	0.998793	102	102.6	98	101.9	98.8	86.9	100.7	105.2	103.9	Other
High	sca025.g105700.t1	PREDICTED: E3 UBIQUITIN /// E3 UBIQUITIN-PROTEIN LIGASE UPL1-LIKE /// E3 UBIQUITIN-PROTEIN LIGASE UPL1-LIKE ISOFORM X1	9	13	60	13	1	245	5.62	2611	0	0.906	1.06496	0.98	0.99285	0.999475	86.6	107.9	93.9	89.8	110.1	94.4	95.6	121.3	100.5	Other
High	sca026.g100650.t1	PREDICTED: DEAD-BOX /// DEAD-BOX ATP-DEPENDENT RNA HELICASE 20 /// DEAD-BOX RNA HELICASE	45	21	155	19	1	61	8.91	4360	1	1.181	1.06496	1.258	0.999958	0.418592	116.8	110	111.8	92.2	87.4	90	105.2	93.1	93.4	Other
High	sca033.g101150.t1	PREDICTED: NUCLEAR CAP-BINDING 1 /// NUCLEAR CAP-BINDING 1-LIKE /// NUCLEAR CAP-BINDING 1 ISOFORM X1	11	6	39	6	1	91.2	5.16	1664	0	0.836	1.0661	0.891	0.994633	0.941091	87.2	94.9	91.6	97.9	94.7	106.1	104.4	120.6	102.6	Other
High	sca015.g100500.t1	PREDICTED: METHIONINE AMINOPEPTIDASE 1A /// METHIONINE AMINOPEPTIDASE /// PUTATIVE METHIONINE AMINOPEPTIDASE	44	11	57	11	1	43.5	7.21	1747	0	0.843	1.0661	0.909	0.997346	0.910636	96.4	87.4	92.9	99.9	96.1	103.2	114.5	99.5	110.1	Other
High	sca031.g107600.t1	PREDICTED: FAM203 FAMILY /// FAM203 FAMILY ISOFORM X1 /// PROTEIN HGH1 HOMOLOG ISOFORM X1	19	6	24	6	1	37.7	4.65	610	0	1.28	1.0661	1.312	0.99285	0.653158	101.3	126.3	127.7	89.4	96.3	82.7	74	102.6	99.8	Other
High	sca089.g119750.t1	PREDICTED: BCCIP-LIKE /// PROTEIN BCCIP HOMOLOG ISOFORM X1 /// PROTEIN BCCIP HOMOLOG ISOFORM X6	11	3	17	3	1	34.2	4.56	786	0	0.951	1.0661	1.014	0.99285	0.999475	100.8	103	89.6	99.4	89.9	105.2	105.9	99.9	106.2	Other
High	sca052.g101450.t1	PREDICTED: EUKARYOTIC TRANSLATION INITIATION FACTOR 3 SUBUNIT G-LIKE /// EUKARYOTIC TRANSLATION INITIATION FACTOR 3 SUBUNIT G /// EUKARYOTIC TRANSLATION INITIATION FACTOR	49	9	55	9	1	31.2	8.18	1627	0	0.909	1.06724	0.969	0.999958	0.998793	96.4	98.7	94.8	99.5	96.4	100.6	106.6	102.8	104.2	Other
High	sca001.g108050.t1	PREDICTED: CUPIN /// MULTISPECIES: CUPIN	34	4	13	4	1	18.1	5.48	389	0	1.064	1.06724	1.136	0.989407	0.942848	100.6	100.6	126.9	77.6	88.6	120	96.3	94.6	94.7	Other
High	sca005.g108400.t1	PREDICTED: SUCCINATE DEHYDROGENASE /// IRON-SULFUR SUBUNIT OF MITOCHONDRIAL SUCCINATE DEHYDROGENASE /// SUCCINATE DEHYDROGENASE IRON-SULFUR, MITOCHONDRIAL PRECURSOR	58	14	118	14	1	30.9	8.27	3783	0	1.204	1.06838	1.287	0.999958	0.327905	114	118.3	105.9	88.6	86.8	97.8	94.6	95.8	98.3	Mitochondrial
High	sca127.g101350.t1	PREDICTED: SIMILAR TO DESMOPLAKIN /// DNA DOUBLE-STRAND BREAK REPAIR RAD50 ATPASE /// ABC TRANSPORTER	1	1	1	1	1	165.9	5.43	0	0	1.092	1.06838	1.139	0.990481	0.941091	105.2	110.1	113.9	98.8	73	100	96.4	95.8	106.8	Mitochondrial
High	sca035.g106550.t3	PREDICTED: PHOSPHOENOLPYRUVATE CARBOXYKINASE /// RECNAME: FULL=PHOSPHOENOLPYRUVATE CARBOXYKINASE	34	15	70	15	1	70.1	7.11	1905	0	0.731	1.06838	0.811	0.99285	0.723912	82.5	83.7	78.4	100.2	103.2	111.6	106.7	114.5	119.2	Mitochondrial
High	sca006.g103600.t3	PREDICTED: NITRIC OXIDE SYNTHASE-INTERACTING-LIKE /// OS03G0279900 /// UNNAMED PRODUCT	27	8	39	8	1	39.7	8.98	1027	0	0.858	1.06838	0.917	0.994641	0.98266	91.3	93.3	81.3	99.6	92.6	117.1	106.4	107.4	110.9	Other
High	sca004.g104000.t2	PREDICTED: DNA DAMAGE-BINDING /// DNA DAMAGE-BINDING-LIKE ISOFORM 1 /// DNA DAMAGE-BINDING-LIKE	17	13	77	13	1	118.9	5.15	2934	0	0.813	1.06838	0.852	0.99285	0.831733	83.4	94.5	95.7	98.1	96.5	112.4	104.8	116.2	98.6	Other
High	sca104.g105300.t1	PREDICTED: PUTATIVE GLUCOSE-6-PHOSPHATE 1-EPIMERASE /// APOSPORY-ASSOCIATED /// PUTATIVE GLUCOSE-6-PHOSPHATE 1-EPIMERASE-LIKE	23	5	22	5	1	38.1	6.05	595	0	0.862	1.06952	0.944	0.99285	0.981314	91.8	95.4	89.9	106.2	99.3	95.2	106.4	114	101.8	Chloroplast
High	sca130.g102800.t1	PREDICTED: BIFUNCTIONAL PHOSPHATASE IMPL2, CHLOROPLASTIC /// L-GALACTOSE-1-PHOSPHATE PHOSPHATASE /// OS07G0191000	15	3	7	3	1	33.6	6.67	83	0	0.967	1.06952	1.034	0.989407	0.999475	95.2	105.6	96.1	98.4	102.1	90.8	104.5	109.2	98	Chloroplast
High	sca003.g108500.t1	UNKNOWN	24	3	17	3	1	15.3	4.59	896	0	0.973	1.07066	1.071	0.99285	0.992108	103	100.2	101.8	96.2	99	92	105.8	106	96	Other
High	sca104.g101950.t1	PREDICTED: THREONINE--TRNA LIGASE, MITOCHONDRIAL /// CLASS II CORE DOMAIN (G, H, P, S AND T) TRNA SYNTHETASE /// PUTATIVE THREONYL-TRNA SYNTHETASE	51	28	245	28	1	80.3	6.16	7601	0	0.922	1.07066	0.983	0.999958	0.999475	98.1	96.8	97	96.1	98.5	98.8	103.9	105.5	105.2	Other
High	sca025.g103600.t1	PREDICTED: PEPTIDYL-PROLYL CIS-TRANS ISOMERASE /// PEPTIDYL-PROLYL CIS-TRANS ISOMERASE D /// PEPTIDYL-PROLYL CIS-TRANS ISOMERASE-LIKE 6-LIKE	26	6	27	6	1	33.1	6.74	467	0	0.785	1.07181	0.836	0.994795	0.893511	82.2	99.2	83.3	101.2	105.1	99.6	110.7	112.7	106.1	Other
High	sca012.g100500.t1	PREDICTED: HYDROXYLYSINE KINASE /// HYDROXYLYSINE KINASE, PARTIAL /// HYDROXYLYSINE KINASE ISOFORM X1	18	4	23	4	1	38.9	5.2	546	0	1.058	1.07181	1.018	0.99285	0.999475	94.4	99.3	108	123.8	97.5	81.5	88.9	104.5	102.1	Other
High	sca210.g100600.t1	PREDICTED: FORMATE--TETRAHYDROFOLATE LIGASE /// FORMATE--TETRAHYDROFOLATE LIGASE-LIKE /// FORMATE-TETRAHYDROFOLATE LIGASE	39	18	129	18	1	66.9	6.43	4206	0	0.886	1.07181	0.878	0.999958	0.823265	92	94.7	89.7	106.9	99.5	102.2	98.5	106.9	109.5	Other
High	sca071.g103450.t2	PREDICTED: U6 SNRNA-ASSOCIATED SM-LIKE /// SM-E /// UNCHARACTERIZED LOC100527929	53	3	79	3	1	10.6	4.97	1086	0	0.929	1.07296	0.997	0.99285	0.999475	99.3	94	97.1	98.3	99.3	97.4	109.7	100.3	104.5	Mitochondrial
High	sca220.g100350.t1	PREDICTED: U2 SMALL NUCLEAR RIBONUCLEOPROTEIN B&APOS;&APOS;-LIKE /// U2 SMALL NUCLEAR RIBONUCLEOPROTEIN B&APOS;&APOS; /// LOW QUALITY: U2 SMALL NUCLEAR RIBONUCLEOPROTEIN B&APOS;&APOS;-LIKE	25	5	38	5	1	23.9	9.82	1051	0	1.138	1.07296	1.194	0.993642	0.853135	109.2	116.2	90.8	107.4	95.1	76.1	91.5	102.1	111.5	Other
High	sca077.g101150.t1	PREDICTED: ZINC FINGER CCCH DOMAIN-CONTAINING /// ZINC FINGER CCCH DOMAIN-CONTAINING ISOFORM X1 /// ZINC FINGER CCCH DOMAIN-CONTAINING-LIKE	37	14	78	14	1	68.1	6.96	2503	0	0.913	1.07411	0.981	0.99285	0.999475	98.6	93.9	94.3	97.7	95.8	103.4	112.6	102.9	100.9	Mitochondrial
High	sca055.g101800.t1	PREDICTED: ADP,ATP CARRIER /// MITOCHONDRIAL CARRIER FAMILY /// ADENINE NUCLEOTIDE TRANSLOCASE	53	13	111	12	1	29.6	9.86	4090	1	0.718	1.07411	0.771	0.999958	0.298792	73	72.8	96.8	94.6	87	140.8	101.6	117.2	116.4	Chloroplast
High	sca133.g100300.t1	PREDICTED: 26S PROTEASOME NON-ATPASE REGULATORY SUBUNIT 9 /// 26S PROTEASOME NON-ATPASE REGULATORY SUBUNIT 9 {ECO:0000250|UNIPROTKB:O00233} /// 26S PROTEASOME NON-ATPASE REGULATORY SUBUNIT 9-LIKE	33	4	19	4	1	22.8	7.62	361	0	0.664	1.07411	0.747	0.989407	0.688878	69.4	88.3	80.5	106.3	103.7	107.7	114.3	108.7	121.1	Other
High	sca091.g102700.t1	PREDICTED: RIBOSE-PHOSPHATE PYROPHOSPHOKINASE 4 /// RIBOSE-PHOSPHATE PYROPHOSPHOKINASE /// RIBOSE-PHOSPHATE PYROPHOSPHOKINASE	44	16	135	16	1	45.8	7.55	4950	0	0.877	1.07527	0.938	0.999958	0.956983	92.8	89.8	96.2	99	96.9	100	105.8	112	107.5	Chloroplast
High	sca172.g100250.t1	PREDICTED: COA-BINDING /// O-ACETYLHOMOSERINE SULFHYDRYLASE /// NAD(P)-BINDING	35	5	24	5	1	19.6	7.77	350	0	0.858	1.07527	0.912	0.994641	0.960696	89.2	95.4	90.7	97.8	97.2	104	115.5	104.5	105.7	Mitochondrial
High	sca027.g101250.t1	PREDICTED: 14 KDA ZINC-BINDING /// 14 KDA ZINC-BINDING-LIKE /// PROTEIN KINASE C BINDING	43	4	26	4	1	14.8	7.12	1270	0	0.718	1.07527	0.626	0.993642	0.082795	62.7	76.6	93.1	106.8	122.2	112.1	114.9	81.9	129.7	Other
High	sca123.g101250.t1	PREDICTED: PEROXIREDOXIN V /// PEROXIREDOXIN /// PEROXIREDOXIN	54	8	114	8	1	22	6.54	4110	0	1.034	1.07643	1.099	0.999958	0.920978	105.4	108.4	103.9	97.9	98.6	88	105.4	92	100.5	Mitochondrial
High	sca139.g111050.t1	PREDICTED: -LIKE /// ZINC FINGER /// -LIKE ISOFORM X1	42	3	16	3	1	8.7	9.69	235	0	0.559	1.07643	0.655	0.994795	0.278591	65.2	64.7	72.2	95	110.9	110.3	147.3	115.6	118.7	Other
High	sca061.g100950.t1	PREDICTED: DNAJ HOMOLOG SUBFAMILY C MEMBER 21 /// DNAJ HOMOLOG SUBFAMILY C MEMBER 21 ISOFORM X2 /// DNAJ HOMOLOG SUBFAMILY C MEMBER 21 ISOFORM X1	9	5	14	5	1	77.4	5.01	286	0	0.883	1.07643	0.987	0.989407	0.999475	93.7	92	89.6	94.9	107.1	86.2	102.1	104.1	130.3	Other
High	sca106.g106100.t1	PREDICTED: COBW DOMAIN-CONTAINING /// COBW DOMAIN-CONTAINING-LIKE /// COBW DOMAIN-CONTAINING ISOFORM X3	11	3	7	3	1	47	5.07	138	0	0.678	1.07643	0.729	0.989407	0.796465	84.8	72.7	96.7	116.3	112.4	74.7	125.1	117.4	99.8	Signal
High	sca267.g103800.t1	UNKNOWN	41	8	57	8	1	30.3	10.27	1716	0	0.779	1.07759	0.887	0.994641	0.934764	84.1	100.7	78.8	94.9	107.3	107.2	108	115.7	103.1	Mitochondrial
High	sca025.g103200.t1	PREDICTED: SERINE/THREONINE-PROTEIN PHOSPHATASE 6 REGULATORY ANKYRIN REPEAT SUBUNIT A /// SERINE/THREONINE-PROTEIN PHOSPHATASE 6 REGULATORY ANKYRIN REPEAT SUBUNIT A-LIKE /// SERINE/THREONINE-PROTEIN PHOSPHATASE 6 REGULATORY ANKYRIN REPEAT SUBUNIT A ISOFORM X2	31	6	20	6	1	33.5	6.86	790	0	0.989	1.07759	1.147	0.99285	0.941345	110.8	93.8	101.8	96.7	109.3	74	104.2	106.5	102.9	Signal
High	sca028.g101150.t1	PREDICTED: RUVB-LIKE 2 /// RUVB-LIKE 2-LIKE /// DNA HELICASE FAMILY	41	16	117	16	1	51.3	5.08	3110	0	0.901	1.07759	0.992	0.999958	0.999475	97.5	96.1	95.2	97.8	98.9	96	105.3	106.6	106.6	Other
High	sca216.g101250.t1	PREDICTED: GLYCEROL KINASE /// GLYCEROL KINASE-LIKE /// FGGY CARBOHYDRATE KINASE	7	4	9	4	1	56.8	5.17	109	0	0.824	1.07759	0.843	0.989407	0.961327	94.6	83.8	84.2	100.4	106.7	99.8	114.9	114.9	100.7	Other
High	sca174.g102750.t1	PREDICTED: DNA METHYLTRANSFERASE 1-ASSOCIATED /// SWR1-COMPLEX /// DNA METHYLTRANSFERASE 1-ASSOCIATED-LIKE	35	11	59	11	1	47	9.35	1002	0	0.924	1.07759	0.981	0.993037	0.999475	96.5	107	91.7	98.4	96.7	94.2	104.5	109.3	101.6	Other
High	sca089.g106000.t1	PREDICTED: CYTOCHROME B5-LIKE HEME/STEROID BINDING DOMAIN /// CYTOCHROME B5 /// DELTA 6-FATTY ACID DESATURASE/DELTA-8 SPHINGOLIPID DESATURASE (ISS)	11	4	11	4	1	56.8	5.01	412	0	1.075	1.07759	1.17	0.99285	0.920529	105.4	110.6	108.1	95.6	89.7	92.4	101	96.7	100.5	Chloroplast
High	sca193.g103700.t1	PREDICTED: 30S RIBOSOMAL /// PUTATIVE 30S RIBOSOMAL /// 37S RIBOSOMAL, MITOCHONDRIAL-LIKE	16	4	29	4	1	32.7	9.54	1165	0	0.851	1.07759	0.896	0.993642	0.975364	91.3	86.7	98.8	101.9	109.7	94.5	109.8	101.8	105.4	Mitochondrial
High	sca075.g105950.t1	PREDICTED: 28S RIBOSOMAL, MITOCHONDRIAL /// 28S RIBOSOMAL /// ISOFORM X2	14	5	38	5	1	42.7	9.29	889	0	0.799	1.07759	0.828	0.994641	0.766529	86.8	82.5	89.9	107.8	99.7	101.6	116.1	103.3	112.2	Mitochondrial
High	sca130.g102000.t1	PREDICTED: N-ALPHA-ACETYLTRANSFERASE 35, NATC AUXILIARY SUBUNIT /// N-ALPHA-ACETYLTRANSFERASE 35, NATC AUXILIARY SUBUNIT ISOFORM X1 /// N(ALPHA)-TERMINAL ACETYLTRANSFERASE FAMILY	10	4	6	4	1	88.1	7.75	51	0	0.676	1.08225	0.788	0.99285	0.872247	84.5	83.7	72.7	107.3	95	117.1	129.3	102.8	107.6	Other
High	sca163.g102400.t1	PREDICTED: DNA-DIRECTED RNA POLYMERASE III SUBUNIT RPC6 /// RNA POLYMERASE /// MYB-RELATED TRANSCRIPTION FACTOR, PARTNER OF PROFILIN ISOFORM X2	25	4	5	4	1	32.4	5.24	166	0	0.895	1.08342	1.007	0.99285	0.999475	96.7	90	93.6	96	109.4	89.5	101.7	118.6	104.5	Other
High	sca126.g100600.t1	UNKNOWN	31	7	31	7	1	29.5	8.28	929	0	0.83	1.0846	0.9	0.994964	0.947571	91.2	92.4	97.2	101.3	108.5	84.4	109.8	111.6	103.5	Mitochondrial
High	sca025.g103450.t2	PREDICTED: PROTEIN KINASE /// CBS DOMAIN CONTAINING /// CBS-DOMAIN-CONTAINING	31	8	50	8	1	41.7	6.54	1357	0	0.88	1.0846	1.004	0.994641	0.999475	96.4	97	93.4	91.3	96.7	103.5	110.8	104.8	106.1	Other
High	sca051.g100400.t1	PREDICTED: NADH DEHYDROGENASE /// NADH:UBIQUINONE OXIDOREDUCTASE 18 KDA SUBUNIT /// NADH:UBIQUINONE OXIDOREDUCTASE	26	4	29	4	1	18.5	10.14	1005	0	0.592	1.0846	0.615	0.994964	0.0908245	67	57.4	83.7	104.4	93.3	143.7	113.2	104.7	132.7	Mitochondrial
High	sca267.g103250.t1	PREDICTED: GRPE, HSP90 COFACTOR, CHLOROPLAST TARGETED /// HSP90 CHLOROPLAST TARGETED /// HSP90-LIKE	34	7	51	7	1	38.9	4.91	1537	0	1.042	1.08578	1.228	0.994641	0.732188	109.8	103.2	114.4	97	83.6	93.2	105.3	109.5	84	Other
High	sca106.g109800.t4	PREDICTED: GLYCINE--TRNA LIGASE 1, MITOCHONDRIAL-LIKE /// GLYCYL-TRNA SYNTHETASE FAMILY /// GLYCYL-TRNA SYNTHETASE	60	35	282	35	1	76.9	5.72	7557	0	0.962	1.08578	1.016	0.999958	0.999475	99.9	99.5	98.9	102.6	97.9	94.3	97.8	106.3	102.7	Other
High	sca012.g104350.t2	PREDICTED: EUKARYOTIC TRANSLATION INITIATION FACTOR 3 SUBUNIT I-LIKE /// EUKARYOTIC TRANSLATION INITIATION FACTOR 3 SUBUNIT I /// EUKARYOTIC	71	15	148	15	1	36.6	5.64	5070	0	0.962	1.08578	1.044	0.999958	0.996836	102.7	100.6	98.2	99.9	96.4	89.1	100.2	104.7	108.1	Chloroplast
High	sca139.g111250.t1	PREDICTED: ANAPHASE-PROMOTING COMPLEX SUBUNIT 5 /// ANAPHASE-PROMOTING COMPLEX SUBUNIT 5 ISOFORM X2 /// ANAPHASE-PROMOTING COMPLEX SUBUNIT 5 ISOFORM X	3	1	1	1	1	87.5	5.8	41	0	1.15	1.08578	1.327	0.989407	0.804157	75.1	115.1	152.9	85.7	76.9	115.2	93.1	100.1	85.9	Other
High	sca070.g102750.t1	PREDICTED: U3 SMALL NUCLEOLAR RNA-ASSOCIATED /// U3 SMALL NUCLEOLAR RNA-ASSOCIATED HOMOLOG /// BNAC08G12890D	5	3	11	3	1	75.9	5.78	134	0	0.936	1.08696	0.944	0.99285	0.999475	82.1	103.7	94.6	100.3	96.2	100.3	117.2	104.5	101.1	Other
High	sca028.g105250.t2	PREDICTED: ISOFORM X /// ISOFORM X1 /// ISOFORM X2	25	6	40	6	1	38	6.32	1257	0	0.887	1.08932	1.022	0.996733	0.999475	97.3	85.9	100.9	95.3	100.9	98.2	109.7	110	101.7	Mitochondrial
High	sca022.g104200.t2	PREDICTED: ENOYL-COA DELTA ISOMERASE 1, MITOCHONDRIAL /// ENOYLCOA HYDRATASE/ISOMERASE /// PROTEIN OF FUNCTION	22	6	26	6	1	30.1	5.38	675	0	0.972	1.08932	1.172	0.994964	0.89196	125	103.4	91.7	89.5	88.2	95.9	97.4	106.3	102.7	Other
High	sca094.g100950.t1	PREDICTED: ARGININE--TRNA LIGASE, CYTOPLASMIC-LIKE ISOFORM X1 /// ARGININE--TRNA LIGASE, CYTOPLASMIC-LIKE ISOFORM X2 /// ARGININE-	39	21	195	21	1	77.8	7.02	7517	0	0.929	1.0917	1.01	0.998572	0.999475	96.4	99.8	97.9	93	98.9	97.5	103.9	106.1	106.5	Mitochondrial
High	sca031.g105650.t1	PREDICTED: TRANSDUCIN BETA-LIKE /// TRANSDUCIN BETA-LIKE-LIKE /// BNAA10G17720D	13	10	34	10	1	136.7	6.19	1107	0	0.921	1.0929	1.004	0.997191	0.999475	97.2	100.5	98.9	88.7	100.1	98.7	98.9	109.1	107.8	Mitochondrial
High	sca001.g111500.t1	PREDICTED: TRANSCRIPTION INITIATION FACTOR IIA SUBUNIT 2-LIKE /// TRANSCRIPTION INITIATION FACTOR IIA SUBUNIT 2 /// TRANSCRIPTION	27	3	16	3	1	13.4	5.12	671	0	1.095	1.0929	1.096	0.99285	0.972083	110.2	106.4	94.3	89.7	97.2	86.1	98.1	97.2	120.8	Other
High	sca089.g114250.t3	PREDICTED: ZINC CHELATION /// SEC-C MOTIF DOMAIN /// SEC-C DOMAIN-CONTAINING	21	4	14	4	1	25.7	8.79	428	0	0.707	1.09409	0.769	0.997191	0.671546	81.7	86.1	75.9	105.6	114.6	98.7	115.5	110.5	111.4	Mitochondrial
High	sca053.g104350.t1	UNKNOWN	29	13	56	13	1	77.3	4.97	1299	0	1.088	1.09529	1.192	0.996733	0.858789	96.6	109.1	108.5	103.5	91.5	87	108.2	100.2	95.4	Other
High	sca071.g101800.t1	PREDICTED: ATP SYNTHASE SUBUNIT EPSILON, MITOCHONDRIAL-LIKE /// ATP SYNTHASE SUBUNIT EPSILON, MITOCHONDRIAL /// ATP SYNTHASE SUBUNIT EPSILON	55	4	34	4	1	8.4	9.72	988	0	0.541	1.09529	0.585	0.998572	0.00711178	61.9	64	73.4	94.9	111.9	125.5	114.4	116.6	137.5	Mitochondrial
High	sca163.g100800.t1	PREDICTED: U3 SMALL NUCLEOLAR RIBONUCLEOPROTEIN /// U3 SMALL NUCLEOLAR RIBONUCLEOPROTEIN-LIKE ISOFORM X2 /// U3 SMALL NUCLEOLAR RIBONUCLEOPROTEIN-LIKE ISOFORM X1	17	12	44	12	1	96.8	4.39	1260	0	0.954	1.09649	1.047	0.997346	0.999475	104.4	99.7	94.6	101.4	95.3	89.4	85.6	104.5	125.2	Other
High	sca099.g100950.t2	PREDICTED: LUMINAL-BINDING /// LUMINAL-BINDING-LIKE /// LUMINAL BINDING(BIP)	49	28	217	26	1	72.8	5.3	7823	2	0.741	1.09649	0.789	0.998572	0.381795	80.1	84	86	107.7	95.5	109.1	108.1	109.7	119.7	Signal
High	sca275.g100450.t1	PREDICTED: .06 /// .06-LIKE /// .06-LIKE, PARTIAL	15	10	40	10	1	115.2	5.55	874	0	1.127	1.09649	1.235	0.99285	0.853135	114.1	115.5	101	82.2	93.5	93.7	80.6	102.5	116.9	Other
High	sca154.g103750.t1	PREDICTED: TRANSLATION INITIATION FACTOR FUSION WITH METHYLTHIORIBOSE KINASE /// TRANSLATION INITIATION FACTOR, AIF-2BI FAMILY /// 5-METHYL THIORIBOSE KINASE-RELATED	26	14	83	14	1	87.6	6	2833	0	0.987	1.09769	1.117	0.997191	0.95531	100.2	99.6	113.7	89.7	95.9	94.3	101.5	105.3	99.9	Other
High	sca008.g106000.t1	PREDICTED: HEAT SHOCK /// HEAT SHOCK /// HEAT SHOCK COGNATE 70 KDA	53	26	621	23	1	70.7	5.33	21010	1	0.884	1.09769	0.977	0.998572	0.999475	96.1	93.9	95.8	98.4	96.9	96.7	105.8	106.3	110	Other
High	sca092.g100800.t1	PREDICTED: G-STRAND TELOMERE BINDING /// PUTATIVE RNA-BINDING, PARTIAL /// RNA BINDING	33	7	128	7	1	25.2	5.6	4977	0	0.882	1.09769	0.989	0.998572	0.999475	96.4	95.8	93.8	97.5	98.9	94	106.4	108.6	108.5	Other
High	sca018.g103400.t1	PREDICTED: ELONGATION FACTOR TU GTP-BINDING DOMAIN-CONTAINING-LIKE /// ELONGATION FACTOR TU GTP-BINDING DOMAIN-CONTAINING /// RIBOSOMAL/ELONGATION FACTOR G/III/V FAMILY	15	8	37	8	1	123.6	5.45	1106	0	0.973	1.09769	1.006	0.993642	0.999475	95.8	99.1	105.6	89.7	98.5	106.5	98.5	112.7	93.6	Other
High	sca106.g110750.t1	PREDICTED: CARBOXYMETHYLENEBUTENOLIDASE HOMOLOG /// ALPHA/BETA-HYDROLASES SUPERFAMILY 1 /// PROTEIN USF-LIKE ISOFORM 2	47	10	86	10	1	26.5	5.96	1992	0	0.855	1.09769	0.872	0.998572	0.772322	91.8	93.3	92.8	106.8	107	86.6	117.2	96	108.6	Other
High	sca034.g106350.t2	PREDICTED: PHOSPHATASE IMPL1, CHLOROPLASTIC /// INOSITOL MONOPHOSPHATASE /// OS02G0169900	39	9	103	9	1	35.4	6.61	3691	0	0.901	1.0989	1.029	0.998572	0.999475	95.5	99.5	91.2	92.8	94.9	105.6	106	104.3	110.4	Mitochondrial
High	sca139.g106050.t2	PREDICTED: AMINOIMIDAZOLE RIBONUCLEOTIDE CARBOXYLASE /// PHOSPHORIBOSYLAMINOIMIDAZOLE CARBOXYLASE /// PHOSPHORIBOSYLAMINOIMIDAZOLE CARBOXYLASE, CHLOROPLASTIC-LIKE	43	22	173	22	1	68	6.92	5112	0	0.841	1.0989	0.931	0.998572	0.955718	93.7	90.6	92.7	100.7	94.1	100.3	109.9	107.7	110.2	Mitochondrial
High	sca181.g103350.t1	PREDICTED: ATP-DEPENDENT /// ATP-DEPENDENT HSL PROTEASE ATP-BINDING SUBUNIT HSLU /// ATP-DEPENDENT PROTEASE HSLVU, ATPASE SUBUNIT	31	13	70	13	1	56.6	5.96	1661	0	1.034	1.10011	1.028	0.998572	0.999475	101.8	106.8	97.8	99	93.5	96.5	95.2	103.3	106.1	Mitochondrial
High	sca050.g101050.t1	UNKNOWN	19	5	23	5	1	42.7	5.8	339	0	1.645	1.10132	1.634	0.994641	0.177594	148	139.4	122.9	77.4	85.3	76	90	77.3	83.7	Signal
High	sca062.g101350.t1	PREDICTED: PROBABLE PROLYL 4-HYDROXYLASE 6 /// PROLYL 4-HYDROXYLASE SUBUNIT ALPHA-1-LIKE /// PUTATIVE OXIDOREDUCTASE	7	2	5	2	1	38.6	7.02	53	0	0.899	1.10132	0.99	0.997191	0.999475	101.4	100.5	96.1	121.8	101.6	68.3	87.6	111.8	110.9	Mitochondrial
High	sca001.g102050.t1	PREDICTED: PECTIN LYASE-LIKE	32	6	46	6	1	34.3	9.98	1739	0	0.914	1.10132	0.983	0.997191	0.999475	92.8	97.7	99	100.7	94.8	100.7	111	106.9	96.5	Mitochondrial
High	sca075.g105900.t1	PREDICTED: PROTEIN PEROXIN-4 /// UBIQUITIN-CONJUGATING ENZYME /// BNACNNG48400D	12	2	8	2	1	24.9	5.07	274	0	1.03	1.10254	0.967	0.99285	0.999475	94.7	94.4	112.4	117.1	97.6	83.7	92	107.6	100.4	Other
High	sca028.g100950.t1	PREDICTED: CYTOCHROME C1-2, HEME, MITOCHONDRIAL /// CYTOCHROME C1-1, HEME, MITOCHONDRIAL /// CYTOCHROME C1-	37	6	52	6	1	31.2	5.95	1798	0	0.68	1.10254	0.693	0.997346	0.200456	67	70.2	91.8	96.7	93.6	149.2	108.7	103.2	119.8	Mitochondrial
High	sca031.g101600.t1	PREDICTED: APOPTOSIS ANTAGONIZING TRANSCRIPTION FACTOR /// PROTEIN AATF /// PUTATIVE	9	3	10	3	1	60.9	4.68	357	0	1.13	1.10254	1.238	0.99285	0.872247	111.9	116.3	105.9	115.9	70.6	85.5	99	100.7	94.2	Other
High	sca132.g102950.t1	PREDICTED: UMP-CMP KINASE 3-LIKE /// URIDYLATE KINASE /// ADENYLATE KINASE	29	8	84	7	1	30.9	8.82	2783	0	0.967	1.10497	1.069	0.998572	0.996836	103.9	99.4	101.2	91.8	100.8	94.7	108.8	94.8	104.6	Mitochondrial
High	sca147.g101350.t1	PREDICTED: CAROTENE EPSILON-MONOOXYGENASE, CHLOROPLASTIC /// CYP97C3 /// PUTATIVE CYTOCHROME P450 MONOOXYGENASE	31	31	166	31	1	161	7.5	4523	0	0.889	1.10497	0.995	0.998572	0.999475	96.5	96.5	90.7	94.2	97	101.8	108.6	102.3	112.5	Chloroplast
High	sca096.g104350.t2	PREDICTED: TPR-LIKE /// TPR DOMAIN CONTAINING /// UPF0661 TPR REPEAT-CONTAINING.01C-LIKE	29	6	65	6	1	42.4	4.3	2818	0	0.873	1.10619	0.974	0.998572	0.998793	88.5	96	94	105.1	98.5	96.6	104.4	110	106.8	Other
High	sca016.g100700.t1	PREDICTED: THO COMPLEX SUBUNIT 1 /// THO COMPLEX SUBUNIT 1-LIKE /// THO COMPLEX SUBUNIT 1 ISOFORM X1	23	10	44	10	1	73.4	4.7	996	0	1.132	1.10619	1.338	0.994964	0.58019	112.3	111.7	119.6	89.6	83.5	87.7	99.1	111.7	84.8	Other
High	sca057.g104650.t2	PREDICTED: DNA-DIRECTED RNA POLYMERASE II, 23 KDA POLYPEPTIDE /// DNA-DIRECTED RNA POLYMERASE /// DNA-DIRECTED RNA POLYMERASES I, II, AND III SUBUNIT RPABC1	36	8	35	8	1	23.8	8.79	592	0	0.958	1.10619	1.032	0.997346	0.999475	95.8	100.4	101.7	95.3	97.2	94	105.4	104.7	105.5	Chloroplast
High	sca089.g103600.t6	PREDICTED: ALPHA-L-ARABINOFURANOSIDASE /// ALPHA-L-ARABINOFURANOSIDASE 1-LIKE /// ALPHA-L-ARABINOFURANOSIDASE 1	14	8	53	8	1	80.9	5.35	1594	0	0.649	1.10619	0.718	0.997346	0.385395	76.2	84.9	65.5	106.1	113.4	106.8	117.5	106.3	123.3	Signal
High	sca139.g113100.t1	UNKNOWN	34	7	89	7	1	23.8	9.09	2890	0	0.844	1.10742	0.957	0.998572	0.992108	94.5	90.6	92.7	98.1	94.6	99.3	106.7	113.6	109.9	Chloroplast
High	sca005.g105150.t1	PREDICTED: RAS-RELATED-LIKE /// RAS-RELATED /// RAS-RELATED-LIKE ISOFORM X1	25	4	18	4	1	23.2	5.99	361	0	0.604	1.10742	0.663	0.994964	0.416205	67.4	74.2	79.2	116.7	111.9	97.7	111.6	123.9	117.4	Mitochondrial
High	sca215.g101700.t3	PREDICTED: LONG CHAIN BASE BIOSYNTHESIS-LIKE /// LONG CHAIN BASE BIOSYNTHESIS /// SERINE PALMITOYLTRANSFERASE 1	5	2	8	2	1	65.8	7.08	196	0	0.756	1.10742	0.837	0.993642	0.95354	75.1	65.6	94.8	96.2	75.7	113.2	91.4	162.7	125.4	Signal
High	sca139.g108900.t1	PREDICTED: ALTERNATIVE NAD(P)H-UBIQUINONE OXIDOREDUCTASE C1, CHLOROPLASTIC/MITOCHONDRIAL /// NADH DEHYDROGENASE C1, CHLOROPLASTIC/MITOCHONDRIAL-LIKE /// NADH DEHYDROGENASE	8	4	16	4	1	60.4	8.22	288	0	0.938	1.10742	0.993	0.996733	0.999475	94.6	96.6	102.8	95.3	97.9	94.4	100.5	108.4	109.5	Mitochondrial
High	sca039.g102400.t1	PREDICTED: 3-OXOACYL- /// 3-OXOACYL-SYNTH /// BETA-KETOACYL ACYL CARRIER	34	12	179	12	1	48.6	6.95	6359	0	0.884	1.10742	0.98	0.998572	0.999475	95.6	96.8	92.7	101.1	98.7	91.2	108.1	109.3	106.5	Chloroplast
High	sca209.g100150.t1	PREDICTED: 50S RIBOSOMAL /// RIBOSOMAL /// PUTATIVE MITOCHONDRIAL RIBOSOMAL	41	10	62	10	1	37.1	11.43	1060	0	0.887	1.10865	0.983	0.997346	0.999475	89.7	97.7	93.4	102.7	96.3	95	112.7	107.1	105.4	Mitochondrial
High	sca177.g100650.t1	PREDICTED: LUC7-LIKE /// LUC7-LIKE-LIKE ISOFORM X1 /// LUC7-LIKE-LIKE	22	8	40	8	1	46.9	7.28	1779	0	0.749	1.10988	0.787	0.997346	0.656977	85.7	89.1	77.5	112	94.8	98.5	114	119	109.4	Other
High	sca008.g100400.t1	PREDICTED: CAMP-SPECIFIC 3&APOS;,5&APOS;-CYCLIC PHOSPHODIESTERASE 4D /// CAMP-SPECIFIC 3&APOS;,5&APOS;-CYCLIC PHOSPHODIESTERASE 4 /// CAMP-SPECIFIC 3&APOS;,5&APOS;-CYCLIC PHOSPHODIESTERASE 4C ISOFORM X2	17	5	14	5	1	63.6	6.86	585	0	0.976	1.10988	1.014	0.99285	0.999475	94.6	92.6	96.8	79.6	105.8	95.5	88.3	147.7	99.2	Mitochondrial
High	sca089.g116600.t1	PREDICTED: 5-AMINO-6-(5-PHOSPHORIBOSYLAMINO)URACIL REDUCTASE /// DIAMINOHYDROXYPHOSPHORIBOSYLAMINOPYRIMIDINE DEAMINASE /// LOW QUALITY: RIBOFLAVIN BIOSYNTHESIS-LIKE	19	3	15	3	1	23.3	9.35	447	0	0.86	1.10988	0.895	0.996733	0.981314	99.1	89.3	88.9	120.2	99.8	81.4	107.2	110.7	103.4	Mitochondrial
High	sca163.g106750.t1	PREDICTED: SECERNIN-2 /// SECERNIN- /// SECERNIN-2-LIKE	23	5	13	5	1	47.1	6.05	251	0	0.745	1.11235	0.829	0.994795	0.931447	81.5	83.4	88.6	113	100.7	96.4	103.3	111.9	121.2	Mitochondrial
High	sca075.g100900.t5	PREDICTED: PROBABLE XAA-PRO AMINOPEPTIDASE P ISOFORM X1 /// PROBABLE XAA-PRO AMINOPEPTIDASE P /// PROBABLE XAA-PRO AMINOPEPTIDASE P-LIKE	32	17	127	17	1	82.3	7.4	4857	0	0.863	1.11235	0.947	0.998572	0.979531	94.4	95.2	90.7	92.7	101.7	95.7	103.1	110.4	116.1	Mitochondrial
High	sca163.g105450.t1	PREDICTED: IRON-SULFUR /// IRON-SULFUR CLUSTER ASSEMBLY ACCESSORY /// IRON-SULFUR CLUSTER ASSEMBLY	9	1	1	1	1	17.4	8.84	15	0	1.727	1.11235	1.787	0.99285	0.221401	127.1	151.4	138.9	75.5	69.2	77.7	102.7	77	80.4	Mitochondrial
High	sca140.g100250.t1	PREDICTED: FARNESYL DIPHOSPHATE SYNTHASE /// FARNESYL PYROPHOSPHATE SYNTHASE /// FARNESYL	45	14	115	14	1	40.7	5.29	4110	0	1.337	1.11235	1.411	0.998572	0.0941829	116.2	121.6	127.3	83.8	86.2	85.6	94.2	89.9	95.2	Chloroplast
High	sca114.g103050.t1	UNKNOWN	7	2	4	2	1	32.3	4.87	43	0	1.002	1.11359	1.157	0.997191	0.941091	99.2	102.8	106.7	80	92.1	92.2	128.6	102.6	95.8	Other
High	sca003.g108050.t1	PREDICTED: UBIQUITIN /// UBIQUITIN FUSION /// POLYUBIQUITIN, PARTIAL	18	7	133	3	1	49.4	6.49	3969	0	0.954	1.11359	1.283	0.994641	0.836991	93.8	108.8	114.9	102.6	78.5	89.6	103.9	87.4	120.5	Mitochondrial
High	sca185.g101500.t1	PREDICTED: TRANSCRIPTION INITIATION FACTOR TFIID SUBUNIT 6-LIKE /// TRANSCRIPTION INITIATION FACTOR TFIID /// TRANSCRIPTION INITIATION FACTOR TFIID SUBUNIT 6-LIKE ISOFORM X2	10	1	1	1	1	28	10.2	0	0	0.761	1.11359	0.715	0.994641	0.774323	73.1	84.4	111.2	110	118	75.2	122.5	110.9	94.6	Other
High	sca110.g107610.t1	UNKNOWN	21	4	38	4	1	19.1	8.68	384	0	1	1.11483	1.132	0.998572	0.931491	108	107	98	91.9	100.9	86.5	102.5	107.3	98	#N/A
High	sca104.g104900.t2	PREDICTED: UBIQUITIN-CONJUGATING ENZYME E2 /// UBIQUITIN-CONJUGATING ENZYME E2 7-LIKE /// UBIQUITIN	19	2	9	2	1	18.9	5.22	160	0	0.992	1.11483	1.042	0.997346	0.999475	96.5	91	114.9	100.4	87.4	100.2	97.3	100.6	111.7	Mitochondrial
High	sca035.g104350.t1	PREDICTED: PROBABLE ATP-DEPENDENT RNA HELICASE DHX37-LIKE /// RNA HELICASE FAMILY /// PUTATIVE ATP-DEPENDENT RNA HELICASE PB1A10.06C ISOFORM X1	4	4	11	4	1	147.9	6.95	217	0	0.771	1.11483	0.86	0.997191	0.958017	82.4	75.7	101.5	95.9	99.2	100.3	106.9	128.8	109.3	Other
High	sca018.g107500.t1	PREDICTED: LYSINE--TRNA LIGASE ISOFORM X2 /// CLASS II (D, K AND N) TRNA SYNTHETASE /// LYSYL-TRNA SYNTHETASE	39	11	75	11	1	33.7	8.19	1856	0	0.878	1.11483	0.992	0.998572	0.999475	96.4	95.9	95.3	98.5	93.9	96.1	109.8	109.3	104.9	Other
High	sca132.g102800.t1	PREDICTED: SERINE PROTEASE /// SERINE PROTEASE 14 /// PEPTIDASE	6	2	5	2	1	38.3	5.08	42	0	0.622	1.11607	0.593	0.996733	0.241011	74.6	70.5	63.1	107.4	118.8	113.4	119.9	105.8	126.6	Signal
High	sca003.g108550.t1	PREDICTED: LA /// LA ISOFORM X2 /// LUPUS LA	30	4	31	4	1	22.6	5.8	1342	0	1.156	1.11857	1.293	0.997346	0.573333	117.9	112.2	120.6	96.7	86.7	65.1	104.8	97	98.9	Other
High	sca267.g100400.t1	PREDICTED: PROTEIN TRANSPORT-LIKE AT3G07100-LIKE /// PROTEIN TRANSPORT-LIKE AT3G07100 /// COP-II COAT SUBUNIT	18	14	55	14	1	120.4	8.38	1301	0	0.826	1.11982	0.897	0.997346	0.935088	91.5	93.4	85.4	102	98.9	104.7	114.1	113.1	97	Chloroplast
High	sca092.g100250.t1	PREDICTED: NF-KAPPA-B-ACTIVATING-LIKE /// DUF926-DOMAIN-CONTAINING /// AGAP001803-PA	4	2	8	2	1	62.6	7.05	250	0	0.633	1.11982	0.71	0.997191	0.63987	68.7	79.5	85.3	115.2	112	83.2	122.7	125.5	107.8	Other
High	sca148.g102950.t1	PREDICTED: KELCH-LIKE-LIKE /// ISOFORM X1 /// KELCH-LIKE	16	7	28	7	1	98.6	6.27	1080	0	1.135	1.12108	1.273	0.997191	0.766529	89.4	124.2	109.8	105.7	97.5	77.3	91.4	109.4	95.2	Chloroplast
High	sca067.g102850.t1	PREDICTED: HEAT SHOCK /// HEAT SHOCK 70 KDA, MITOCHONDRIAL-LIKE /// HEAT SHOCK, MITOCHONDRIAL PRECURSOR	52	28	399	28	1	74.3	6.35	17122	0	0.848	1.12108	0.957	0.998572	0.992108	89.8	94.4	93.9	92.2	99.2	98.1	111.1	111.2	110	Mitochondrial
High	sca013.g106200.t2	PREDICTED: CELL DIVISION CYCLE 5-LIKE /// CELL DIVISION C /// CELL DIVISION CYCLE 5-LIKE-LIKE ISOFORM X1	39	22	126	22	1	90.9	7.83	3289	0	1.007	1.12108	1.215	0.999958	0.754663	111.7	104.5	103.3	90.5	85.9	93.5	101.5	106.7	102.6	Other
High	sca026.g104250.t1	PREDICTED: ADENINE NUCLEOTIDE ALPHA HYDROLASES-LIKE /// UNIVERSAL STRESS	10	2	14	2	1	34.6	8.44	693	0	0.691	1.12108	0.785	0.997346	0.584479	85.3	84.6	76.7	95.4	107.7	99	125.3	114.9	111	Other
High	sca139.g106700.t1	PREDICTED: PAB1 BINDING /// POLYADENYLATE-BINDING-INTERACTING-LIKE ISOFORM X1 /// .1	9	4	35	4	1	81.1	7.69	2180	0	1.044	1.12233	1.281	0.997346	0.668741	105.4	112.3	114.2	89.9	87.7	84.1	100.9	94.4	111	Mitochondrial
High	sca019.g101150.t1	PREDICTED: FK506-BINDING /// PEPTIDYL-PROLYL CIS-TRANS ISOMERASE /// GH20056	30	5	52	5	1	17.9	8.07	2227	0	0.763	1.12233	0.862	0.997346	0.858299	84.4	89.5	78.5	93.3	103.9	115.3	104.7	117.3	113.1	Signal
High	sca044.g101700.t1	PREDICTED: DEAD BOX HELICASE /// TPA: PUTATIVE DEAD-BOX ATP-DEPENDENT RNA HELICASE FAMILY /// DEAD-BOX ATP-DEPENDENT RNA HELICASE 25	15	7	44	7	1	67.9	10.32	1330	0	1.007	1.1236	1.132	0.997346	0.942848	110	95.1	101.4	97.2	83.9	94.8	109.2	111.4	97	Mitochondrial
High	sca039.g106010.t1	UNKNOWN	20	2	11	2	1	11.6	6.79	165	0	0.999	1.12486	1.044	0.997346	0.999426	93.7	108.2	105.2	89.8	106	86.5	101	108.3	101.3	#N/A
High	sca154.g101600.t1	PREDICTED: MALONATE--COA LIGASE /// MALONATE--COA LIGASE-LIKE /// ACETYL-COA SYNTHETASE-LIKE, PARTIAL	20	5	21	5	1	59.2	7.05	1065	0	0.972	1.12486	1.089	0.997346	0.981314	105.6	92.8	96.1	89.6	85.2	111.2	108.6	85.9	125.1	Mitochondrial
High	sca098.g108150.t1	PREDICTED: N-ALPHA-ACETYLTRANSFERASE 11-LIKE /// N-ALPHA-ACETYLTRANSFERASE 11 /// ACYL-COA N-ACYLTRANSFERASE	26	4	13	4	1	21.5	8.38	518	0	0.939	1.12613	1.058	0.997191	0.997409	112	90.9	96.8	104	85.9	101.2	120.1	96.8	92.2	Other
High	sca052.g100700.t1	PREDICTED: SERINE/THREONINE-PROTEIN KINASE PRPF4B-LIKE ISOFORM X1 /// SERINE/THREONINE-PROTEIN KINASE PRP /// PROTEIN KINASE SUPERFAMILY	5	3	13	3	1	104.9	9.28	396	0	0.723	1.1274	0.778	0.997346	0.872247	85.5	84.5	58.5	109.9	103.7	104.1	109.1	116.9	127.8	Other
High	sca028.g100900.t2	PREDICTED: NADH DEHYDROGENASE /// NADH:UBIQUINONE OXIDOREDUCTASE 51 KDA SUBUNIT /// NADH-UBIQUINONE OXIDOREDUCTASE	36	13	83	12	1	50.9	7.97	2210	1	0.583	1.1274	0.657	0.998572	0.0640667	66.9	64	83.9	101.9	96.3	133	114.8	112.7	126.4	Mitochondrial
High	sca106.g104350.t1	PREDICTED: BACULOVIRAL IAP REPEAT-CONTAINING-LIKE /// BACULOVIRAL IAP REPEAT-CONTAINING-LIKE ISOFORM X /// BACULOVIRAL IAP REPEAT-CONTAINING-LIKE, PARTIAL	15	15	36	15	1	149.1	5.74	419	0	0.826	1.1274	0.931	0.998572	0.982745	89.1	92.9	91.7	95.7	104.7	92	107.8	116.3	109.9	Other
High	sca128.g103400.t1	PREDICTED: TRYPTOPHAN--TRNA LIGASE, CYTOPLASMIC-LIKE /// TRYPTOPHAN /// TRYPTOPHAN--TRNA LIGASE, CYTOPLASMIC	48	17	105	17	1	46.2	5.49	3088	0	0.889	1.12867	1.003	0.998572	0.999475	95.5	96	100.9	95.2	96.3	97.2	107.4	109.6	102	Other
High	sca028.g104650.t1	PREDICTED: PUTATIVE GTP-BINDING /// SIMILAR TO GTP-BINDING /// GTP-DEPENDENT NUCLEIC ACID-BINDING-LIKE	41	13	103	13	1	47.4	5.41	3852	0	0.852	1.12867	0.962	0.998572	0.996836	90.8	96.5	94.6	96.6	94	98.4	107.6	110.5	111.1	Mitochondrial
High	sca139.g104250.t1	PREDICTED: MANNOSE-P-DOLICHOL UTILIZATION DEFECT 1 2-LIKE /// MANNOSE-P-DOLICHOL UTILIZATION DEFECT 1 /// MANNOSE-P-DOLICHOL UTILIZATION DEFECT 1	3	1	7	1	1	25.5	10.43	274	0	0.738	1.12867	0.848	0.996733	0.961935	69.2	72	91.8	81.6	77.9	124.2	92.1	166.7	124.4	Other
High	sca052.g100800.t1	PREDICTED: 3-ISOPROPYLMALATE DEHYDRATASE /// 3-ISOPROPYLMALATE DEHYDRATASE SMALL SUBUNIT /// ISOPROPYLMALATE DEHYDRATASE, SMALL SUBUNIT	63	10	107	10	1	24.1	5.8	4290	0	0.859	1.12867	0.954	0.998572	0.987709	95.1	95.5	89.7	99.7	96.2	95.8	110.7	109.3	108.1	Mitochondrial
High	sca084.g104250.t1	PREDICTED: BIOTIN--PROTEIN LIGASE 2-LIKE /// BIOTIN--PROTEIN LIGASE /// BIOTIN--PROTEIN LIGASE 2	16	5	17	5	1	44.7	7.78	257	0	0.872	1.12994	0.984	0.997346	0.999475	97.2	96.1	85.9	89	97.6	102.8	108.6	110.2	112.7	Mitochondrial
High	sca185.g101700.t1	PREDICTED: PROTEIN PHOSPHATASE 1 /// SERINE/THREONINE-PROTEIN PHOSPHATASE PP1-LIKE /// SERINE/THREONINE-PROTEIN PHOSPHATASE PP1	29	9	58	9	1	46.6	4.86	1799	0	0.837	1.13122	0.947	0.998572	0.972149	95.9	92.8	84.7	98.2	98	97.7	113	110.9	108.8	Other
High	sca133.g101100.t1	PREDICTED: POLYPYRIMIDINE TRACT-BINDING 1-LIKE /// POLYPYRIMIDINE TRACT-BINDING 1-LIKE ISOFORM X1 /// POLYPYRIMIDINE TRACT-BINDING	7	2	18	2	1	39.6	7.15	529	0	0.871	1.13122	0.986	0.998572	0.999475	94.9	88.1	94.3	94.3	101.8	95.6	108.2	114.5	108.2	Other
High	sca018.g107450.t1	PREDICTED: LYSINE--TRNA LIGASE ISOFORM X2 /// LYSINE--TRNA LIGASE, PARTIAL /// LYSINE--TRNA LIGASE	64	14	97	14	1	31.7	4.91	2467	0	0.904	1.13122	1.023	0.997442	0.999475	96.4	98.7	99.5	97.8	96.5	86.6	102.2	109.2	113	Other
High	sca099.g102900.t1	PREDICTED: SURFEIT LOCUS-LIKE /// SURFEIT LOCUS /// LOW QUALITY: UNCHARACTERIZED LOC101209715	15	5	21	5	1	45.1	10.15	407	0	1.299	1.1325	1.565	0.998572	0.151423	114.8	128.4	127	84	79.6	81.2	94.4	98.8	91.9	Other
High	sca132.g105150.t1	PREDICTED: RIBONUCLEASE P /// MULTISPECIES: RIBONUCLEASE P /// PUTATIVE RIBONUCLEASE P	11	2	8	2	1	26.1	9.67	406	0	0.871	1.1325	0.987	0.997191	0.999475	101.9	93.4	75.8	103.2	82.7	129.8	116.9	106.4	90	Chloroplast
High	sca020.g102400.t1	UNKNOWN	48	3	22	3	1	11.3	9.99	752	0	0.984	1.13379	1.144	0.998572	0.941931	106.6	94.9	117.5	93.2	94.4	62	105.6	106.5	119.4	Mitochondrial
High	sca057.g106150.t1	PREDICTED: TRANSPORTIN-3 /// TRANSPORTIN-3-LIKE /// TRANSPORTIN-3 ISOFORM X1	32	24	108	24	1	109.9	5.49	2779	0	0.783	1.13379	0.886	0.998572	0.885135	76.8	93	94.9	92.9	105	99.4	105.3	118.8	114	Other
High	sca005.g100800.t1	PREDICTED: FRUCTOSE-2,6-BISPHOSPHATASE /// PHOSPHOGLYCERATE MUTASE /// HISTIDINE PHOSPHATASE	22	4	16	4	1	29	7.36	672	0	0.598	1.13379	0.719	0.997346	0.689611	67.1	83.3	63.1	93.3	104.5	135.6	128.8	118.5	105.6	Mitochondrial
High	sca179.g101350.t1	PREDICTED: ETHANOLAMINE-PHOSPHATE PHOSPHO-LYASE /// ETHANOLAMINE-PHOSPHATE PHOSPHO-LYASE ISOFORM X1 /// ZINC FINGER CCCH DOMAIN-CONTAINING	14	8	52	8	1	92.4	7.4	1486	0	1.073	1.13379	1.199	0.998572	0.848942	106.8	119.9	99.8	89.1	88.2	88	99.5	109	99.8	Other
High	sca167.g100400.t1	PREDICTED: CYTOCHROME C OXIDASE, SUBUNIT VB /// CYTOCHROME C OXIDASE, SUBUNIT VB/COX4 (ISS) /// MITOCHONDRIAL CYTOCHROME C OXIDASE SUBUNIT	45	4	34	4	1	15.1	4.68	1220	0	0.63	1.13379	0.688	0.999958	0.10641	69	63.6	98.5	96.5	93.2	143.1	109.5	110.4	116.3	Mitochondrial
High	sca044.g105300.t2	PREDICTED: COBALAMIN BIOSYNTHESIS /// COBALAMIN /// COBALAMIN SYNTHESIS, P47K	29	10	76	10	1	45	5.96	2510	0	0.995	1.13379	1.127	0.997346	0.920017	101.9	100.6	106.8	90.4	95	89.7	100.8	107.7	107.3	Chloroplast
High	sca098.g106450.t1	PREDICTED: PRE-MRNA-SPLICING FACTOR SPF27 HOMOLOG /// PRE-MRNA-SPLICING FACTOR SPF27 /// BREAST CARCINOMA AMPLIFIED SEQUENCE 2-LIKE, PARTIAL	64	13	111	13	1	29.1	5.24	4204	0	0.937	1.13507	1.018	0.998338	0.999475	98.4	90	99.2	96.6	93.6	93.3	103.5	119.5	105.9	Other
High	sca104.g101400.t1	PREDICTED: ANTHRANILATE PHOSPHORIBOSYLTRANSFERASE /// ANTHRANILATE PHOSPHORIBOSYLTRANSFERASE, CHLOROPLASTIC /// ANTHRANILATE PHOSPHORIBOSYLTRANSFERASE, CHLOROPLASTIC-LIKE ISOFORM	18	6	39	6	1	39.9	7.06	892	0	0.884	1.13507	1.003	0.999958	0.999475	95	96.4	96.7	98.6	96.1	91.8	107.5	109.1	108.8	Mitochondrial
High	sca028.g100800.t1	PREDICTED: 39S RIBOSOMAL, MITOCHONDRIAL /// 39S RIBOSOMAL /// 39S RIBOSOMAL, MITOCHONDRIAL-LIKE ISOFORM X2	56	10	56	10	1	27	6.37	856	0	0.795	1.13507	0.938	0.999958	0.955718	89.2	90.6	92.1	95.2	102.7	94.6	112.3	115.8	107.4	Mitochondrial
High	sca147.g100350.t1	PREDICTED: CARBOXYL-TERMINAL-PROCESSING PEPTIDASE 2, CHLOROPLASTIC /// C-TERMINAL PROCESSING PEPTIDASE, CHLOROPLASTIC-LIKE /// CHAIN A, PHOTOSYSTEM II D1 C-TERMINAL PROCESSING PROTEASE	35	11	51	11	1	49.4	7.71	1281	0	0.771	1.13636	0.889	0.998572	0.920978	88.5	84.7	87.9	98.3	99.7	98.8	120.1	109.8	112.3	Mitochondrial
High	sca001.g116600.t5	PREDICTED: ASPARAGINE--TRNA LIGASE, CYTOPLASMIC 1-LIKE /// ASPARAGIN /// ASPARAGINE-	43	21	199	21	1	71.4	6.51	6380	0	0.99	1.13636	1.126	0.997346	0.856121	102.9	103.2	103.4	93.5	90.5	91.8	106.2	104.3	104.1	Mitochondrial
High	sca061.g107000.t1	UNKNOWN	12	13	36	13	1	198.4	4.63	955	0	0.656	1.13766	0.853	0.997191	0.967955	87.9	83.4	75.4	103.1	111.8	56.7	104.6	127.2	149.8	Mitochondrial
High	sca015.g100150.t1	PREDICTED: METHIONINE SYNTHASE /// COBALAMIN-DEPENDENT METHIONINE SYNTHASE /// HOMOCYSTEINE S-METHYLTRANSFERASE	35	17	79	16	1	72.7	5.22	1941	0	1.104	1.13766	1.228	0.998572	0.763185	111.3	106.8	109.3	85.1	87	104.8	96.8	99.9	99	Other
High	sca139.g107100.t1	PREDICTED: UBIQUITIN-CONJUGATING ENZYME E2 36 /// UBIQUITIN-CONJUGATING ENZYME /// UBIQUITIN-CONJUGATING ENZYME E2 36-LIKE	35	5	41	5	1	13.2	7.44	929	0	0.724	1.13895	0.828	0.997346	0.631222	85	80.3	86.6	102.7	105.3	85.3	117	118.3	119.7	Other
High	sca055.g101000.t1	PREDICTED: TRIOSEPHOSPHATE ISOMERASE /// TRIOSEPHOSPHATE ISOMERASE, CHLOROPLASTIC-LIKE /// TRIOSEPHOSPHATE ISOMERASE, CYTOSOLIC	25	9	116	9	1	45.3	9.39	3286	0	0.821	1.13895	0.985	0.997346	0.999475	93.7	96.1	90.4	95.1	96.6	99.1	114.1	102	112.9	Mitochondrial
High	sca003.g106300.t1	PREDICTED: SOMETHING ABOUT SILENCING /// SAS10/U3 RIBONUCLEOPROTEIN FAMILY, PUTATIVE ISOFORM 1 /// SAS10 C-TERMINAL DOMAIN	13	3	18	3	1	38.4	8.87	817	0	1.191	1.13895	1.084	0.997191	0.981811	118.5	100.7	105.4	66.9	92.9	126.4	94.9	105.8	88.5	Other
High	sca050.g100750.t1	PREDICTED: YBAK/AMINOACYL-TRNA SYNTHETASE-ASSOCIATED DOMAIN-CONTAINING /// BNAANNG27600D /// YBAK/PROLYL-TRNA SYNTHETASE-LIKE	38	8	51	8	1	31.1	7.31	1237	0	0.939	1.14025	1.048	0.998572	0.999475	96.7	96.1	100.9	99	91.7	94.2	100.8	113.1	107.5	Mitochondrial
High	sca034.g101200.t2	PREDICTED: BIOTIN CARBOXYL CARRIER /// BIOTIN CARBOXYL CARRIER ACETYL-COA CARBOXYLASE 2, CHLOROPLASTIC /// PUTATIVE BIOTIN CARBOXYL CARRIER	21	3	51	3	1	23.1	6.58	1072	0	0.633	1.14025	0.721	0.997346	0.170421	73.9	79.8	75.8	102.4	101.3	106.9	116.7	111.1	132.2	Chloroplast
High	sca181.g100600.t1	PREDICTED: PRE-MRNA-SPLICING FACTOR ISY1 HOMOLOG /// PRE-MRNA-SPLICING FACTOR ISY1 /// PRE-MRNA-SPLICING FACTOR ISY	32	5	30	5	1	31.5	7.43	646	0	0.862	1.14155	1.017	0.998572	0.999475	102.9	97.3	92.2	91.5	95.7	94.7	104.4	114.4	107	Other
High	sca066.g101750.t1	PREDICTED: NADH-CYTOCHROME B5 REDUCTASE 1 /// CYTOCHROME B5 REDUCTASE /// NADH--CYTOCHROME B5 REDUCTASE 1-LIKE ISOFORM X1	14	4	20	4	1	31.7	6.89	265	0	0.836	1.14155	0.955	0.997346	0.999475	91.2	85.1	101.3	95.5	79.1	109.3	109.1	110.7	118.7	Signal
High	sca047.g101650.t2	PREDICTED: BIFUNCTIONAL PURINE BIOSYNTHESIS /// AICARFT/IMPCHASE BIENZYME FAMILY /// BIFUNCTIONAL PURINE BIOSYNTHESIS-LIKE ISOFORM X2	40	18	171	18	1	63.8	7.25	5408	0	0.835	1.14155	0.957	0.997346	0.992108	90	93.4	92.7	94	97.6	98.1	111.8	111.5	111	Mitochondrial
High	sca081.g101200.t1	UNKNOWN	14	8	26	8	1	89.4	6.27	565	0	0.901	1.14286	1.063	0.998572	0.999429	85.2	99.4	108.2	91.7	93.4	97.5	102.9	110.3	111.4	Mitochondrial
High	sca125.g100700.t2	PREDICTED: BROMODOMAIN ADJACENT TO ZINC FINGER DOMAIN /// DDT DOMAIN-CONTAINING-LIKE /// ATP-DEPENDENT CHROMATIN ASSEMBLY FACTOR	15	17	53	17	1	167.2	5.11	1527	0	0.976	1.14286	1.232	0.998572	0.784023	111.2	111.7	88.5	90.2	81.9	93.8	103	114.4	105.2	Other
High	sca035.g107150.t3	PREDICTED: 6,7-DIMETHYL-8-RIBITYLLUMAZINE SYNTHASE /// 6,7-DIMETHYL-8-RIBITYLLUMAZINE SYNTHASE, CHLOROPLASTIC	24	4	56	4	1	22.7	8.97	2207	0	0.865	1.14286	1.014	0.997346	0.999475	98.3	95.1	97.9	96.9	101	86.7	113.6	111.3	99.2	Mitochondrial
High	sca004.g103700.t1	PREDICTED: SERINE HYDROXYMETHYLTRANSFERASE /// SERINE HYDROXYMETHYLTRANSFERASE 2 /// SERINE HYDROXYMETHYLTRANSFERASE, MITOCHONDRIAL PRECURSOR, PUTATIVE, EXPRESSED	60	24	230	24	1	52.9	7.12	7436	0	0.883	1.14416	1.01	0.997346	0.999475	92.7	97	96.2	99	96	91.4	109.1	109.9	108.6	Other
High	sca147.g100400.t3	PREDICTED: RHODANESE-LIKE DOMAIN-CONTAINING, CHLOROPLASTIC /// RHODANESE-LIKE DOMAIN-CONTAINING, CHLOROPLASTIC-LIKE /// RHODANESE	11	2	10	2	1	28.9	9.06	301	0	0.581	1.14416	0.661	0.997346	0.606227	65.4	71.5	86.9	99	111.3	101.2	112.5	136.4	115.8	Chloroplast
High	sca092.g101350.t1	PREDICTED: NADH DEHYDROGENASE /// NADH-UBIQUINONE OXIDOREDUCTASE /// NADH DEHYDROGENASE (UBIQUINONE) 1 BETA SUBCOMPLEX 10	46	4	18	4	1	12.2	8.38	434	0	0.462	1.14416	0.528	0.998572	0.0240962	56.1	53.6	70.2	106.2	89.7	153.6	121.5	120.5	128.7	Other
High	sca034.g109450.t1	PREDICTED: PROBABLE PREFOLDIN SUBUNIT 3 /// PREFOLDIN SUBUNIT 3 /// PREFOLDIN CHAPERONE 1	33	5	20	5	1	20.6	5.05	431	0	0.924	1.14548	1.009	0.999958	0.999475	101.5	98.6	96	95.9	97.7	96.6	109.8	89.5	114.5	Other
High	sca061.g104700.t1	PREDICTED: -LIKE /// OB-FOLD NUCLEIC ACID BINDING DOMAIN CONTAINING /// NUCLEIC ACID-BINDING	19	3	34	3	1	22.1	5.05	1003	0	0.772	1.14548	1.072	0.999958	0.997699	103.4	85.5	91.4	96.4	103.2	78.4	110.4	112.9	118.4	Other
High	sca163.g104700.t1	PREDICTED: ISOFORM X1 /// ISOFORM X2 /// ISOFORM X	9	3	11	3	1	39	8.6	167	0	1.037	1.14548	1.073	0.997346	0.98266	125.9	106.6	83.6	117.3	89.7	85.1	90.1	102.8	98.9	Chloroplast
High	sca070.g102050.t1	PREDICTED: RIBOFLAVIN BIOSYNTHESIS, CHLOROPLASTIC /// RIBOFLAVIN BIOSYNTHESIS /// RIBOFLAVIN BIOSYNTHESIS-LIKE	38	15	52	15	1	80.6	8.07	1138	0	1.146	1.14679	1.459	0.998572	0.308337	123.8	111.9	117.6	84.8	85.9	80.5	94.2	98.5	102.7	Mitochondrial
High	sca015.g106000.t1	PREDICTED: PROTEASOME ASSEMBLY CHAPERONE 3 /// PROTEASOME ASSEMBLY CHAPERONE 3-LIKE /// PROTEASOME ASSEMBLY CHAPERONE	51	4	20	4	1	13.7	5.48	330	0	0.77	1.14679	0.938	0.997346	0.999475	87.1	90.6	94.1	104.3	96.6	80.5	119.6	105.1	122.2	Other
High	sca146.g104850.t1	PREDICTED: EXPORTIN-T /// EXPORTIN-T ISOFORM X1 /// EXPORTIN-T-LIKE ISOFORM X1	11	8	18	8	1	110.9	5.66	358	0	0.837	1.14679	0.998	0.997346	0.999475	85.3	102.8	103.6	85.5	107.1	90.4	106	122.8	96.6	Other
High	sca028.g105350.t1	PREDICTED: B3 DOMAIN-CONTAINING /// B3 DOMAIN-CONTAINING-LIKE /// HSI2-LIKE 1 ISOFORM 2	9	2	2	2	1	29.4	9.25	16	0	0.653	1.14679	0.712	0.994838	0.764235	67.8	73.2	82.4	90.5	102.7	126.9	103.8	141.5	111.2	Other
High	sca057.g104500.t1	PREDICTED: PRE-MRNA-SPLICING FACTOR SYF1 /// PRE-MRNA-SPLICING FACTOR SYF1-LIKE /// TRANSCRIPTION-COUPLED DNA REPAIR FAMILY	31	23	110	23	1	101.2	6.04	2008	0	0.897	1.14811	1.052	0.997346	0.999429	96.8	97.6	99.5	92	91	96.6	104.4	111.2	111	Other
High	sca153.g102450.t1	PREDICTED: GLUTAMATE 5-KINASE /// MULTISPECIES: GLUTAMATE 5-KINASE	37	15	97	15	1	58.2	5.81	3093	0	0.854	1.14811	0.98	0.998572	0.999475	96.9	92.3	97.5	99.1	94.1	92.7	115	108	104.2	Mitochondrial
High	sca033.g104950.t1	PREDICTED: 26S PROTEASE REGULATORY SUBUNIT 6A HOMOLOG /// 26S PROTEAS /// 26S PROTEASOME REGULATORY SUBUNIT	52	16	131	15	1	47.9	5.07	4698	0	0.945	1.14811	1.026	0.997346	0.999475	99.8	99.3	96	97.3	90	96.4	105.6	105	110.7	Other
High	sca089.g109300.t1	PREDICTED: RIESKE DOMAIN-CONTAINING /// RIESKE DOMAIN-CONTAINING-LIKE /// RIESKE DOMAIN-CONTAINING-LIKE ISOFORM X1	13	3	5	3	1	27.2	6.95	41	0	0.962	1.14943	1.155	0.997346	0.955718	95.6	125.7	87.2	78.2	108.8	85.1	103.4	125.1	90.7	Other
High	sca015.g106350.t1	PREDICTED: PROTEIN TRANSPORT SUBUNIT ALPHA-LIKE /// PROTEIN TRANSPORT SUBUNIT ALPHA /// SEC61 TRANSPORT, PARTIAL	16	8	64	8	1	52.9	8.91	1504	0	0.775	1.14943	1.009	0.997346	0.999475	91.4	91.4	92.7	90.6	77	111.1	104.2	122	119.6	Other
High	sca110.g100450.t1	PREDICTED: PHOSPHOGLYCERATE KINASE /// PHOSPHOGLYCERATE KINASE, CYTOSOLIC /// PHOSPHOGLYCERATE KINASE, CYTOSOLIC-LIKE	74	24	338	23	1	42.3	5.92	9970	1	0.842	1.14943	0.969	0.997346	0.999429	92	92.3	93.9	95	96.3	96.6	113.3	109.6	111.1	Other
High	sca039.g101100.t1	PREDICTED: LEUCINE--TRNA LIGASE, CYTOPLASMIC /// LEUCINE--TRNA LIGASE, CYTOPLASMIC-LIKE ISOFORM X1 /// LEUCYL-TRNA SYNTHETASE, CYTOPLASMIC	44	35	312	35	1	120	5.85	9792	0	0.864	1.14943	0.996	0.997346	0.999475	93.7	94.7	100.1	94	95.8	93.3	111.4	109.7	107.2	Other
High	sca076.g102050.t2	UNKNOWN	11	2	8	2	1	36.2	4.65	163	0	2.413	1.15075	2.777	0.997346	0.00128607	186.7	160.9	179.6	67.2	68	28.6	77.4	43	88.5	Signal
High	sca123.g103250.t1	PREDICTED: U6 SNRNA-ASSOCIATED SM-LIKE /// U6 SNRNA-ASSOCIATED SM-LIKE-LIKE /// SM-LIKE RIBONUCLEO	38	4	34	4	1	11.1	4.88	629	0	0.779	1.15075	0.868	0.998572	0.878541	86	83.2	101	100.8	95.9	97.7	110.4	110.4	114.7	Other
High	sca005.g105100.t2	PREDICTED: PROBABLE U6 SNRNA-ASSOCIATED SM-LIKE /// PROBABLE U6 SNRNA-ASSOCIATED SM-LIKE-LIKE /// PROBABLE U6 SNRNA-ASSOCIATED SM-LIKE-LIKE ISOFORM X3	24	5	25	4	1	15	10.14	217	1	0.867	1.15075	0.975	0.998572	0.999475	96.2	96	93.8	102.9	98.4	86.9	110.9	115.1	99.9	Mitochondrial
High	sca163.g102600.t1	PREDICTED: PHOSPHOSERINE AMINOTRANSFERASE /// PHOSPHOSERINE AMINOTRANSFERASE 1, CHLOROPLASTIC-LIKE /// PHOSPHOSERINE AMINOTRANSFERASE 1, CHLOROPLASTIC	52	15	254	15	1	43.3	8.69	8590	0	0.931	1.15075	1.063	0.997346	0.972083	98.8	100.1	101.9	92.9	95.3	89.5	110.9	107.6	102.9	Mitochondrial
High	sca106.g106600.t2	PREDICTED: 50S RIBOSOMAL /// MITOCHONDRIAL RIBOSOMAL /// 50S RIBOSOMAL-2, CHLOROPLASTIC-LIKE	19	4	19	4	1	23.5	11.21	161	0	0.777	1.15075	0.87	0.998572	0.920978	88.8	79	88.8	98.2	100.5	102	114.3	115.7	112.7	Mitochondrial
High	sca099.g101750.t1	PREDICTED: 3-HYDROXYBUTYRATE DEHYDROGENASE /// CYTOCHROME C BIOGENESIS /// MULTISPECIES: 3-HYDROXYBUTYRATE DEHYDROGENASE	37	9	81	9	1	43	6.01	2750	0	0.659	1.15075	0.787	0.997346	0.489088	77.2	78.7	82.5	104.5	100	99.9	120.2	111.9	125.1	Chloroplast
High	sca079.g101550.t1	PREDICTED: 30S RIBOSOMAL, CHLOROPLASTIC-LIKE /// 30S RIBOSOMAL /// 30S RIBOSOMAL, CHLOROPLASTIC-LIKE ISOFORM X1	62	5	40	5	1	13	10.33	861	0	0.857	1.1534	0.989	0.998572	0.999475	83.8	93	108.1	103.9	94.1	87.7	111	108.5	109.9	Mitochondrial
High	sca114.g103800.t1	PREDICTED: CASEIN KINASE II SUBUNIT BETA-LIKE /// PUTATIVE CASEIN KINASE II SUBUNIT BETA-4-LIKE /// PUTATIVE CASEIN KINASE II SUBUNIT BETA-4	25	4	66	4	1	32.4	4.83	1430	0	1.049	1.15473	1.3	0.998572	0.678407	108.8	105.4	114.4	96.6	81.1	86	107.8	100.5	99.3	Other
[truncated: 1,809 more rows]

## Sheet: Significant
Protein FDR Confidence: Combined	Accession	Description	Abundance Ratio: (N) / (T)	Abundance Ratio: (Trn) / (T)	Abundance Ratio Adj. P-Value: (N) / (T)	Abundance Ratio Adj. P-Value: (Trn) / (T)	Predicted localization	KEGG ID
[truncated: 696 more rows]
