# Supplementary material for: Nitrogen starvation leads to TOR kinase-mediated downregulation of fatty acid synthesis in the algae Chlorella sorokiniana and Chlamydomonas reinhardtii
Source: BMC Plant Biol. 2024 Aug 6;24:753. doi: 10.1186/s12870-024-05408-7 (PMC11302099; doi:10.1186/s12870-024-05408-7)
Supplement: Supplementary file 2 — Supplementary Material 2. Shows the phosphoproteomic data generated in this study. [file 12870_2024_5408_MOESM2_ESM.xlsx]

## Sheet: Details
Sheet "Phosphopeptides" contains data from phosphoproteomic reported in the paper.
Column C- (Modification) indicates the degree of modifications in the peptide, the phosphorylated residue and the probability of the modification of the specific residue
Modification such as oxidation, Deamidation and Carbamidomethylation are not biologically relevant and hence should not be taken into considerations from this dataset.
Sheet "SigInTORIN1" contains data on the peptides that are significantly changed under Torin1 treatment.
Sheet "SigInNlim" contains data on the peptides that are significantly changed under Torin1 treatment.

## Sheet: Phosphopeptides
Confidence	Annotated Sequence	Modifications	# Proteins	# PeptideSpectrumMatchs	Master Protein Accessions	Positions in Master Proteins	Gene Description	# Missed Cleavages	# Razor Quan Results	Abundance Ratio: (Tor) / (T)	Abundance Ratio: (N) / (T)	Abundance Ratio P-Value: (Tor) / (T)	Abundance Ratio P-Value: (N) / (T)	Abundance Ratio Adj. P-Value: (Tor) / (T)	Abundance Ratio Adj. P-Value: (N) / (T)	Abundances (Normalized): F1: Sample, A1, N	Abundances (Normalized): F2: Sample, B1, N	Abundances (Normalized): F3: Sample, C1, N	Abundances (Normalized): F4: Sample, A1, T	Abundances (Normalized): F5: Sample, B1, T	Abundances (Normalized): F6: Sample, C1, T	Abundances (Normalized): F7: Sample, A1, Tor	Abundances (Normalized): F8: Sample, B1, Tor	Abundances (Normalized): F9: Sample, C1, Tor
High	[R].FWEQQQQQQQPAAEAAGQASSRPGSPTASSQAR.[G]	2xPhospho [S21(99.2); S25(99.2)]	1	15	sca001.g100400.t1	sca001.g100400.t1 [410-442]	PREDICTED: PROTEIN SENSITIVITY TO RED LIGHT REDUCED 1	0	0	1.018	0.876	0.850504	0.90084	0.98268	0.964708	1.23371e+06	1.48614e+06	1.65344e+06	1.96296e+06	1.67941e+06	1.88832e+06	2.11767e+06	1.63289e+06	1.92182e+06	Phospho [S21(99.2)
High	[K].ATPGSLGSGDYSQALNSAGSSTDGASSFDR.[E]	1xPhospho [T/S/Y]	1	5	sca001.g100400.t1	sca001.g100400.t1 [739-768]	PREDICTED: PROTEIN SENSITIVITY TO RED LIGHT REDUCED 1	0	0	0.876	1.45	0.980632	0.54009	0.997958	0.755371	216421	325394	459725	235585	224360	211611	206393	164018	262282	Phospho [T/S/Y]
High	[R].FWEQQQQQQQPAAEAAGQASSRPGSPTASSQAR.[G]	1xPhospho [S25(98.5)]	1	14	sca001.g100400.t1	sca001.g100400.t1 [410-442]	PREDICTED: PROTEIN SENSITIVITY TO RED LIGHT REDUCED 1	0	0		100		1e-17		2.62278e-17	378870	450711	733900							Phospho [S25(98.5)]
High	[R].FWEQQQQQQQPAAEAAGQASSRPGSPTASSQAR.[G]	1xDeamidated [Q]; 2xPhospho [S21(100); S25(99.2)]	1	9	sca001.g100400.t1	sca001.g100400.t1 [410-442]	PREDICTED: PROTEIN SENSITIVITY TO RED LIGHT REDUCED 1	0	0		100		1e-17		2.62278e-17	433578	530888	387958							Phospho [S21(100)
High	[R].SEEGLLGTSHSSQVGSLK.[S]	3xPhospho [S9(100); S12(99.3); S16(100)]	1	10	sca001.g100600.t1	sca001.g100600.t1 [96-113]	UNKNOWN	0	0	1.02	1.001	0.838693	0.898774	0.980073	0.964063	695459	703814	685059	788212	702881	568701	803888	629355	696698	Phospho [S9(100)
High	[R].SEEGLLGTSHSSQVGSLK.[S]	2xPhospho [S9(100); S16(100)]	1	9	sca001.g100600.t1	sca001.g100600.t1 [96-113]	UNKNOWN	0	0	0.817	5.724	0.832209	0.0507844	0.980073	0.114284	592667	565619	846334	112260	98812.9	106070	136276	80713.1	58681.6	Phospho [S9(100)
High	[K].DLAGDSGGRGDLFVPPHMLSR.[Q]	1xPhospho [S6(100)]	1	5	sca001.g100600.t1	sca001.g100600.t1 [202-222]	UNKNOWN	1	0	3.374	0.01	0.0335852	1e-17	0.143449	2.62278e-17				20163.6	36769	158744	83374.2	124067	155842	Phospho [S6(100)]
High	[R].SSLSQLLGTSK.[-]	1xPhospho [S4(100)]	1	6	sca001.g100600.t1	sca001.g100600.t1 [312-322]	UNKNOWN	0	0	0.927	2.85	0.957145	0.152057	0.994485	0.300906	1.03857e+06	591657	620035	285190	207585	434993	264365	295585	323055	Phospho [S4(100)]
High	[R].QEGEESEQAELGPAASVGGLGLSPTTAAK.[R]	1xPhospho [S23(99.6)]	1	6	sca001.g100600.t1	sca001.g100600.t1 [223-251]	UNKNOWN	0	0	0.49	3.284	0.189097	0.27251	0.529689	0.480872	1.94741e+06	1.49566e+06	1.6961e+06	592977	416726	534338	277301	203995	291251	Phospho [S23(99.6)]
High	[K].DQLLSSLANAVSSPVAMPGSGR.[A]	1xPhospho [S13(100)]	1	3	sca001.g100600.t1	sca001.g100600.t1 [286-307]	UNKNOWN	0	0		100		1e-17		2.62278e-17	298203	329634	242447							Phospho [S13(100)]
High	[R].SEEGLLGTSHSSQVGSLK.[S]	1xPhospho [S11(99.7)]	1	22	sca001.g100600.t1	sca001.g100600.t1 [96-113]	UNKNOWN	0	0	0.421	9.147	0.124723	0.0470975	0.398044	0.106709	5.03697e+06	5.45428e+06	1.19801e+06	550676	322954	410161	231575	192909	125379	Phospho [S11(99.7)]
High	[K].SFGAGLPAASSSGMDGFAAYHR.[S]	1xPhospho [S11(99.3)]	1	3	sca001.g100600.t1	sca001.g100600.t1 [114-135]	UNKNOWN	0	0		100		1e-17		2.62278e-17	172087	193141	116075							Phospho [S11(99.3)]
High	[R].SLQSSLEHTSAPLR.[S]	1xPhospho [S1(100)]	1	15	sca001.g100600.t1	sca001.g100600.t1 [82-95]	UNKNOWN	0	0		100		1e-17		2.62278e-17	3.82773e+06	3.1441e+06	1.91245e+06							Phospho [S1(100)]
High	[K].DQLLSSLANAVSSPVAMPGSGR.[A]	1xOxidation [M17]; 1xPhospho [S]	1	2	sca001.g100600.t1	sca001.g100600.t1 [286-307]	UNKNOWN	0	0		100		1e-17		2.62278e-17	116014	175348	84610.1							Phospho [S]
High	[R].SGSPTLPVLALK.[Q]	2xPhospho [S1(100); S3(100)]	1	3	sca001.g100750.t2	sca001.g100750.t2 [238-249]	UNKNOWN	0	0	0.97	0.374	0.919302	0.390787	0.991991	0.621765	43692.5	47476.6	76533.1	115212	138395	204754	111810	138348	101118	Phospho [S1(100)
High	[R].SGSPTLPVLALK.[Q]	1xPhospho [S3(100)]	1	17	sca001.g100750.t2	sca001.g100750.t2 [238-249]	UNKNOWN	0	0	1.018	0.368	0.732842	0.39657	0.960275	0.6266	440632	304458	575882	1.15904e+06	1.74512e+06	1.56525e+06	2.03054e+06	1.77722e+06	1.58198e+06	Phospho [S3(100)]
High	[R].LDVIPEPVDSPFAAPAAAALSK.[R]	2xPhospho [S10(100); S21(100)]	1	17	sca001.g100950.t1	sca001.g100950.t1 [203-224]	PREDICTED: ARF GUANINE-NUCLEOTIDE EXCHANGE FACTOR GNOM-LIKE /// ARF GUANINE-NUCLEOTIDE EXCHANGE FACTOR GNOM /// PATTERN FORMATION	0	0	0.828	2.243	0.753647	0.405865	0.966771	0.636238	1.64642e+06	2.5574e+06	2.64841e+06	1.30279e+06	1.07134e+06	1.18087e+06	1.33495e+06	886581	694546	Phospho [S10(100)
High	[R].LQVSPVASR.[A]	1xPhospho [S4(100)]	1	14	sca001.g100950.t1	sca001.g100950.t1 [227-235]	PREDICTED: ARF GUANINE-NUCLEOTIDE EXCHANGE FACTOR GNOM-LIKE /// ARF GUANINE-NUCLEOTIDE EXCHANGE FACTOR GNOM /// PATTERN FORMATION	0	0	0.952	0.645	0.980813	0.684476	0.997958	0.854652	7.29754e+06	8.91655e+06	9.47461e+06	1.13059e+07	1.42387e+07	1.42398e+07	1.48596e+07	1.12418e+07	1.35589e+07	Phospho [S4(100)]
High	[R].AENATTEDGEGGQPEEAGGSAAAGGGSR.[A]	1xPhospho [S27(100)]	1	8	sca001.g100950.t1	sca001.g100950.t1 [236-263]	PREDICTED: ARF GUANINE-NUCLEOTIDE EXCHANGE FACTOR GNOM-LIKE /// ARF GUANINE-NUCLEOTIDE EXCHANGE FACTOR GNOM /// PATTERN FORMATION	0	0	0.187	0.01	0.00141491	1e-17	0.00825683	2.62278e-17				543272	677025	480577	104575	103415	90106.1	Phospho [S27(100)]
High	[R].LDVIPEPVDSPFAAPAAAALSK.[R]	1xPhospho [S21(100)]	1	46	sca001.g100950.t1	sca001.g100950.t1 [203-224]	PREDICTED: ARF GUANINE-NUCLEOTIDE EXCHANGE FACTOR GNOM-LIKE /// ARF GUANINE-NUCLEOTIDE EXCHANGE FACTOR GNOM /// PATTERN FORMATION	0	0	0.912	1.688	0.899372	0.715913	0.99013	0.873246	6.02588e+06	5.94084e+06	5.27064e+06	3.1183e+06	3.51961e+06	4.10844e+06	6.11249e+06	3.21024e+06	2.43651e+06	Phospho [S21(100)]
High	[K].GSSSSLFSR.[A]	1xPhospho [S2(99.5)]	1	16	sca001.g100950.t1	sca001.g100950.t1 [1027-1035]	PREDICTED: ARF GUANINE-NUCLEOTIDE EXCHANGE FACTOR GNOM-LIKE /// ARF GUANINE-NUCLEOTIDE EXCHANGE FACTOR GNOM /// PATTERN FORMATION	0	0	0.307	0.356	0.00999796	0.342099	0.0503797	0.566487	451470	477156	633652	1.46814e+06	1.34185e+06	1.16198e+06	570748	412615	248827	Phospho [S2(99.5)]
High	[R].LQVSPVASR.[A]	1xDeamidated [Q2]; 1xPhospho [S4(100)]	1	2	sca001.g100950.t1	sca001.g100950.t1 [227-235]	PREDICTED: ARF GUANINE-NUCLEOTIDE EXCHANGE FACTOR GNOM-LIKE /// ARF GUANINE-NUCLEOTIDE EXCHANGE FACTOR GNOM /// PATTERN FORMATION	0	0	0.965	0.493	0.967406	0.455752	0.996586	0.684323	322202	484713	588720	769878	983301	814605	927341	791444	785860	Phospho [S4(100)]
High	[R].LQVSPVASRAENATTEDGEGGQPEEAGGSAAAGGGSR.[A]	1xDeamidated [N/Q]; 2xPhospho [S4(100); T/S]	1	5	sca001.g100950.t1	sca001.g100950.t1 [227-263]	PREDICTED: ARF GUANINE-NUCLEOTIDE EXCHANGE FACTOR GNOM-LIKE /// ARF GUANINE-NUCLEOTIDE EXCHANGE FACTOR GNOM /// PATTERN FORMATION	1	1		100		1e-17		2.62278e-17	626419	475004	579949							Phospho [S4(100)
High	[R].AGGWVEEGFTGAPTTPSTPGTPGAELNGTASTPFHPNVQAFK.[A]	2xPhospho [S17(96.3); T18(96.3)]	1	10	sca001.g101200.t2	sca001.g101200.t2 [408-449]	PREDICTED: PROGRAMMED CELL DEATH-LIKE /// PROGRAMMED CELL DEATH /// OS08G0120500	0	0	1.125	0.01	0.731288	1e-17	0.959876	2.62278e-17				110877	153729	186746	221282	173002	176617	Phospho [S17(96.3)
High	[K].YTWGAQMLADGDEGAAVDPNDPNYDSGDDSSR.[A]	2xDeamidated [Q6; N20]; 1xPhospho [S26(100)]	1	1	sca001.g101200.t2	sca001.g101200.t2 [96-127]	PREDICTED: PROGRAMMED CELL DEATH-LIKE /// PROGRAMMED CELL DEATH /// OS08G0120500	0	0	100		1e-17		7.17173e-17								292587	284451	281583	Phospho [S26(100)]
High	[R].AGGWVEEGFTGAPTTPSTPGTPGAELNGTASTPFHPNVQAFK.[A]	2xDeamidated [N27; N/Q]; 1xPhospho [T18(99.4)]	1	55	sca001.g101200.t2	sca001.g101200.t2 [408-449]	PREDICTED: PROGRAMMED CELL DEATH-LIKE /// PROGRAMMED CELL DEATH /// OS08G0120500	0	0	0.752	0.01	0.690135	1e-17	0.945778	2.62278e-17				139024	470697	753486	323259	353896	534259	Phospho [T18(99.4)]
High	[R].AGGWVEEGFTGAPTTPSTPGTPGAELNGTASTPFHPNVQAFK.[A]	2xDeamidated [N/Q]; 2xPhospho [T21(100); S/T]	1	29	sca001.g101200.t2	sca001.g101200.t2 [408-449]	PREDICTED: PROGRAMMED CELL DEATH-LIKE /// PROGRAMMED CELL DEATH /// OS08G0120500	0	0	1.237	1.212	0.519425	0.671087	0.878755	0.846431	244344	312219	422609	201672	299033	268930	447251	369955	327985	Phospho [T21(100)
High	[R].AVSFHEER.[T]	1xPhospho [S3(100)]	1	15	sca001.g101200.t2	sca001.g101200.t2 [128-135]	PREDICTED: PROGRAMMED CELL DEATH-LIKE /// PROGRAMMED CELL DEATH /// OS08G0120500	0	0	1.174	0.513	0.479147	0.488077	0.852607	0.71402	2767821	4.813e+06	8.4443e+06	8.42143e+06	9.39117e+06	7.41118e+06	9.88989e+06	3.44377e+06	9.28544e+06	Phospho [S3(100)]
High	[K].YTWGAQMLADGDEGAAVDPNDPNYDSGDDSSR.[A]	1xPhospho [S26(100)]	1	192	sca001.g101200.t2	sca001.g101200.t2 [96-127]	PREDICTED: PROGRAMMED CELL DEATH-LIKE /// PROGRAMMED CELL DEATH /// OS08G0120500	0	0	1.106	0.586	0.596856	0.519846	0.91857	0.739806	1.17269e+06	2.1538e+06	1.28578e+06	2.00103e+06	2.73381e+06	4.14085e+06	2.21243e+06	5.6023e+06	2.99157e+06	Phospho [S26(100)]
High	[K].YTWGAQMLADGDEGAAVDPNDPNYDSGDDSSR.[A]	1xOxidation [M7]; 1xPhospho [S26(100)]	1	43	sca001.g101200.t2	sca001.g101200.t2 [96-127]	PREDICTED: PROGRAMMED CELL DEATH-LIKE /// PROGRAMMED CELL DEATH /// OS08G0120500	0	0	0.774	0.464	0.553916	0.439369	0.896522	0.670424	1.78027e+06	2.31611e+06	2.53588e+06	4.95837e+06	3.00471e+06	5.46102e+06	3.83609e+06	4.08964e+06	3.83678e+06	Phospho [S26(100)]
High	[K].YTWGAQMLADGDEGAAVDPNDPNYDSGDDSSR.[A]	1xDeamidated [Q/N]; 1xPhospho [S26(100)]	1	56	sca001.g101200.t2	sca001.g101200.t2 [96-127]	PREDICTED: PROGRAMMED CELL DEATH-LIKE /// PROGRAMMED CELL DEATH /// OS08G0120500	0	0	0.01	0.01	1e-17	1e-17	7.17173e-17	2.62278e-17				542333	518515	521871				Phospho [S26(100)]
High	[K].YTWGAQMLADGDEGAAVDPNDPNYDSGDDSSR.[A]	1xDeamidated [Q/N]; 1xOxidation [M7]; 1xPhospho [S26(100)]	1	38	sca001.g101200.t2	sca001.g101200.t2 [96-127]	PREDICTED: PROGRAMMED CELL DEATH-LIKE /// PROGRAMMED CELL DEATH /// OS08G0120500	0	0	0.688	0.45	0.59953	0.493777	0.919567	0.719417	116443	117465	97604	235884	260788	510317	162319	550143	203559	Phospho [S26(100)]
High	[R].AGGWVEEGFTGAPTTPSTPGTPGAELNGTASTPFHPNVQAFK.[A]	1xDeamidated [N27]; 4xPhospho [T14(98); T15(98); T18(99); T21(100)]	1	8	sca001.g101200.t2	sca001.g101200.t2 [408-449]	PREDICTED: PROGRAMMED CELL DEATH-LIKE /// PROGRAMMED CELL DEATH /// OS08G0120500	0	0	1.305	0.174	0.469167	0.100402	0.845029	0.210473	28745.4	29419.3	33382.6	164754	168809	203465	215079	282823	191825	Phospho [T14(98)
High	[R].AGGWVEEGFTGAPTTPSTPGTPGAELNGTASTPFHPNVQAFK.[A]	1xDeamidated [N27]; 2xPhospho [T21(100); S/T]	1	104	sca001.g101200.t2	sca001.g101200.t2 [408-449]	PREDICTED: PROGRAMMED CELL DEATH-LIKE /// PROGRAMMED CELL DEATH /// OS08G0120500	0	0	1.051	0.365	0.788108	0.299998	0.973973	0.516154	1.04619e+06	1.95744e+06	2.38632e+06	4.35967e+06	5.36392e+06	4.18623e+06	7.12011e+06	4.34807e+06	4.40099e+06	Phospho [T21(100)
High	[R].AGGWVEEGFTGAPTTPSTPGTPGAELNGTASTPFHPNVQAFK.[A]	1xDeamidated [N]; 1xPhospho [T21(100)]	1	111	sca001.g101200.t2	sca001.g101200.t2 [408-449]	PREDICTED: PROGRAMMED CELL DEATH-LIKE /// PROGRAMMED CELL DEATH /// OS08G0120500	0	0	1.331	0.358	0.30533	0.286715	0.704063	0.500393	553298	696228	978995	1.30971e+06	1.94269e+06	4.20806e+06	4.08365e+06	2.58623e+06	3.45689e+06	Phospho [T21(100)]
High	[K].SLPCQLTSQPAADK.[A]	1xCarbamidomethyl [C4]; 1xPhospho [S1(100)]	1	1	sca001.g101750.t1	sca001.g101750.t1 [65-78]	UNKNOWN	0	0	1.839	0.01	0.115955	1e-17	0.375476	2.62278e-17				163492	291049	607472	700979	535149	737075	Phospho [S1(100)]
High	[R].DDSAFVGAPAPLK.[Q]	1xPhospho [S3(100)]	1	4	sca001.g101900.t2	sca001.g101900.t2 [19-31]	PREDICTED: KYNURENINE/ALPHA-AMINOADIPATE AMINOTRANSFERASE, MITOCHONDRIAL ISOFORM X1 /// KYNURENINE/ALPHA-AMINOADIPATE AMINOTRANSFERASE, MITOCHONDRIAL ISOFORM /// CHAIN A, KYNURENINE AMINOTRANSFERASE II INHIBITORS &GT;GI|402550701|PDB|4GDY|B CHAIN B, KYNURENINE AMINOTRANSFERASE II INHIBITORS &GT;GI|411024312|PDB|4GE4|A CHAIN A, KYNURENINE AMINOTRANSFERASE II INHIBITORS &GT;GI|411024313|PDB|4GE4|B …	0	0	1.208	1.834	0.539652	0.437288	0.888954	0.667941	844978	859493	727494	460608	283599	583326	556202	487834	650337	Phospho [S3(100)]
High	[K].QTMVELGLEDASEAEDSEDERPSR.[K]	2xPhospho [S12(100); S17(100)]	1	9	sca001.g101950.t1	sca001.g101950.t1 [939-962]	PREDICTED: EXOSOME COMPONENT 10-LIKE /// EXOSOME COMPONENT 10 /// 3&APOS;-5&APOS; EXONUCLEASE DOMAIN-CONTAINING	0	0	1.243	0.736	0.469664	0.861676	0.845029	0.947883	277756	338402	300393	377340	375022	534301	469173	609635	570768	Phospho [S12(100)
High	[R].AEQPAAGEEQQPGDAAAEGSEEEAEGQAEQQQQQGR.[A]	1xPhospho [S20(100)]	1	13	sca001.g101950.t1	sca001.g101950.t1 [833-868]	PREDICTED: EXOSOME COMPONENT 10-LIKE /// EXOSOME COMPONENT 10 /// 3&APOS;-5&APOS; EXONUCLEASE DOMAIN-CONTAINING	0	0	0.467	0.523	0.103131	0.610817	0.34359	0.807587	384668	573867	598898	1.05768e+06	1.09747e+06	889168	493465	438122	460509	Phospho [S20(100)]
High	[R].LAVQHATGGGDSEDLSPSSAGMGDDGENESGNPTEAAWAAAHK.[A]	3xPhospho [S12(100); S16(100); S/T]	1	4	sca001.g102700.t1	sca001.g102700.t1 [68-110]	UNKNOWN	0	0	1.065	0.816	0.745155	0.99314	0.964187	0.998792	70506.7	347666	564744	197646	177833	691968	210589	791502	339015	Phospho [S12(100)
High	[R].LAVQHATGGGDSEDLSPSSAGMGDDGENESGNPTEAAWAAAHK.[A]	2xPhospho [S16(100); S/T]	1	11	sca001.g102700.t1	sca001.g102700.t1 [68-110]	UNKNOWN	0	0	0.812	0.048	0.731132	0.00224921	0.959876	0.00571469	37760.2	135551	85667.9	1.48937e+06	1.43071e+06	1.76984e+06	1.52304e+06	1.16108e+06	1.30613e+06	Phospho [S16(100)
High	[R].LAVQHATGGGDSEDLSPSSAGMGDDGENESGNPTEAAWAAAHK.[A]	2xDeamidated [N28; N32]; 2xPhospho [S16(100); S/T]	1	7	sca001.g102700.t1	sca001.g102700.t1 [68-110]	UNKNOWN	0	0	0.01	0.265	1e-17	0.23644	7.17173e-17	0.43049	56273.4	180536	250003	377531	370967	943607				Phospho [S16(100)
High	[R].LAVQHATGGGDSEDLSPSSAGMGDDGENESGNPTEAAWAAAHK.[A]	1xPhospho [S12(100)]	1	13	sca001.g102700.t1	sca001.g102700.t1 [68-110]	UNKNOWN	0	0	0.325	0.355	0.00911121	0.296934	0.046392	0.512506	561475	277561	551805	1.57958e+06	1.79211e+06	1.29332e+06	317246	742746	419692	Phospho [S12(100)]
High	[R].LAVQHATGGGDSEDLSPSSAGMGDDGENESGNPTEAAWAAAHK.[A]	1xDeamidated [N]; 1xOxidation [M22]; 1xPhospho [S12(100)]	1	4	sca001.g102700.t1	sca001.g102700.t1 [68-110]	UNKNOWN	0	0	100		1e-17		7.17173e-17								173895	271151	279444	Phospho [S12(100)]
High	[R].LAVQHATGGGDSEDLSPSSAGMGDDGENESGNPTEAAWAAAHK.[A]	1xDeamidated [N/Q]; 3xPhospho [S12(100); S16(100); S/T]	1	25	sca001.g102700.t1	sca001.g102700.t1 [68-110]	UNKNOWN	0	0	0.887	0.01	0.939684	1e-17	0.993882	2.62278e-17				437539	508572	460253	388105	415180	444100	Phospho [S12(100)
High	[R].LAVQHATGGGDSEDLSPSSAGMGDDGENESGNPTEAAWAAAHK.[A]	1xDeamidated [N/Q]; 2xPhospho [S16(99.3); S/T]	1	17	sca001.g102700.t1	sca001.g102700.t1 [68-110]	UNKNOWN	0	1	0.973	0.01	0.872385	1e-17	0.986969	2.62278e-17				411724	528723	468063	400738	435586	746455	Phospho [S16(99.3)
High	[R].LAVQHATGGGDSEDLSPSSAGMGDDGENESGNPTEAAWAAAHK.[A]	1xDeamidated [N/Q]; 1xPhospho [S12(100)]	1	30	sca001.g102700.t1	sca001.g102700.t1 [68-110]	UNKNOWN	0	0	2.499	0.01	0.0173614	1e-17	0.0818015	2.62278e-17				303790	308512	215724	253839	870762	539063	Phospho [S12(100)]
High	[R].RHVDSEDEEDEAMGDGGEEDREPSPAGGAGR.[G]	2xPhospho [S5(100); S24(100)]	1	13	sca001.g102750.t2	sca001.g102750.t2 [1562-1592]	PREDICTED: BETA AND BETA-PRIME SUBUNITS OF DNA DEPENDENT RNA-POLYMERASE /// DNA-DIRECTED RNA POLYMERASE I COMPLEX LARGE SUBUNIT NUC1 /// DNA-DIRECTED RNA POLYMERASE I	2	0		100		1e-17		2.62278e-17	5.42043e+06	5.6485e+06	5.88044e+06							Phospho [S5(100)
High	[R].HVDSEDEEDEAMGDGGEEDREPSPAGGAGR.[G]	2xPhospho [S4(100); S23(100)]	1	19	sca001.g102750.t2	sca001.g102750.t2 [1563-1592]	PREDICTED: BETA AND BETA-PRIME SUBUNITS OF DNA DEPENDENT RNA-POLYMERASE /// DNA-DIRECTED RNA POLYMERASE I COMPLEX LARGE SUBUNIT NUC1 /// DNA-DIRECTED RNA POLYMERASE I	1	0	0.736	0.983	0.519107	0.958874	0.87853	0.98415	7.06923e+06	2.4204e+06	1.89143e+06	3.75662e+06	2.46211e+06	2.38959e+06	1.39153e+06	2.26524e+06	1.75813e+06	Phospho [S4(100)
High	[R].RHVDSEDEEDEAMGDGGEEDREPSPAGGAGR.[G]	1xPhospho [S5(100)]	1	17	sca001.g102750.t2	sca001.g102750.t2 [1562-1592]	PREDICTED: BETA AND BETA-PRIME SUBUNITS OF DNA DEPENDENT RNA-POLYMERASE /// DNA-DIRECTED RNA POLYMERASE I COMPLEX LARGE SUBUNIT NUC1 /// DNA-DIRECTED RNA POLYMERASE I	2	0	100	100	1e-17	1e-17	7.17173e-17	2.62278e-17	1.20924e+06	1.30426e+06	1.56268e+06				171462	97409.9	171135	Phospho [S5(100)]
High	[R].HVDSEDEEDEAMGDGGEEDREPSPAGGAGR.[G]	1xPhospho [S23(100)]	1	62	sca001.g102750.t2	sca001.g102750.t2 [1563-1592]	PREDICTED: BETA AND BETA-PRIME SUBUNITS OF DNA DEPENDENT RNA-POLYMERASE /// DNA-DIRECTED RNA POLYMERASE I COMPLEX LARGE SUBUNIT NUC1 /// DNA-DIRECTED RNA POLYMERASE I	1	0	0.13	2.879	9.37561e-08	0.383416	6.51487e-07	0.613822	6.03464e+06	5.86647e+06	8.30193e+06	1.95474e+06	2.03752e+06	3.08341e+06	253601	217768	446462	Phospho [S23(100)]
High	[K].IGGEEGSGRPLASEGDAPAR.[R]	1xPhospho [S13(100)]	1	15	sca001.g102750.t2	sca001.g102750.t2 [1486-1505]	PREDICTED: BETA AND BETA-PRIME SUBUNITS OF DNA DEPENDENT RNA-POLYMERASE /// DNA-DIRECTED RNA POLYMERASE I COMPLEX LARGE SUBUNIT NUC1 /// DNA-DIRECTED RNA POLYMERASE I	0	0	0.97	0.535	0.956114	0.495158	0.994485	0.720601	930111	1.19687e+06	1.6359e+06	2.22248e+06	2.23853e+06	2.08403e+06	2.35393e+06	1.59373e+06	2.02226e+06	Phospho [S13(100)]
High	[K].SEDGGEDWK.[E]	1xPhospho [S1(100)]	1	1	sca001.g102750.t2	sca001.g102750.t2 [315-323]	PREDICTED: BETA AND BETA-PRIME SUBUNITS OF DNA DEPENDENT RNA-POLYMERASE /// DNA-DIRECTED RNA POLYMERASE I COMPLEX LARGE SUBUNIT NUC1 /// DNA-DIRECTED RNA POLYMERASE I	0	0	0.41	0.893	0.141541	0.972104	0.436393	0.989168	239630	208147	219632	363489	233163	154738	149133	90549.8	112501	Phospho [S1(100)]
High	[R].RHVDSEDEEDEAMGDGGEEDREPSPAGGAGR.[G]	1xOxidation [M13]; 2xPhospho [S5(100); S24(100)]	1	8	sca001.g102750.t2	sca001.g102750.t2 [1562-1592]	PREDICTED: BETA AND BETA-PRIME SUBUNITS OF DNA DEPENDENT RNA-POLYMERASE /// DNA-DIRECTED RNA POLYMERASE I COMPLEX LARGE SUBUNIT NUC1 /// DNA-DIRECTED RNA POLYMERASE I	2	0		100		1e-17		2.62278e-17	1.9273e+06	1.62606e+06	1.07297e+06							Phospho [S5(100)
High	[R].RHVDSEDEEDEAMGDGGEEDREPSPAGGAGR.[G]	1xOxidation [M13]; 1xPhospho [S24(100)]	1	7	sca001.g102750.t2	sca001.g102750.t2 [1562-1592]	PREDICTED: BETA AND BETA-PRIME SUBUNITS OF DNA DEPENDENT RNA-POLYMERASE /// DNA-DIRECTED RNA POLYMERASE I COMPLEX LARGE SUBUNIT NUC1 /// DNA-DIRECTED RNA POLYMERASE I	2	0		100		1e-17		2.62278e-17	1.01046e+06	634741	97838.1							Phospho [S24(100)]
High	[R].HVDSEDEEDEAMGDGGEEDREPSPAGGAGR.[G]	1xOxidation [M12]; 2xPhospho [S4(100); S23(100)]	1	13	sca001.g102750.t2	sca001.g102750.t2 [1563-1592]	PREDICTED: BETA AND BETA-PRIME SUBUNITS OF DNA DEPENDENT RNA-POLYMERASE /// DNA-DIRECTED RNA POLYMERASE I COMPLEX LARGE SUBUNIT NUC1 /// DNA-DIRECTED RNA POLYMERASE I	1	0	0.985	1.944	0.832613	0.502335	0.980073	0.726126	2.81654e+06	3.18681e+06	1.82309e+06	1.449e+06	1.35126e+06	1.19055e+06	1.42785e+06	1.04116e+06	1.46503e+06	Phospho [S4(100)
High	[R].HVDSEDEEDEAMGDGGEEDREPSPAGGAGR.[G]	1xOxidation [M12]; 1xPhospho [S23(100)]	1	30	sca001.g102750.t2	sca001.g102750.t2 [1563-1592]	PREDICTED: BETA AND BETA-PRIME SUBUNITS OF DNA DEPENDENT RNA-POLYMERASE /// DNA-DIRECTED RNA POLYMERASE I COMPLEX LARGE SUBUNIT NUC1 /// DNA-DIRECTED RNA POLYMERASE I	1	0	1.004	0.601	0.841984	0.574429	0.980891	0.782643	2.05086e+06	2.42002e+06	3.77055e+06	3.75999e+06	4.02436e+06	2.38576e+06	3.77489e+06	414317	2.75881e+06	Phospho [S23(100)]
High	[K].RQQTAAGPAAAAAGQGSSGTPDR.[S]	2xPhospho [S17(99.5); T20(99.5)]	1	23	sca001.g102800.t2	sca001.g102800.t2 [580-602]	PREDICTED: POLY(A) POLYMERASE /// POLY(A) POLYMERASE-LIKE /// POLY(A) POLYMERASE, PARTIAL	1	0	0.773	1.895	0.662509	0.432655	0.938063	0.663441	966446	1.23151e+06	1.07992e+06	648114	649923	550846	508722	427239	426067	Phospho [S17(99.5)
High	[K].RTSTDGADATEQGAAK.[R]	1xPhospho [S3(99.3)]	1	1	sca001.g102800.t2	sca001.g102800.t2 [564-579]	PREDICTED: POLY(A) POLYMERASE /// POLY(A) POLYMERASE-LIKE /// POLY(A) POLYMERASE, PARTIAL	1	0	0.584	0.01	0.456084	1e-17	0.836221	2.62278e-17				43940.2	41010.5	34085.1	20871.7	240284	19918.3	Phospho [S3(99.3)]
High	[K].RQQTAAGPAAAAAGQGSSGTPDR.[S]	1xPhospho [S17(99.6)]	1	11	sca001.g102800.t2	sca001.g102800.t2 [580-602]	PREDICTED: POLY(A) POLYMERASE /// POLY(A) POLYMERASE-LIKE /// POLY(A) POLYMERASE, PARTIAL	1	0	2.23	6.802	0.0577241	0.0336503	0.223003	0.0783402	901297	1.04947e+06	1.01646e+06	132498	143203	170095	369769	139870	379337	Phospho [S17(99.6)]
High	[R].SASDLQVQDLQRPADGQQQEAPVTAAGAAETAAER.[Q]	1xPhospho [S/T]	1	16	sca001.g102800.t2	sca001.g102800.t2 [603-637]	PREDICTED: POLY(A) POLYMERASE /// POLY(A) POLYMERASE-LIKE /// POLY(A) POLYMERASE, PARTIAL	0	0	0.84	1.092	0.811364	0.920149	0.977626	0.971517	1.64015e+06	1.99099e+06	1.55689e+06	1.4879e+06	1.82399e+06	1.75965e+06	1.23214e+06	1.53265e+06	1.73283e+06	Phospho [S/T]
High	[R].SASDLQVQDLQRPADGQQQEAPVTAAGAAETAAER.[Q]	1xDeamidated [Q]; 1xPhospho [S/T]	1	28	sca001.g102800.t2	sca001.g102800.t2 [603-637]	PREDICTED: POLY(A) POLYMERASE /// POLY(A) POLYMERASE-LIKE /// POLY(A) POLYMERASE, PARTIAL	0	0	100	100	1e-17	1e-17	7.17173e-17	2.62278e-17	572938	618826	614326				522271	453135	428274	Phospho [S/T]
High	[K].YNVSEADLNELIR.[W]	1xPhospho [S4(100)]	1	6	sca001.g102950.t1	sca001.g102950.t1 [90-102]	PREDICTED: NACL-INDUCIBLE	0	0	0.639	0.327	0.458604	0.330759	0.837224	0.553303	36070.4	72448.3	157457	460576	216907	480947	294351	294117	257893	Phospho [S4(100)]
High	[R].SGSGGSDRPLVAGDYGYFER.[H]	2xPhospho [S3(99.5); S6(100)]	1	38	sca001.g103250.t1	sca001.g103250.t1 [898-917]	UNKNOWN	0	0	0.949	0.554	0.936427	0.58417	0.99336	0.789102	802078	738504	645059	1.37598e+06	1.33188e+06	1.27868e+06	1.30559e+06	1.06765e+06	1.35993e+06	Phospho [S3(99.5)
High	[R].SGGAAAAAAAGSTEDEGDAMQQR.[F]	2xPhospho [S12(100); T13(100)]	1	12	sca001.g103250.t1	sca001.g103250.t1 [846-868]	UNKNOWN	0	0	0.629	0.55	0.383828	0.609447	0.782257	0.806467	334742	260515	245398	504586	507339	445837	317433	288565	359888	Phospho [S12(100)
High	[R].MTALSLGSAPSGGSPR.[G]	2xPhospho [S11(100); S14(100)]	1	8	sca001.g103250.t1	sca001.g103250.t1 [693-708]	UNKNOWN	0	0	1.467	1.266	0.285364	0.724631	0.679124	0.877578	364772	501153	416739	288141	278793	343949	422743	469373	470451	Phospho [S11(100)
High	[R].SGSGGSDRPLVAGDYGYFER.[H]	1xPhospho [S3(99.6)]	1	28	sca001.g103250.t1	sca001.g103250.t1 [898-917]	UNKNOWN	0	0		100		1e-17		2.62278e-17	2.23243e+06	2.22203e+06	1.25842e+06							Phospho [S3(99.6)]
High	[R].MTALSLGSAPSGGSPR.[G]	1xPhospho [S/T]	1	14	sca001.g103250.t1	sca001.g103250.t1 [693-708]	UNKNOWN	0	0	1.407	1.376	0.330666	0.624961	0.733928	0.817951	920396	790961	750289	475651	635875	545153	848018	827956	766962	Phospho [S/T]
High	[R].MTALSLGSAPSGGSPR.[G]	1xOxidation [M1]; 1xPhospho [S14(100)]	1	5	sca001.g103250.t1	sca001.g103250.t1 [693-708]	UNKNOWN	0	0	1.823	3.222	0.114386	0.159081	0.371799	0.312809	839052	789316	543207	260403	222693	458939	474721	509006	619569	Phospho [S14(100)]
High	[R].STDTGFEVGPVGSKRSR.[S]	2xPhospho [S13(100); S16(100)]	1	6	sca001.g103300.t1	sca001.g103300.t1 [97-113]	PREDICTED: TRANSCRIPTION FACTOR GTE4-LIKE /// BNAA02G16330D /// SWR1 COMPLEX BROMODOMAIN SUBUNIT BRF1	2	0	0.252	1.212	0.00144046	0.90647	0.0084	0.966684	1.44205e+06	1.75649e+06	495595	1.18948e+06	1.01316e+06	819937	299294	650297	103311	Phospho [S13(100)
High	[R].SSFQLQEDSDYDPYGEEEED.[-]	1xPhospho [S9(98.1)]	1	14	sca001.g103300.t1	sca001.g103300.t1 [424-443]	PREDICTED: TRANSCRIPTION FACTOR GTE4-LIKE /// BNAA02G16330D /// SWR1 COMPLEX BROMODOMAIN SUBUNIT BRF1	0	0	0.937	1.104	0.946398	0.967805	0.993882	0.987321	2.03752e+06	2.10354e+06	1.84936e+06	1.84482e+06	1.87927e+06	1.80127e+06	1.45752e+06	1.76146e+06	1.74634e+06	Phospho [S9(98.1)]
High	[R].SLSLGSK.[R]	1xPhospho [S3(100)]	1	11	sca001.g103300.t1	sca001.g103300.t1 [89-95]	PREDICTED: TRANSCRIPTION FACTOR GTE4-LIKE /// BNAA02G16330D /// SWR1 COMPLEX BROMODOMAIN SUBUNIT BRF1	0	0	1.093	0.584	0.689023	0.555663	0.945593	0.767206	1.18759e+06	511835	2.03184e+06	2.03338e+06	1.94899e+06	2.16473e+06	2.26252e+06	1.43496e+06	2.36553e+06	Phospho [S3(100)]
High	[K].RSTDTGFEVGPVGSK.[R]	1xPhospho [S14(100)]	1	25	sca001.g103300.t1	sca001.g103300.t1 [96-110]	PREDICTED: TRANSCRIPTION FACTOR GTE4-LIKE /// BNAA02G16330D /// SWR1 COMPLEX BROMODOMAIN SUBUNIT BRF1	1	0	1.155	0.01	0.440388	1e-17	0.824007	2.62278e-17				1.36039e+06	1.29397e+06	1.3496e+06	1.52214e+06	1.49472e+06	1.7425e+06	Phospho [S14(100)]
High	[K].RSTDTGFEVGPVGSKR.[S]	1xPhospho [S14(100)]	1	7	sca001.g103300.t1	sca001.g103300.t1 [96-111]	PREDICTED: TRANSCRIPTION FACTOR GTE4-LIKE /// BNAA02G16330D /// SWR1 COMPLEX BROMODOMAIN SUBUNIT BRF1	2	0		100		1e-17		2.62278e-17	2.68115e+06	1.52775e+06	220013							Phospho [S14(100)]
High	[R].STDTGFEVGPVGSK.[R]	1xPhospho [S13(100)]	1	12	sca001.g103300.t1	sca001.g103300.t1 [97-110]	PREDICTED: TRANSCRIPTION FACTOR GTE4-LIKE /// BNAA02G16330D /// SWR1 COMPLEX BROMODOMAIN SUBUNIT BRF1	0	0	0.841	0.449	0.772278	0.402335	0.970839	0.632433	1.95915e+06	1.98328e+06	4.07683e+06	4.5328e+06	4.41392e+06	4.85647e+06	4.18566e+06	3.71043e+06	3.59241e+06	Phospho [S13(100)]
High	[R].STDTGFEVGPVGSKR.[S]	1xPhospho [S13(100)]	1	23	sca001.g103300.t1	sca001.g103300.t1 [97-111]	PREDICTED: TRANSCRIPTION FACTOR GTE4-LIKE /// BNAA02G16330D /// SWR1 COMPLEX BROMODOMAIN SUBUNIT BRF1	1	4	0.614	1.558	0.186981	0.807987	0.525543	0.924156	3.97277e+06	4.5211e+06	5.89785e+06	3.21064e+06	2.90193e+06	3.29134e+06	1.97161e+06	2.49702e+06	1.96972e+06	Phospho [S13(100)]
High	[R].AAAASAAAAAQDVLQPAAGGLQHQSSIASQIGSPR.[S]	2xPhospho [S33(100); S]	1	4	sca001.g103700.t1	sca001.g103700.t1 [142-176]	PREDICTED: DUAL SPECIFICITY PHS1-LIKE /// MAP KINASE PHOSPHATASE WITH LEUCINE-RICH REPEATS /// PUTATIVE PROPYZAMIDE-HTPERSENSITIVE 1	0	0		100		1e-17		2.62278e-17	187102	135079	139268							Phospho [S33(100)
High	[R].AALADDAASGEGLPDSPPSMAAVLR.[A]	1xPhospho [S16(100)]	1	13	sca001.g103700.t1	sca001.g103700.t1 [1086-1110]	PREDICTED: DUAL SPECIFICITY PHS1-LIKE /// MAP KINASE PHOSPHATASE WITH LEUCINE-RICH REPEATS /// PUTATIVE PROPYZAMIDE-HTPERSENSITIVE 1	0	0	0.802	1.162	0.795334	0.836555	0.974317	0.937776	184758	153855	181447	172218	131452	156191	115423	168723	125230	Phospho [S16(100)]
High	[R].AAAASAAAAAQDVLQPAAGGLQHQSSIASQIGSPR.[S]	1xPhospho [S]	1	44	sca001.g103700.t1	sca001.g103700.t1 [142-176]	PREDICTED: DUAL SPECIFICITY PHS1-LIKE /// MAP KINASE PHOSPHATASE WITH LEUCINE-RICH REPEATS /// PUTATIVE PROPYZAMIDE-HTPERSENSITIVE 1	0	0	0.876	1.461	0.90102	0.710179	0.99013	0.869319	2.69142e+06	3.03247e+06	1.90637e+06	1.84162e+06	1.53335e+06	1.73178e+06	1.61261e+06	3.36239e+06	1.41202e+06	Phospho [S]
High	[R].AAAASAAAAAQDVLQPAAGGLQHQSSIASQIGSPR.[S]	1xDeamidated [Q]; 2xPhospho [S26(99.4); S33(100)]	1	6	sca001.g103700.t1	sca001.g103700.t1 [142-176]	PREDICTED: DUAL SPECIFICITY PHS1-LIKE /// MAP KINASE PHOSPHATASE WITH LEUCINE-RICH REPEATS /// PUTATIVE PROPYZAMIDE-HTPERSENSITIVE 1	0	0		100		1e-17		2.62278e-17	195284	157123	195489							Phospho [S26(99.4)
High	[R].LASVPKPEGCLVLK.[F]	1xCarbamidomethyl [C10]; 1xPhospho [S3(100)]	1	21	sca001.g103700.t1	sca001.g103700.t1 [349-362]	PREDICTED: DUAL SPECIFICITY PHS1-LIKE /// MAP KINASE PHOSPHATASE WITH LEUCINE-RICH REPEATS /// PUTATIVE PROPYZAMIDE-HTPERSENSITIVE 1	0	0	1.168	1.814	0.523	0.558446	0.880008	0.769093	2.65977e+06	2.26083e+06	1.89748e+06	1.10618e+06	1.24609e+06	1.31391e+06	1.29235e+06	1.50684e+06	1.46628e+06	Phospho [S3(100)]
High	[R].TDSSSLTAAAATGPAVTFPGGASVPMPAPFAGAPAAAAAPAGSAAGSVSASR.[S]	1xOxidation [M26]; 1xPhospho [T/S]	1	13	sca001.g104350.t1	sca001.g104350.t1 [111-162]	UNKNOWN	0	0		100		1e-17		2.62278e-17	101539	267838	79343.7							Phospho [T/S]
High	[K].TEGQEEGEDETEDEEEEAEDSDSDGRPK.[R]	3xPhospho [T11(100); S21(100); S23(100)]	1	12	sca001.g104500.t1	sca001.g104500.t1 [88-115]	PREDICTED: TRANSCRIPTION FACTOR /// COMMON PLANT REGULATORY FACTOR 1-LIKE /// HALF-1	0	0	0.753	1.767	0.625881	0.628525	0.927326	0.820517	1.18781e+06	1.48001e+06	1.45802e+06	1.19626e+06	837597	594926	431698	630927	778353	Phospho [T11(100)
High	[K].TEGQEEGEDETEDEEEEAEDSDSDGRPK.[R]	2xPhospho [S21(100); S23(100)]	1	27	sca001.g104500.t1	sca001.g104500.t1 [88-115]	PREDICTED: TRANSCRIPTION FACTOR /// COMMON PLANT REGULATORY FACTOR 1-LIKE /// HALF-1	0	0	0.706	0.4	0.340988	0.400679	0.742624	0.631273	6264783	7.61978e+06	1.309e+07	1.95482e+07	1.90494e+07	1.96038e+07	1.52923e+07	1.3444e+07	1.22219e+07	Phospho [S21(100)
High	[K].LSTEQQQQLLANPEYAGISDER.[E]	1xPhospho [T3(99.7)]	1	13	sca001.g104500.t1	sca001.g104500.t1 [186-207]	PREDICTED: TRANSCRIPTION FACTOR /// COMMON PLANT REGULATORY FACTOR 1-LIKE /// HALF-1	0	0	0.388	0.187	0.0291641	0.0825913	0.127462	0.177352	118227	164513	321878	962154	877752	710923	428895	281715	276055	Phospho [T3(99.7)]
High	[K].TEGQEEGEDETEDEEEEAEDSDSDGRPK.[R]	1xPhospho [S23(100)]	1	16	sca001.g104500.t1	sca001.g104500.t1 [88-115]	PREDICTED: TRANSCRIPTION FACTOR /// COMMON PLANT REGULATORY FACTOR 1-LIKE /// HALF-1	0	0	0.865	0.435	0.780838	0.351636	0.973281	0.577275	1.43236e+06	1.53704e+06	2.10006e+06	3.29495e+06	3.90337e+06	3.46359e+06	4.1572e+06	3.37807e+06	2.25102e+06	Phospho [S23(100)]
High	[K].TEGQEEGEDETEDEEEEAEDSDSDGRPK.[R]	1xDeamidated [Q4]; 3xPhospho [T11(100); S21(100); S23(100)]	1	2	sca001.g104500.t1	sca001.g104500.t1 [88-115]	PREDICTED: TRANSCRIPTION FACTOR /// COMMON PLANT REGULATORY FACTOR 1-LIKE /// HALF-1	0	0		100		1e-17		2.62278e-17	34568.3	58680.8	63308.8							Phospho [T11(100)
High	[K].EAAAAPVPGSESPSQSTDDLQR.[L]	2xPhospho [S12(100); S16(99.5)]	1	12	sca001.g104550.t6	sca001.g104550.t6 [618-639]	PREDICTED: GLYCEROL-3-PHOSPHATE DEHYDROGENASE /// PHOSPHOSERINE PHOSPHATASE, CHLOROPLASTIC /// PHOSPHOSERINE PHOSPHATASE SERB	0	0	0.424	0.07	0.0376489	0.00327691	0.15795	0.008283	257826	91015.7	1.2566e+06	3.66131e+06	3.55917e+06	1.586e+06	1.55368e+06	684318	1.17493e+06	Phospho [S12(100)
High	[R].IASMSPR.[A]	1xPhospho [S3(99.8)]	1	2	sca001.g104550.t6	sca001.g104550.t6 [5-11]	PREDICTED: GLYCEROL-3-PHOSPHATE DEHYDROGENASE /// PHOSPHOSERINE PHOSPHATASE, CHLOROPLASTIC /// PHOSPHOSERINE PHOSPHATASE SERB	0	0	1.42	4.867	0.311275	0.0762321	0.709855	0.165314	3.24786e+06	3.68022e+06	2.52062e+06	723431	467608	517918	760236	664029	966268	Phospho [S3(99.8)]
High	[K].EAAAAPVPGSESPSQSTDDLQR.[L]	1xPhospho [S12(100)]	1	39	sca001.g104550.t6	sca001.g104550.t6 [618-639]	PREDICTED: GLYCEROL-3-PHOSPHATE DEHYDROGENASE /// PHOSPHOSERINE PHOSPHATASE, CHLOROPLASTIC /// PHOSPHOSERINE PHOSPHATASE SERB	0	0	1.39	0.557	0.209121	0.537557	0.566031	0.753705	3.55655e+06	4.27836e+06	5.03083e+06	6.38172e+06	7.4505e+06	9.61534e+06	9.61795e+06	1.03525e+07	1.11126e+07	Phospho [S12(100)]
High	[R].SASPDPLLGAGLPAAAAADAGGQQGQQGQQAQR.[Q]	2xPhospho [S1(100); S3(100)]	1	15	sca001.g104950.t1	sca001.g104950.t1 [137-169]	UNKNOWN	0	0	0.716	1.034	0.477303	0.969298	0.850835	0.987873	1.28874e+06	1.34274e+06	1.37355e+06	1.42182e+06	720378	1.32879e+06	986452	2.01961e+06	951613	Phospho [S1(100)
High	[R].SASPDPLLGAGLPAAAAADAGGQQGQQGQQAQR.[Q]	1xDeamidated [Q]; 2xPhospho [S1(100); S3(100)]	1	7	sca001.g104950.t1	sca001.g104950.t1 [137-169]	UNKNOWN	0	0	0.275	0.01	0.0228412	1e-17	0.103436	2.62278e-17				95455.6	884499	236488	51721.8	68260.5	64982.1	Phospho [S1(100)
High	[R].LAAIAGHGDGAPGTPR.[R]	1xPhospho [T14(100)]	1	10	sca001.g105050.t1	sca001.g105050.t1 [358-373]	UNKNOWN	0	0	100	100	1e-17	1e-17	7.17173e-17	2.62278e-17	663793	824360	771340				709407	479803	610041	Phospho [T14(100)]
High	[R].DSATVLTPVSPR.[A]	1xPhospho [S10(100)]	1	7	sca001.g105050.t1	sca001.g105050.t1 [237-248]	UNKNOWN	0	0	1.167	0.536	0.575383	0.49891	0.908517	0.723405	943371	922025	1.21617e+06	1.61335e+06	1.79592e+06	2.26966e+06	2.373e+06	2.09552e+06	1.94536e+06	Phospho [S10(100)]
High	[R].TFSGGLLPSPASAQPAAAAGLGAPALR.[F]	1xPhospho [T/S]	1	17	sca001.g105060.t1	sca001.g105060.t1 [2368-2394]	UNKNOWN	0	0	0.885	1.972	0.933521	0.347226	0.99336	0.57277	338420	368168	324264	211039	186688	160972	151076	193079	142413	Phospho [T/S]
High	[R].LLPPGSPAPSK.[A]	1xPhospho [S6(100)]	1	9	sca001.g105060.t1	sca001.g105060.t1 [254-264]	UNKNOWN	0	0	1.237	0.814	0.521778	0.825755	0.879467	0.932512	687621	572160	456959	906235	629086	561077	523225	778378	699892	Phospho [S6(100)]
High	[K].AASPERPGQPGSAAATAPSGAADAGPAGDAGGGSRPLLAQALLPQAQLEWR.[I]	1xPhospho [S3(100)]	1	1	sca001.g105060.t1	sca001.g105060.t1 [265-315]	UNKNOWN	0	0		100		1e-17		2.62278e-17	196735	300026	101759							Phospho [S3(100)]
High	[R].SSSAPGGGGVASSPR.[H]	1xPhospho [S13(99.5)]	1	4	sca001.g105060.t1	sca001.g105060.t1 [870-884]	UNKNOWN	0	0	1.07	0.711	0.634119	0.732729	0.928705	0.883729	873422	232224	1.18016e+06	1.04025e+06	1.30037e+06	1.65909e+06	1.82136e+06	1.39203e+06	1.51267e+06	Phospho [S13(99.5)]
High	[R].TFSGGLLPSPASAQPAAAAGLGAPALR.[F]	1xDeamidated [Q14]; 1xPhospho [T/S]	1	6	sca001.g105060.t1	sca001.g105060.t1 [2368-2394]	UNKNOWN	0	0	2.052	0.01	0.191895	1e-17	0.534811	2.62278e-17				49851.5	32457.3	245211	105561	66611.6	193279	Phospho [T/S]
High	[R].QASVQLSSK.[K]	1xPhospho [S3(100)]	1	1	sca001.g106000.t2	sca001.g106000.t2 [589-597]	UNKNOWN	0	0	2.99	0.646	0.0252382	0.763002	0.112625	0.902314	46994.3	35574.6	104491	72795.9	116181	78790.9	217631	223903	284779	Phospho [S3(100)]
High	[R].IPSFSSLLSPK.[I]	2xPhospho [S3(100); S9(100)]	1	1	sca001.g106650.t1	sca001.g106650.t1 [910-920]	PREDICTED: PROTEIN SERINE/THREONINE PHOSPHATASE 2C /// PROTEIN PHOSPHATASE 2C 70	0	0	0.01	0.443	1e-17	0.490066	7.17173e-17	0.715914	64474.2	52963.9	74181	145436	121631	127224				Phospho [S3(100)
High	[R].SLLSESLEDERGEGSPGGPAER.[A]	2xPhospho [S1(100); S15(100)]	1	5	sca001.g106650.t1	sca001.g106650.t1 [438-459]	PREDICTED: PROTEIN SERINE/THREONINE PHOSPHATASE 2C /// PROTEIN PHOSPHATASE 2C 70	1	0	0.636	1.674	0.487242	0.448662	0.859516	0.677984	296324	374886	375413	198219	213708	224215	183124	135995	110914	Phospho [S1(100)
High	[R].ATLSGGTFR.[A]	1xPhospho [T7(100)]	1	3	sca001.g106650.t1	sca001.g106650.t1 [668-676]	PREDICTED: PROTEIN SERINE/THREONINE PHOSPHATASE 2C /// PROTEIN PHOSPHATASE 2C 70	0	0	1.025	2.513	0.859858	0.371833	0.984371	0.600496	1.60584e+06	1.90096e+06	1.55249e+06	639030	548985	791096	655059	682218	718991	Phospho [T7(100)]
High	[R].IPSFSSLLSPK.[I]	1xPhospho [S9(100)]	1	11	sca001.g106650.t1	sca001.g106650.t1 [910-920]	PREDICTED: PROTEIN SERINE/THREONINE PHOSPHATASE 2C /// PROTEIN PHOSPHATASE 2C 70	0	0	0.692	1.728	0.606155	0.414348	0.921546	0.645785	299415	312323	280705	209556	180758	126296	129734	138124	87437.2	Phospho [S9(100)]
High	[R].DLLDPLQSR.[C]	1xPhospho [S8(100)]	1	7	sca001.g106650.t1	sca001.g106650.t1 [882-890]	PREDICTED: PROTEIN SERINE/THREONINE PHOSPHATASE 2C /// PROTEIN PHOSPHATASE 2C 70	0	0	0.861	1.299	0.85154	0.642302	0.98268	0.830576	621090	1.08848e+06	855444	592257	624428	658559	595961	488946	566870	Phospho [S8(100)]
High	[R].LSEEVEGVR.[S]	1xPhospho [S2(100)]	1	2	sca001.g106650.t1	sca001.g106650.t1 [754-762]	PREDICTED: PROTEIN SERINE/THREONINE PHOSPHATASE 2C /// PROTEIN PHOSPHATASE 2C 70	0	0		100		1e-17		2.62278e-17	209901	277299	227165							Phospho [S2(100)]
High	[R].SLLSESLEDERGEGSPGGPAER.[A]	1xPhospho [S1(100)]	1	7	sca001.g106650.t1	sca001.g106650.t1 [438-459]	PREDICTED: PROTEIN SERINE/THREONINE PHOSPHATASE 2C /// PROTEIN PHOSPHATASE 2C 70	1	0	0.617	4.383	0.454171	0.158835	0.835947	0.312402	1.68796e+06	1.76377e+06	750036	422760	253936	171112	252098	156790	195915	Phospho [S1(100)]
High	[R].AVPPPSAIPGGGFPGAAGMPLPGFSSSSSGGAAGR.[Y]	1xPhospho [S]	1	25	sca001.g106650.t1	sca001.g106650.t1 [677-711]	PREDICTED: PROTEIN SERINE/THREONINE PHOSPHATASE 2C /// PROTEIN PHOSPHATASE 2C 70	0	0	1.174	2.378	0.642142	0.285581	0.932539	0.498921	335643	304488	347001	116502	128032	185126	263169	150312	147730	Phospho [S]
High	[R].SAAAAEGGGGGSDDEQDAGPASTHQGGAADLADTLR.[R]	1xPhospho [S12(100)]	1	35	sca001.g107100.t1	sca001.g107100.t1 [61-96]	PREDICTED: ABC TRANSPORTER ATPASE /// , VARIANT /// ISOPENTENYLDIPHOSPHATE DELTA-ISOMERASE	0	0	0.881	1.107	0.834224	0.995666	0.980073	0.999346	3.66985e+06	3.8877e+06	4.22806e+06	4.03588e+06	3.51239e+06	3.76456e+06	3.55635e+06	3.51256e+06	3.16411e+06	Phospho [S12(100)]
High	[K].VDTGATDAPRSPMPTDAAPLDFTR.[S]	1xPhospho [S11(100)]	1	4	sca001.g107900.t1	sca001.g107900.t1 [752-775]	PREDICTED: SERINE/THREONINE-PROTEIN KINASE CTR1 /// KINASE-LIKE, PARTIAL /// PUTATIVE SERINE/THREONINE-PROTEIN KINASE DRKA	1	0	0.01	4.727	1e-17	0.0583104	7.17173e-17	0.129609	413846	574323	540710	103108	69712.6	114379				Phospho [S11(100)]
High	[R].SPSAPAETLK.[T]	1xPhospho [S1(99.4)]	1	2	sca001.g107900.t1	sca001.g107900.t1 [572-581]	PREDICTED: SERINE/THREONINE-PROTEIN KINASE CTR1 /// KINASE-LIKE, PARTIAL /// PUTATIVE SERINE/THREONINE-PROTEIN KINASE DRKA	0	0	0.68	1.81	0.565909	0.400795	0.901464	0.631359	375916	368798	290291	207690	193586	204813	141151	97489	156214	Phospho [S1(99.4)]
High	[K].RAEMEGEPVPDSDDEEAAAAAEQDEAR.[Q]	1xPhospho [S12(100)]	1	33	sca001.g108400.t1	sca001.g108400.t1 [119-145]	PREDICTED: ZINC FINGER CCCH DOMAIN-CONTAINING-LIKE /// ZINC FINGER CCCH DOMAIN-CONTAINING /// ZINC FINGER CCCH DOMAIN-CONTAINING-LIKE ISOFORM X1	1	0	0.994	1.441	0.86861	0.747471	0.986113	0.891967	1.17135e+07	1.09782e+07	1.12596e+07	6.9184e+06	7.61988e+06	9.26251e+06	5.97717e+06	8.01696e+06	9.20903e+06	Phospho [S12(100)]
High	[K].RAEMEGEPVPDSDDEEAAAAAEQDEAR.[Q]	1xOxidation [M4]; 1xPhospho [S12(100)]	1	25	sca001.g108400.t1	sca001.g108400.t1 [119-145]	PREDICTED: ZINC FINGER CCCH DOMAIN-CONTAINING-LIKE /// ZINC FINGER CCCH DOMAIN-CONTAINING /// ZINC FINGER CCCH DOMAIN-CONTAINING-LIKE ISOFORM X1	1	0	0.821	1.68	0.695579	0.722652	0.947651	0.876698	6.9562e+06	5.9418e+06	5.43207e+06	3.69319e+06	3.53752e+06	4.10557e+06	3.09633e+06	2.90281e+06	2.46193e+06	Phospho [S12(100)]
High	[R].TISHASLGSDHGGMTSNYSMAVLPR.[V]	5xPhospho [T1(100); S3(100); S6(100); S9(100); S16(98.4)]	1	13	sca001.g108650.t1	sca001.g108650.t1 [433-457]	PREDICTED: PYRUVATE KINASE /// PYRUVATE KINASE, CYTOSOLIC ISOZYME-LIKE /// PYRUVATE KINASE, CYTOSOLIC ISOZYME	0	0	1.566	0.01	0.204926	1e-17	0.560466	2.62278e-17				288337	364243	628624	468071	570253	535315	Phospho [T1(100)
High	[R].LGRTISHASLGSDHGGMTSNYSMAVLPR.[V]	4xPhospho [T4(100); S6(100); S9(98.8); T18(97.7)]; 1xOxidation [M]	1	18	sca001.g108650.t1	sca001.g108650.t1 [430-457]	PREDICTED: PYRUVATE KINASE /// PYRUVATE KINASE, CYTOSOLIC ISOZYME-LIKE /// PYRUVATE KINASE, CYTOSOLIC ISOZYME	1	0	1.992	0.01	0.112947	1e-17	0.367846	2.62278e-17				205086	166970	221237	408571	352921	208052	Phospho [T4(100)
High	[R].LGRTISHASLGSDHGGMTSNYSMAVLPR.[V]	4xPhospho [T4(100); S6(100); S9(100); S12(100)]	1	11	sca001.g108650.t1	sca001.g108650.t1 [430-457]	PREDICTED: PYRUVATE KINASE /// PYRUVATE KINASE, CYTOSOLIC ISOZYME-LIKE /// PYRUVATE KINASE, CYTOSOLIC ISOZYME	1	0	1.575	0.01	0.16073	1e-17	0.476124	2.62278e-17				705359	857277	1.00992e+06	1.1753e+06	1.10687e+06	1.59112e+06	Phospho [T4(100)
High	[R].TISHASLGSDHGGMTSNYSMAVLPR.[V]	4xPhospho [S3(99); S6(100); S9(100); T15(100)]	1	110	sca001.g108650.t1	sca001.g108650.t1 [433-457]	PREDICTED: PYRUVATE KINASE /// PYRUVATE KINASE, CYTOSOLIC ISOZYME-LIKE /// PYRUVATE KINASE, CYTOSOLIC ISOZYME	0	0	1.496	0.18	0.147303	0.0535646	0.447977	0.119809	159444	636680	1.4854e+06	3.045e+06	3.53624e+06	6.26595e+06	5.23929e+06	5.28854e+06	4.08163e+06	Phospho [S3(99)
High	[R].TISHASLGSDHGGMTSNYSMAVLPR.[V]	3xPhospho [S3(99.4); S6(100); S9(100)]	1	256	sca001.g108650.t1	sca001.g108650.t1 [433-457]	PREDICTED: PYRUVATE KINASE /// PYRUVATE KINASE, CYTOSOLIC ISOZYME-LIKE /// PYRUVATE KINASE, CYTOSOLIC ISOZYME	0	0	0.793	0.265	0.56587	0.225381	0.901464	0.414524	2.98428e+06	6.65189e+06	1.16865e+07	2.04979e+07	2.50587e+07	2.00365e+07	1.91492e+07	1.65472e+07	1.58797e+07	Phospho [S3(99.4)
High	[R].TISHASLGSDHGGMTSNYSMAVLPR.[V]	2xPhospho [S6(100); S9(100)]	1	258	sca001.g108650.t1	sca001.g108650.t1 [433-457]	PREDICTED: PYRUVATE KINASE /// PYRUVATE KINASE, CYTOSOLIC ISOZYME-LIKE /// PYRUVATE KINASE, CYTOSOLIC ISOZYME	0	0	0.817	0.843	0.619385	0.821078	0.923763	0.930056	3.98942e+06	4.202e+06	4.6017e+06	4.73008e+06	4.52727e+06	6.03819e+06	3.51769e+06	4.93993e+06	4.93107e+06	Phospho [S6(100)
High	[R].TISHASLGSDHGGMTSNYSMAVLPR.[V]	2xOxidation [M14; M20]; 4xPhospho [S6(100); S9(100); S19(99); T/S/Y]	1	10	sca001.g108650.t1	sca001.g108650.t1 [433-457]	PREDICTED: PYRUVATE KINASE /// PYRUVATE KINASE, CYTOSOLIC ISOZYME-LIKE /// PYRUVATE KINASE, CYTOSOLIC ISOZYME	0	0	0.404	0.456	0.0367983	0.415232	0.154774	0.646795	395690	150316	533710	868331	1.07437e+06	791956	422540	433528	233582	Phospho [S6(100)
High	[R].TISHASLGSDHGGMTSNYSMAVLPR.[V]	2xOxidation [M14; M20]; 3xPhospho [S3(99.2); S6(100); S9(100)]	1	54	sca001.g108650.t1	sca001.g108650.t1 [433-457]	PREDICTED: PYRUVATE KINASE /// PYRUVATE KINASE, CYTOSOLIC ISOZYME-LIKE /// PYRUVATE KINASE, CYTOSOLIC ISOZYME	0	0	0.78	0.231	0.531921	0.153303	0.885631	0.30308	1.18104e+06	2.91705e+06	6.49914e+06	1.29883e+07	1.26054e+07	9.85741e+06	1.0681e+07	8.8487e+06	7.69125e+06	Phospho [S3(99.2)
High	[R].TISHASLGSDHGGMTSNYSMAVLPR.[V]	2xOxidation [M14; M20]; 2xPhospho [S6(100); S9(100)]	1	55	sca001.g108650.t1	sca001.g108650.t1 [433-457]	PREDICTED: PYRUVATE KINASE /// PYRUVATE KINASE, CYTOSOLIC ISOZYME-LIKE /// PYRUVATE KINASE, CYTOSOLIC ISOZYME	0	0	0.749	0.408	0.444914	0.36384	0.827387	0.590918	1.4183e+06	2.32245e+06	3.96905e+06	5.87034e+06	5.69097e+06	4.91057e+06	5.08951e+06	4.26229e+06	2.76917e+06	Phospho [S6(100)
High	[R].TISHASLGSDHGGMTSNYSMAVLPR.[V]	2xOxidation [M14; M20]; 1xPhospho [S3(99.4)]	1	139	sca001.g108650.t1	sca001.g108650.t1 [433-457]	PREDICTED: PYRUVATE KINASE /// PYRUVATE KINASE, CYTOSOLIC ISOZYME-LIKE /// PYRUVATE KINASE, CYTOSOLIC ISOZYME	0	0	2.007	16.451	0.0545069	0.0107937	0.213509	0.0264473	1.61008e+07	1.36899e+07	6.44694e+06	573318	832140	647283	1.15066e+06	1.34237e+06	1.41498e+06	Phospho [S3(99.4)]
High	[R].TISHASLGSDHGGMTSNYSMAVLPR.[V]	1xPhospho [S3(99.6)]	1	181	sca001.g108650.t1	sca001.g108650.t1 [433-457]	PREDICTED: PYRUVATE KINASE /// PYRUVATE KINASE, CYTOSOLIC ISOZYME-LIKE /// PYRUVATE KINASE, CYTOSOLIC ISOZYME	0	0	2.032	6.74	0.0268869	0.105407	0.118828	0.21967	7.54883e+06	7.5135e+06	2.53616e+06	1.12006e+06	1.03855e+06	1.03773e+06	2.11053e+06	2.59529e+06	2.10859e+06	Phospho [S3(99.6)]
High	[R].VGSNMGAQLTYTAK.[L]	1xPhospho [S3(100)]	1	61	sca001.g108650.t1	sca001.g108650.t1 [458-471]	PREDICTED: PYRUVATE KINASE /// PYRUVATE KINASE, CYTOSOLIC ISOZYME-LIKE /// PYRUVATE KINASE, CYTOSOLIC ISOZYME	0	0	0.401	0.198	0.00515675	0.139635	0.0274927	0.280327	3.56664e+06	7.95668e+06	2.89962e+07	3.71045e+07	4.01354e+07	2.22551e+07	2.1067e+07	1.24309e+07	8.91811e+06	Phospho [S3(100)]
High	[R].RPSAVLQGR.[R]	1xPhospho [S3(100)]	1	50	sca001.g108650.t1	sca001.g108650.t1 [639-647]	PREDICTED: PYRUVATE KINASE /// PYRUVATE KINASE, CYTOSOLIC ISOZYME-LIKE /// PYRUVATE KINASE, CYTOSOLIC ISOZYME	0	0	1.67	0.966	0.0634645	0.967691	0.240287	0.987321	3.50088e+07	1.83214e+07	7.4201e+07	3.62361e+07	4.20912e+07	3.70211e+07	6.52147e+07	1.07494e+07	6.18364e+07	Phospho [S3(100)]
High	[K].SLLDMLK.[A]	1xPhospho [S1(100)]	1	52	sca001.g108650.t1	sca001.g108650.t1 [612-618]	PREDICTED: PYRUVATE KINASE /// PYRUVATE KINASE, CYTOSOLIC ISOZYME-LIKE /// PYRUVATE KINASE, CYTOSOLIC ISOZYME	0	0	0.566	0.434	0.0943714	0.443961	0.321664	0.674037	2.52722e+06	7.04105e+06	1.15709e+07	1.45945e+07	1.53837e+07	2.6635e+07	8.25716e+06	1.98023e+07	5.9852e+06	Phospho [S1(100)]
High	[R].VGSNMGAQLTYTAK.[L]	1xOxidation [M5]; 1xPhospho [S3(100)]	1	47	sca001.g108650.t1	sca001.g108650.t1 [458-471]	PREDICTED: PYRUVATE KINASE /// PYRUVATE KINASE, CYTOSOLIC ISOZYME-LIKE /// PYRUVATE KINASE, CYTOSOLIC ISOZYME	0	0	0.429	0.51	0.0117241	0.519778	0.0579476	0.739806	2.46752e+06	5.47386e+06	1.85181e+07	1.06211e+07	1.07377e+07	7.92654e+06	4.29478e+06	1.58661e+07	3.40041e+06	Phospho [S3(100)]
High	[K].SLLDMLK.[A]	1xOxidation [M5]; 1xPhospho [S1(100)]	1	33	sca001.g108650.t1	sca001.g108650.t1 [612-618]	PREDICTED: PYRUVATE KINASE /// PYRUVATE KINASE, CYTOSOLIC ISOZYME-LIKE /// PYRUVATE KINASE, CYTOSOLIC ISOZYME	0	0	0.615	0.272	0.161038	0.234448	0.476612	0.427618	2.54003e+06	8.08795e+06	2.14498e+07	3.2671e+07	2.96937e+07	1.32087e+07	2.0088e+07	1.41086e+07	9.06124e+06	Phospho [S1(100)]
High	[R].TISHASLGSDHGGMTSNYSMAVLPR.[V]	1xOxidation [M]; 4xPhospho [T1(100); S3(100); S6(100); S9(100)]	1	43	sca001.g108650.t1	sca001.g108650.t1 [433-457]	PREDICTED: PYRUVATE KINASE /// PYRUVATE KINASE, CYTOSOLIC ISOZYME-LIKE /// PYRUVATE KINASE, CYTOSOLIC ISOZYME	0	0	0.466	0.262	0.0561316	0.150618	0.218836	0.298401	844401	254691	1.12284e+06	3.2235e+06	3.36795e+06	3.02628e+06	2.08982e+06	1.57086e+06	1.28418e+06	Phospho [T1(100)
High	[R].TISHASLGSDHGGMTSNYSMAVLPR.[V]	1xOxidation [M]; 3xPhospho [S3(99.2); S6(100); S9(100)]	1	193	sca001.g108650.t1	sca001.g108650.t1 [433-457]	PREDICTED: PYRUVATE KINASE /// PYRUVATE KINASE, CYTOSOLIC ISOZYME-LIKE /// PYRUVATE KINASE, CYTOSOLIC ISOZYME	0	0	0.731	0.201	0.401283	0.143057	0.794107	0.285981	2.33714e+06	3.97921e+06	8.44315e+06	1.92386e+07	1.97942e+07	1.6081e+07	1.63986e+07	1.22948e+07	1.1749e+07	Phospho [S3(99.2)
High	[R].TISHASLGSDHGGMTSNYSMAVLPR.[V]	1xOxidation [M]; 2xPhospho [S6(100); S9(100)]	1	153	sca001.g108650.t1	sca001.g108650.t1 [433-457]	PREDICTED: PYRUVATE KINASE /// PYRUVATE KINASE, CYTOSOLIC ISOZYME-LIKE /// PYRUVATE KINASE, CYTOSOLIC ISOZYME	0	0	0.594	0.668	0.156281	0.656208	0.466585	0.837744	2.27042e+06	2.73205e+06	3.70099e+06	4.55622e+06	4.08723e+06	3.9734e+06	2.70799e+06	2.43671e+06	2.00922e+06	Phospho [S6(100)
High	[R].TISHASLGSDHGGMTSNYSMAVLPR.[V]	1xOxidation [M]; 1xPhospho [S3(100)]	1	168	sca001.g108650.t1	sca001.g108650.t1 [433-457]	PREDICTED: PYRUVATE KINASE /// PYRUVATE KINASE, CYTOSOLIC ISOZYME-LIKE /// PYRUVATE KINASE, CYTOSOLIC ISOZYME	0	0	0.967	6.978	0.916148	0.124974	0.991991	0.254385	7546389	5.75382e+06	1.27759e+06	1.08139e+06	748810	1.28477e+06	711855	1.47861e+06	1.24238e+06	Phospho [S3(100)]
High	[R].RPSAVLQGR.[R]	1xDeamidated [Q7]; 1xPhospho [S3(100)]	1	6	sca001.g108650.t1	sca001.g108650.t1 [639-647]	PREDICTED: PYRUVATE KINASE /// PYRUVATE KINASE, CYTOSOLIC ISOZYME-LIKE /// PYRUVATE KINASE, CYTOSOLIC ISOZYME	0	0	2.397	6.121	0.0208942	0.0787376	0.0959858	0.169961	2.02386e+06	1.17278e+06	2.30085e+06	381628	191585	298980	857293	699010	716800	Phospho [S3(100)]
High	[R].VGSNMGAQLTYTAK.[L]	1xDeamidated [Q/N]; 1xPhospho [S3(100)]	1	10	sca001.g108650.t1	sca001.g108650.t1 [458-471]	PREDICTED: PYRUVATE KINASE /// PYRUVATE KINASE, CYTOSOLIC ISOZYME-LIKE /// PYRUVATE KINASE, CYTOSOLIC ISOZYME	0	0	0.752	0.425	0.578269	0.447578	0.908845	0.677653	181946	466362	1.10062e+06	911691	1.09693e+06	1.07072e+06	938158	825320	208915	Phospho [S3(100)]
High	[R].LGRTISHASLGSDHGGMTSNYSMAVLPR.[V]	1xDeamidated [N20]; 2xOxidation [M17; M23]; 4xPhospho [T4(100); S6(100); S9(100); T/S/Y]	1	2	sca001.g108650.t1	sca001.g108650.t1 [430-457]	PREDICTED: PYRUVATE KINASE /// PYRUVATE KINASE, CYTOSOLIC ISOZYME-LIKE /// PYRUVATE KINASE, CYTOSOLIC ISOZYME	1	0	100		1e-17		7.17173e-17								429983	396581	365757	Phospho [T4(100)
High	[R].TISHASLGSDHGGMTSNYSMAVLPR.[V]	1xDeamidated [N17]; 3xPhospho [S3(100); S6(100); S9(100)]	1	64	sca001.g108650.t1	sca001.g108650.t1 [433-457]	PREDICTED: PYRUVATE KINASE /// PYRUVATE KINASE, CYTOSOLIC ISOZYME-LIKE /// PYRUVATE KINASE, CYTOSOLIC ISOZYME	0	0	0.871	0.193	0.908689	0.116225	0.991724	0.239124	301839	171127	421230	1.56424e+06	1.87473e+06	1.52801e+06	1.66164e+06	1.63235e+06	1.03108e+06	Phospho [S3(100)
High	[R].TISHASLGSDHGGMTSNYSMAVLPR.[V]	1xDeamidated [N17]; 2xPhospho [S6(100); S9(100)]	1	32	sca001.g108650.t1	sca001.g108650.t1 [433-457]	PREDICTED: PYRUVATE KINASE /// PYRUVATE KINASE, CYTOSOLIC ISOZYME-LIKE /// PYRUVATE KINASE, CYTOSOLIC ISOZYME	0	0	0.652	0.01	0.433398	1e-17	0.820028	2.62278e-17				454067	298427	621905	470178	185356	405506	Phospho [S6(100)
High	[R].TISHASLGSDHGGMTSNYSMAVLPR.[V]	1xDeamidated [N17]; 1xPhospho [S3(100)]	1	46	sca001.g108650.t1	sca001.g108650.t1 [433-457]	PREDICTED: PYRUVATE KINASE /// PYRUVATE KINASE, CYTOSOLIC ISOZYME-LIKE /// PYRUVATE KINASE, CYTOSOLIC ISOZYME	0	0		100		1e-17		2.62278e-17	649974	885892	1.75933e+06							Phospho [S3(100)]
High	[R].TISHASLGSDHGGMTSNYSMAVLPR.[V]	1xDeamidated [N17]; 1xOxidation [M]; 3xPhospho [S3(99.1); S6(100); S9(100)]	1	56	sca001.g108650.t1	sca001.g108650.t1 [433-457]	PREDICTED: PYRUVATE KINASE /// PYRUVATE KINASE, CYTOSOLIC ISOZYME-LIKE /// PYRUVATE KINASE, CYTOSOLIC ISOZYME	0	0	0.701	0.01	0.491474	1e-17	0.862266	2.62278e-17				699886	651227	622372	574999	456754	405136	Phospho [S3(99.1)
High	[R].TISHASLGSDHGGMTSNYSMAVLPR.[V]	1xDeamidated [N17]; 1xOxidation [M]; 2xPhospho [S6(100); S9(100)]	1	18	sca001.g108650.t1	sca001.g108650.t1 [433-457]	PREDICTED: PYRUVATE KINASE /// PYRUVATE KINASE, CYTOSOLIC ISOZYME-LIKE /// PYRUVATE KINASE, CYTOSOLIC ISOZYME	0	0	3.294	0.01	0.000239758	1e-17	0.0015008	2.62278e-17				574721	667063	613331	2.03962e+06	1.24476e+06	2.02043e+06	Phospho [S6(100)
High	[R].TISHASLGSDHGGMTSNYSMAVLPR.[V]	1xDeamidated [N17]; 1xOxidation [M]; 1xPhospho [S3(99.5)]	1	31	sca001.g108650.t1	sca001.g108650.t1 [433-457]	PREDICTED: PYRUVATE KINASE /// PYRUVATE KINASE, CYTOSOLIC ISOZYME-LIKE /// PYRUVATE KINASE, CYTOSOLIC ISOZYME	0	0	0.01	0.01	1e-17	1e-17	7.17173e-17	2.62278e-17				483707	432128	443844				Phospho [S3(99.5)]
High	[R].VGSNMGAQLTYTAK.[L]	1xDeamidated [N/Q]; 1xOxidation [M5]; 1xPhospho [S3(100)]	1	8	sca001.g108650.t1	sca001.g108650.t1 [458-471]	PREDICTED: PYRUVATE KINASE /// PYRUVATE KINASE, CYTOSOLIC ISOZYME-LIKE /// PYRUVATE KINASE, CYTOSOLIC ISOZYME	0	0	0.492	0.194	0.0642324	0.109412	0.242418	0.22678	366831	155007	493473	1.89273e+06	1.77536e+06	1.25229e+06	931286	686465	938352	Phospho [S3(100)]
High	[R].QAPVQAQQQQPTADAPQAQR.[D]	1xDeamidated [Q]; 1xPhospho [T12(100)]	1	7	sca001.g108700.t1	sca001.g108700.t1 [399-418]	PREDICTED: PIH1 DOMAIN-CONTAINING /// PIH1D1 /// PIH1 DOMAIN-CONTAINING ISOFORM X2	0	0	0.402	1.215	0.023206	0.937543	0.104973	0.97506	3.77072e+06	4.09269e+06	4.06809e+06	3.28117e+06	2.88386e+06	3.34723e+06	1.02473e+06	1.77171e+06	1.34469e+06	Phospho [T12(100)]
High	[R].SSSHTLEPLPEDSAQELPAPQQQPGSAVR.[A]	1xPhospho [S/T]	1	16	sca001.g109650.t1	sca001.g109650.t1 [5-33]	UNKNOWN	0	0		100		1e-17		2.62278e-17	897526	1.01373e+06	637955							Phospho [S/T]
High	[R].QASGASSGRPAAAAPR.[R]	2xPhospho [S3(100); S]	1	2	sca001.g110050.t1	sca001.g110050.t1 [116-131]	PREDICTED: CHROMODOMAIN-HELICASE-DNA-BINDING /// CHROMODOMAIN-HELICASE-DNA-BINDING-LIKE ISOFORM X1 /// CHROMODOMAIN-HELICASE-DNA-BINDING-LIKE ISOFORM X	0	0	100	100	1e-17	1e-17	7.17173e-17	2.62278e-17	612355	764029	656385				350181	241356	250213	Phospho [S3(100)
High	[K].QEGTSREQTPQPGSQSQQTPVQAQQAPVQGQQVQQAQQER.[E]	2xPhospho [S16(91.3); T19(91.3)]	1	50	sca001.g110050.t1	sca001.g110050.t1 [1612-1651]	PREDICTED: CHROMODOMAIN-HELICASE-DNA-BINDING /// CHROMODOMAIN-HELICASE-DNA-BINDING-LIKE ISOFORM X1 /// CHROMODOMAIN-HELICASE-DNA-BINDING-LIKE ISOFORM X	1	0	0.557	1.174	0.155447	0.890609	0.465342	0.960455	1.31646e+06	1.63233e+06	2.08503e+06	1.82875e+06	653610	1.77592e+06	369980	1.36096e+06	988725	Phospho [S16(91.3)
High	[K].QEGTSREQTPQPGSQSQQTPVQAQQAPVQGQQVQQAQQER.[E]	1xPhospho [T9(98.1)]	1	18	sca001.g110050.t1	sca001.g110050.t1 [1612-1651]	PREDICTED: CHROMODOMAIN-HELICASE-DNA-BINDING /// CHROMODOMAIN-HELICASE-DNA-BINDING-LIKE ISOFORM X1 /// CHROMODOMAIN-HELICASE-DNA-BINDING-LIKE ISOFORM X	1	0	0.142	0.32	5.66837e-06	0.262344	3.82939e-05	0.466955	784910	294936	232632	1.20481e+06	922446	1.26912e+06	170794	156470	136706	Phospho [T9(98.1)]
High	[R].EQTPQPGSQSQQTPVQAQQAPVQGQQVQQAQQER.[E]	1xPhospho [T3(100)]	1	28	sca001.g110050.t1	sca001.g110050.t1 [1618-1651]	PREDICTED: CHROMODOMAIN-HELICASE-DNA-BINDING /// CHROMODOMAIN-HELICASE-DNA-BINDING-LIKE ISOFORM X1 /// CHROMODOMAIN-HELICASE-DNA-BINDING-LIKE ISOFORM X	0	0	1.277	0.643	0.424373	0.769227	0.812301	0.905981	280839	630933	781288	637261	931836	1.21541e+06	832261	1.19024e+06	947303	Phospho [T3(100)]
High	[R].EASGPPEEGELVPR.[A]	1xPhospho [S3(100)]	1	17	sca001.g110050.t1	sca001.g110050.t1 [1652-1665]	PREDICTED: CHROMODOMAIN-HELICASE-DNA-BINDING /// CHROMODOMAIN-HELICASE-DNA-BINDING-LIKE ISOFORM X1 /// CHROMODOMAIN-HELICASE-DNA-BINDING-LIKE ISOFORM X	0	0	0.815	0.5	0.630336	0.513664	0.928705	0.73522	5348664	5.52916e+06	1.25682e+07	1.07054e+07	1.10558e+07	1.05917e+07	9.5536e+06	9.01546e+06	8.23787e+06	Phospho [S3(100)]
High	[K].AESAEEGELPPAGAAAPAAAPAAAFSAAPAAATAAQPAAPAQQPEIK.[A]	1xPhospho [S3(100)]	1	26	sca001.g110050.t1	sca001.g110050.t1 [1684-1730]	PREDICTED: CHROMODOMAIN-HELICASE-DNA-BINDING /// CHROMODOMAIN-HELICASE-DNA-BINDING-LIKE ISOFORM X1 /// CHROMODOMAIN-HELICASE-DNA-BINDING-LIKE ISOFORM X	0	0	0.398	0.783	0.0283389	0.770458	0.124381	0.906174	1.55191e+06	1.16556e+06	998943	1.37954e+06	1.48769e+06	1.68236e+06	1.63612e+06	560528	669661	Phospho [S3(100)]
High	[R].QQTVKPNYAEQSDEEGEAPPAQQR.[Y]	1xPhospho [S12(100)]	1	16	sca001.g110050.t1	sca001.g110050.t1 [141-164]	PREDICTED: CHROMODOMAIN-HELICASE-DNA-BINDING /// CHROMODOMAIN-HELICASE-DNA-BINDING-LIKE ISOFORM X1 /// CHROMODOMAIN-HELICASE-DNA-BINDING-LIKE ISOFORM X	0	0	1.319	0.473	0.292397	0.547525	0.687376	0.760483	56551.4	1.74049e+06	775734	1.23302e+06	1.23003e+06	1.64067e+06	1.98378e+06	1.62251e+06	2.06197e+06	Phospho [S12(100)]
High	[R].STTPGFYAESDDEDEAESR.[A]	1xPhospho [S10(100)]	1	21	sca001.g110050.t1	sca001.g110050.t1 [321-339]	PREDICTED: CHROMODOMAIN-HELICASE-DNA-BINDING /// CHROMODOMAIN-HELICASE-DNA-BINDING-LIKE ISOFORM X1 /// CHROMODOMAIN-HELICASE-DNA-BINDING-LIKE ISOFORM X	0	0	1.014	1.307	0.839032	0.858729	0.980073	0.947211	1.56254e+06	7.51449e+06	7.89151e+06	6.43869e+06	5.28253e+06	6.03902e+06	5.30908e+06	6.42485e+06	6.1247e+06	Phospho [S10(100)]
High	[R].QASGASSGRPAAAAPR.[R]	1xPhospho [S]	1	9	sca001.g110050.t1	sca001.g110050.t1 [116-131]	PREDICTED: CHROMODOMAIN-HELICASE-DNA-BINDING /// CHROMODOMAIN-HELICASE-DNA-BINDING-LIKE ISOFORM X1 /// CHROMODOMAIN-HELICASE-DNA-BINDING-LIKE ISOFORM X	0	0	1.145	0.01	0.6134	1e-17	0.923384	2.62278e-17				706681	449632	349822	646666	514616	463103	Phospho [S]
High	[K].AESAEEGELPPAGAAAPAAAPAAAFSAAPAAATAAQPAAPAQQPEIK.[A]	1xDeamidated [Q36]; 1xPhospho [S3(100)]	1	14	sca001.g110050.t1	sca001.g110050.t1 [1684-1730]	PREDICTED: CHROMODOMAIN-HELICASE-DNA-BINDING /// CHROMODOMAIN-HELICASE-DNA-BINDING-LIKE ISOFORM X1 /// CHROMODOMAIN-HELICASE-DNA-BINDING-LIKE ISOFORM X	0	0	1.448	0.01	0.237054	1e-17	0.607538	2.62278e-17				946345	808048	373593	1.13004e+06	1.16979e+06	1.46228e+06	Phospho [S3(100)]
High	[K].QEGTSREQTPQPGSQSQQTPVQAQQAPVQGQQVQQAQQER.[E]	1xDeamidated [Q]; 2xPhospho [S16(92.5); T19(92.5)]	1	50	sca001.g110050.t1	sca001.g110050.t1 [1612-1651]	PREDICTED: CHROMODOMAIN-HELICASE-DNA-BINDING /// CHROMODOMAIN-HELICASE-DNA-BINDING-LIKE ISOFORM X1 /// CHROMODOMAIN-HELICASE-DNA-BINDING-LIKE ISOFORM X	1	0		100		1e-17		2.62278e-17	130513	145033	183646							Phospho [S16(92.5)
High	[K].QEGTSREQTPQPGSQSQQTPVQAQQAPVQGQQVQQAQQER.[E]	1xDeamidated [Q]; 1xPhospho [S/T]	1	120	sca001.g110050.t1	sca001.g110050.t1 [1612-1651]	PREDICTED: CHROMODOMAIN-HELICASE-DNA-BINDING /// CHROMODOMAIN-HELICASE-DNA-BINDING-LIKE ISOFORM X1 /// CHROMODOMAIN-HELICASE-DNA-BINDING-LIKE ISOFORM X	1	0	100	100	1e-17	1e-17	7.17173e-17	2.62278e-17	1.66284e+06	501601	556049				349429	315572	320868	Phospho [S/T]
High	[R].QQTVKPNYAEQSDEEGEAPPAQQR.[Y]	1xDeamidated [Q/N]; 1xPhospho [T3(99.3)]	1	15	sca001.g110050.t1	sca001.g110050.t1 [141-164]	PREDICTED: CHROMODOMAIN-HELICASE-DNA-BINDING /// CHROMODOMAIN-HELICASE-DNA-BINDING-LIKE ISOFORM X1 /// CHROMODOMAIN-HELICASE-DNA-BINDING-LIKE ISOFORM X	0	0		100		1e-17		2.62278e-17	1.12879e+06	821445	790842							Phospho [T3(99.3)]
High	[R].QCNLGTVSGGR.[S]	1xCarbamidomethyl [C2]; 1xPhospho [T6(100)]	1	2	sca001.g110650.t2	sca001.g110650.t2 [257-267]	PREDICTED: BETA-CAROTENE ISOMERASE D27, CHLOROPLASTIC /// BETA-CAROTENE ISOMERASE D27, CHLOROPLASTIC-LIKE /// PUTATIVE D27 FAMILY	0	0	0.01	0.01	1e-17	1e-17	7.17173e-17	2.62278e-17				1.13485e+06	765536	1.69897e+06				Phospho [T6(100)]
High	[R].YFEGEIADVMSDDEEGAAANGGAAPAGNR.[S]	1xPhospho [S11(100)]	1	11	sca001.g110750.t2	sca001.g110750.t2 [658-686]	PREDICTED: UPF0202-LIKE /// N-ACETYLTRANSFERASE 10 /// PREDICTED P-LOOP ATPASE FUSED TO AN ACETYLTRANSFERASE (ISS)	0	0	1.072	0.941	0.608674	0.958583	0.922191	0.983949	1.05639e+06	1.41142e+06	1.70427e+06	1.54761e+06	1.50006e+06	1.44677e+06	2.10385e+06	1.60827e+06	1.36413e+06	Phospho [S11(100)]
High	[R].YFEGEIADVMSDDEEGAAANGGAAPAGNR.[S]	1xOxidation [M10]; 1xPhospho [S11(100)]	1	9	sca001.g110750.t2	sca001.g110750.t2 [658-686]	PREDICTED: UPF0202-LIKE /// N-ACETYLTRANSFERASE 10 /// PREDICTED P-LOOP ATPASE FUSED TO AN ACETYLTRANSFERASE (ISS)	0	0	0.76	0.69	0.626891	0.816736	0.927328	0.928114	419135	431665	369913	441713	625634	565034	548064	475380	263799	Phospho [S11(100)]
High	[R].RYFEGEIADVMSDDEEGAAANGGAAPAGNR.[S]	1xDeamidated [N21]; 1xPhospho [S12(100)]	1	13	sca001.g110750.t2	sca001.g110750.t2 [657-686]	PREDICTED: UPF0202-LIKE /// N-ACETYLTRANSFERASE 10 /// PREDICTED P-LOOP ATPASE FUSED TO AN ACETYLTRANSFERASE (ISS)	1	0	100	100	1e-17	1e-17	7.17173e-17	2.62278e-17	286305	220354	292284				198231	461279	319899	Phospho [S12(100)]
High	[R].YFEGEIADVMSDDEEGAAANGGAAPAGNR.[S]	1xDeamidated [N20]; 1xPhospho [S11(100)]	1	31	sca001.g110750.t2	sca001.g110750.t2 [658-686]	PREDICTED: UPF0202-LIKE /// N-ACETYLTRANSFERASE 10 /// PREDICTED P-LOOP ATPASE FUSED TO AN ACETYLTRANSFERASE (ISS)	0	0	0.833	0.452	0.689193	0.393454	0.945593	0.623795	1.52644e+06	1.29811e+06	1.59698e+06	3.38008e+06	3.40537e+06	3.34281e+06	2.26651e+06	2.83741e+06	2.85009e+06	Phospho [S11(100)]
High	[R].YFEGEIADVMSDDEEGAAANGGAAPAGNR.[S]	1xDeamidated [N20]; 1xOxidation [M10]; 1xPhospho [S11(100)]	1	13	sca001.g110750.t2	sca001.g110750.t2 [658-686]	PREDICTED: UPF0202-LIKE /// N-ACETYLTRANSFERASE 10 /// PREDICTED P-LOOP ATPASE FUSED TO AN ACETYLTRANSFERASE (ISS)	0	0	0.836	0.716	0.761728	0.703227	0.968618	0.865858	1.0116e+06	1.00114e+06	1.08153e+06	1.49956e+06	1.39738e+06	954285	1.25289e+06	1.0267e+06	1.06447e+06	Phospho [S11(100)]
High	[R].NSDGSSGSGEAARPAAAGGSDGGSAGADGAQQAGR.[E]	1xPhospho [S2(100)]	1	16	sca001.g111300.t1	sca001.g111300.t1 [146-180]	PREDICTED: TIP41-LIKE FAMILY /// TIP41-LIKE /// TIP41-LIKE	0	0	0.656	1.007	0.366489	0.949093	0.765419	0.979453	1.09046e+06	1.27128e+06	1.75701e+06	1.19191e+06	1.2626e+06	1.45069e+06	928474	808205	951557	Phospho [S2(100)]
High	[R].GGSGSGDWGGDSWR.[G]	1xPhospho [S5(100)]	1	14	sca001.g112000.t1	sca001.g112000.t1 [314-327]	UNKNOWN	0	0	1.084	0.211	0.653719	0.073036	0.936513	0.159219	421776	809180	2.50183e+06	3.06801e+06	3.83439e+06	4.56459e+06	3.91495e+06	4.15816e+06	3.7333e+06	Phospho [S5(100)]
High	[K].TRVELSPTDVAPSSGGGSAGADGGSGEE.[-]	1xPhospho [S25(100)]	1	7	sca001.g112000.t1	sca001.g112000.t1 [390-417]	UNKNOWN	1	0	0.998	0.01	0.841974	1e-17	0.980891	2.62278e-17				1.45153e+06	1.27637e+06	1.21095e+06	1.33245e+06	1.2742e+06	1.25971e+06	Phospho [S25(100)]
High	[R].VELSPTDVAPSSGGGSAGADGGSGEE.[-]	1xPhospho [S23(100)]	1	1	sca001.g112000.t1	sca001.g112000.t1 [392-417]	UNKNOWN	0	0	0.784	0.01	0.718272	1e-17	0.956502	2.62278e-17				543212	666228	573319	487090	347214	449198	Phospho [S23(100)]
High	[R].TSWAEEEAPQGR.[R]	1xPhospho [T/S]	1	4	sca001.g112010.t1	sca001.g112010.t1 [298-309]	UNKNOWN	0	0	1.11	0.44	0.665813	0.484358	0.938661	0.710413	197205	158705	296549	447903	482294	211587	497032	429567	441994	Phospho [T/S]
High	[R].QPGDSDSDSDAEPEAPLGPLDPAR.[C]	3xPhospho [S5(100); S7(100); S9(100)]	1	5	sca001.g112050.t1	sca001.g112050.t1 [89-112]	PREDICTED: RNA RECOGNITION MOTIF (RRM)-CONTAINING /// NIPPED-B-LIKE ISOFORM X1 /// NIPPED-B-LIKE ISOFORM X2	0	0		100		1e-17		2.62278e-17	60538.1	115591	182616							Phospho [S5(100)
High	[K].QAGDGTGSDDEAQPPSGPLLLEGPSSGLLVQGTNVPDR.[Q]	1xPhospho [T/S]	1	4	sca001.g112050.t1	sca001.g112050.t1 [51-88]	PREDICTED: RNA RECOGNITION MOTIF (RRM)-CONTAINING /// NIPPED-B-LIKE ISOFORM X1 /// NIPPED-B-LIKE ISOFORM X2	0	0	1.027	1.494	0.837818	0.586399	0.980073	0.790394	259708	277470	246685	196239	116793	165105	217982	119914	114488	Phospho [T/S]
High	[K].QAGDGTGSDDEAQPPSGPLLLEGPSSGLLVQGTNVPDR.[Q]	1xDeamidated [Q]; 1xPhospho [T/S]	1	18	sca001.g112050.t1	sca001.g112050.t1 [51-88]	PREDICTED: RNA RECOGNITION MOTIF (RRM)-CONTAINING /// NIPPED-B-LIKE ISOFORM X1 /// NIPPED-B-LIKE ISOFORM X2	0	0		100		1e-17		2.62278e-17	48496.2	123210	215511							Phospho [T/S]
High	[K].KQSEEGFFAEK.[T]	1xPhospho [S3(100)]	1	42	sca001.g112200.t1	sca001.g112200.t1 [162-172]	PREDICTED: 60S RIBOSOMAL /// 60S RIBOSOMAL-LIKE /// RIBOSOMAL COMPONENT OF CYTOSOLIC 80S RIBOSOME AND 60S LARGE SUBUNIT	1	0	0.322	1.77	0.000964572	0.643983	0.00577138	0.831721	8.02033e+06	7.93314e+06	7.1728e+06	4.60399e+06	4.48093e+06	2.62663e+06	1.4823e+06	702497	3.49066e+06	Phospho [S3(100)]
High	[R].TPGGSLEAPPVR.[T]	1xPhospho [S5(100)]	1	5	sca001.g112450.t1	sca001.g112450.t1 [437-448]	PREDICTED: KINASE-LIKE /// SERINE/THREONINE-PROTEIN KINASE CTR1 /// MIXED LINEAGE	0	0	1.775	0.352	0.125664	0.347471	0.399968	0.572932	77541.3	114453	69723.5	220431	305523	569604	586111	542290	588879	Phospho [S5(100)]
High	[K].VTITLRPGSSDQLQPSRPIGIPNWVPSEAEPDAGCHAGALPGALQR.[D]	1xCarbamidomethyl [C35]; 2xDeamidated [Q14; N23]; 1xPhospho [S16(100)]	1	8	sca001.g112450.t1	sca001.g112450.t1 [335-380]	PREDICTED: KINASE-LIKE /// SERINE/THREONINE-PROTEIN KINASE CTR1 /// MIXED LINEAGE	0	0	0.01	0.495	1e-17	0.533502	7.17173e-17	0.750364	122521	45002.4	230864	247296	182683	357287				Phospho [S16(100)]
High	[K].VTITLRPGSSDQLQPSRPIGIPNWVPSEAEPDAGCHAGALPGALQR.[D]	1xCarbamidomethyl [C35]; 1xPhospho [S16(100)]	1	14	sca001.g112450.t1	sca001.g112450.t1 [335-380]	PREDICTED: KINASE-LIKE /// SERINE/THREONINE-PROTEIN KINASE CTR1 /// MIXED LINEAGE	0	0	1.508	0.837	0.182869	0.914711	0.518152	0.969395	903968	734191	122049	1.08038e+06	1.48368e+06	119326	1.629e+06	620680	1.21972e+06	Phospho [S16(100)]
High	[K].VTITLRPGSSDQLQPSRPIGIPNWVPSEAEPDAGCHAGALPGALQR.[D]	1xCarbamidomethyl [C35]; 1xDeamidated [N/Q]; 1xPhospho [S/T]	1	46	sca001.g112450.t1	sca001.g112450.t1 [335-380]	PREDICTED: KINASE-LIKE /// SERINE/THREONINE-PROTEIN KINASE CTR1 /// MIXED LINEAGE	0	0	0.01	0.01	1e-17	1e-17	7.17173e-17	2.62278e-17				292263	494377	386887				Phospho [S/T]
High	[R].DAGSADGAPTTPTEQPAVLR.[L]	1xPhospho [T11(99.2)]	1	1	sca001.g112950.t3	sca001.g112950.t3 [278-297]	UNKNOWN	0	0	1.492	0.01	0.324905	1e-17	0.727112	2.62278e-17				150771	198698	275325	248685	296547	365915	Phospho [T11(99.2)]
High	[R].SRRDSPDYGDAGPTSRPR.[S]	1xPhospho [S5(100)]	1	3	sca001.g113350.t1	sca001.g113350.t1 [144-161]	UNKNOWN	2	0		100		1e-17		2.62278e-17	817963	554455	559870							Phospho [S5(100)]
High	[R].RDSPDYGDAGPTSRPR.[S]	1xPhospho [S3(100)]	1	7	sca001.g113350.t1	sca001.g113350.t1 [146-161]	UNKNOWN	1	0	100	100	1e-17	1e-17	7.17173e-17	2.62278e-17	3.09652e+06	3.51823e+06	3.55914e+06				699702	418073	377151	Phospho [S3(100)]
High	[R].SHSSSPQPAAAAAATQPGR.[A]	2xPhospho [S3(100); S5(100)]	1	17	sca001.g113700.t1	sca001.g113700.t1 [133-151]	UNKNOWN	0	0		100		1e-17		2.62278e-17	409250	431777	253732							Phospho [S3(100)
High	[R].SHSSSPQPAAAAAATQPGR.[A]	1xPhospho [S3(100)]	1	13	sca001.g113700.t1	sca001.g113700.t1 [133-151]	UNKNOWN	0	0	1.413	11.734	0.420365	0.00598049	0.809462	0.0149447	1.33425e+06	1.44223e+06	1.12754e+06	75669	122906	112418	200780	87663.1	158873	Phospho [S3(100)]
High	[R].EQALLAAQQEADAHSPPSDSK.[H]	1xPhospho [S15(100)]	1	11	sca001.g113700.t1	sca001.g113700.t1 [106-126]	UNKNOWN	0	0	1.009	1.613	0.835818	0.513092	0.980073	0.734881	602994	621912	737253	373744	458145	456587	455037	454632	460679	Phospho [S15(100)]
High	[R].SASPAPLVSPSSSGPLASLVAVLHPPSEAVLLSAADAAR.[S]	3xPhospho [S9(98.9); S]	1	5	sca001.g114100.t1	sca001.g114100.t1 [407-445]	UNKNOWN	0	0	100	100	1e-17	1e-17	7.17173e-17	2.62278e-17	165431	137379	61474.5				49912.1	86026.4	53420.3	Phospho [S9(98.9)
High	[R].HESPSPTAPPPQQPEAAAEAAAAAAAAAAAAAEK.[E]	1xPhospho [S/T]	1	8	sca001.g114100.t1	sca001.g114100.t1 [483-516]	UNKNOWN	0	0		100		1e-17		2.62278e-17	463822	277280	415088							Phospho [S/T]
High	[R].AFVGDPDMPDLVQDPSDDEDGDSDGDDPWGGDDDASHGHGR.[R]	2xPhospho [S16(100); S23(100)]	1	2	sca001.g114700.t1	sca001.g114700.t1 [260-300]	PREDICTED: BTB/POZ DOMAIN-CONTAINING ADAPTER FOR CUL3-MEDIATED RHOA DEGRADATION /// BTB/POZ DOMAIN-CONTAINING ADAPTER FOR CUL3-MEDIATED RHOA DEGRADATION ISOFORM X1 /// BTB/POZ DOMAIN-CONTAINING	0	0	1.198	0.01	0.642872	1e-17	0.932973	2.62278e-17				59678.5	125067	119543	71468.6	204548	95490	Phospho [S16(100)
High	[R].GLVHADDEDEPPALEDDPSDEEEDDGPPALDENP.[-]	1xPhospho [S19(100)]	1	7	sca001.g114700.t1	sca001.g114700.t1 [308-341]	PREDICTED: BTB/POZ DOMAIN-CONTAINING ADAPTER FOR CUL3-MEDIATED RHOA DEGRADATION /// BTB/POZ DOMAIN-CONTAINING ADAPTER FOR CUL3-MEDIATED RHOA DEGRADATION ISOFORM X1 /// BTB/POZ DOMAIN-CONTAINING	0	0	1.366	1.164	0.385082	0.694135	0.782257	0.860053	632380	320076	330996	344002	274945	311362	592902	375590	312391	Phospho [S19(100)]
High	[R].AFVGDPDMPDLVQDPSDDEDGDSDGDDPWGGDDDASHGHGR.[R]	1xDeamidated [Q13]; 2xPhospho [S16(100); S23(100)]	1	5	sca001.g114700.t1	sca001.g114700.t1 [260-300]	PREDICTED: BTB/POZ DOMAIN-CONTAINING ADAPTER FOR CUL3-MEDIATED RHOA DEGRADATION /// BTB/POZ DOMAIN-CONTAINING ADAPTER FOR CUL3-MEDIATED RHOA DEGRADATION ISOFORM X1 /// BTB/POZ DOMAIN-CONTAINING	0	0		100		1e-17		2.62278e-17	268323	346297	275344							Phospho [S16(100)
High	[R].GLVHADDEDEPPALEDDPSDEEEDDGPPALDENP.[-]	1xDeamidated [N33]; 1xPhospho [S19(100)]	1	3	sca001.g114700.t1	sca001.g114700.t1 [308-341]	PREDICTED: BTB/POZ DOMAIN-CONTAINING ADAPTER FOR CUL3-MEDIATED RHOA DEGRADATION /// BTB/POZ DOMAIN-CONTAINING ADAPTER FOR CUL3-MEDIATED RHOA DEGRADATION ISOFORM X1 /// BTB/POZ DOMAIN-CONTAINING	0	0	0.01	0.01	1e-17	1e-17	7.17173e-17	2.62278e-17				589157	630058	679174				Phospho [S19(100)]
High	[R].RSSSPDLPAAAAAGTGAASTAAEGAR.[A]	2xPhospho [S2(99.6); S3(99.6)]	1	42	sca001.g115200.t1	sca001.g115200.t1 [691-716]	PREDICTED: IRON-SULFUR /// IRON-SULFUR-LIKE /// NUCLEOTIDE-BINDING-LIKE	1	0	1.029	0.857	0.777682	0.836811	0.972551	0.937788	1.22957e+06	1.17719e+06	1.04095e+06	1.43431e+06	1.43643e+06	635080	1.47556e+06	1.05662e+06	1.0472e+06	Phospho [S2(99.6)
High	[R].RSPPREVTAEPGSELHR.[Q]	1xPhospho [S2(99.2)]	1	2	sca001.g115950.t1	sca001.g115950.t1 [1808-1824]	PREDICTED: CELL SURFACE /// CELLULOSOME ANCHORING REGION /// CELLULOSOME ANCHORING	2	0		100		1e-17		2.62278e-17	823542	931182	257439							Phospho [S2(99.2)]
High	[R].VPSISVEPITGEAAPSSPAR.[R]	1xPhospho [S/T]	1	30	sca001.g116800.t1	sca001.g116800.t1 [46-65]	PREDICTED: ALDEHYDE DEHYDROGENASE 22A1-LIKE /// ALDEHYDE DEHYDROGENASE 22A1 /// ALDEHYDE DEHYDROGENASE	0	0	1.709	0.346	0.0701774	0.267057	0.25907	0.473694	297090	712851	1.20895e+06	1.5935e+06	2.06266e+06	3.33181e+06	3.56343e+06	3.52427e+06	4.18609e+06	Phospho [S/T]
High	[R].VPSISVEPITGEAAPSSPARR.[S]	1xPhospho [S/T]	1	2	sca001.g116800.t1	sca001.g116800.t1 [46-66]	PREDICTED: ALDEHYDE DEHYDROGENASE 22A1-LIKE /// ALDEHYDE DEHYDROGENASE 22A1 /// ALDEHYDE DEHYDROGENASE	1	0	1.906	0.01	0.0801931	1e-17	0.286522	2.62278e-17				219877	237619	593536	419014	624561	647617	Phospho [S/T]
High	[R].SAASAGALSLPDSAR.[Q]	1xPhospho [S1(100)]	1	2	sca001.g116950.t1	sca001.g116950.t1 [905-919]	UNKNOWN	0	0	1.172	0.533	0.561715	0.623525	0.899164	0.816853	104188	166193	332205	332593	311794	363099	361882	382367	425399	Phospho [S1(100)]
High	[R].RSDEQQGSDSGQAPEGEQQQQQQQEQR.[Q]	1xPhospho [S8(100)]	1	5	sca001.g117150.t1	sca001.g117150.t1 [508-534]	PREDICTED: RAB3 GTPASE-ACTIVATING-CATALYTIC SUBUNIT	1	0	0.01	0.01	1e-17	1e-17	7.17173e-17	2.62278e-17				145372	139867	189667				Phospho [S8(100)]
High	[R].SHSPPPGFGHGSPPPGFR.[G]	2xPhospho [S3(99.4); S12(100)]	1	6	sca001.g117700.t2	sca001.g117700.t2 [620-637]	UNKNOWN	0	0		100		1e-17		2.62278e-17	491950	632126	540619							Phospho [S3(99.4)
High	[R].YGQPASPSR.[H]	1xPhospho [S6(100)]	1	3	sca001.g117700.t2	sca001.g117700.t2 [391-399]	UNKNOWN	0	0	0.99	0.547	0.915429	0.49804	0.991965	0.722246	432474	445466	433872	1.20133e+06	814042	596882	1.12494e+06	805972	942002	Phospho [S6(100)]
High	[R].GRSPPPFR.[G]	1xPhospho [S3(100)]	1	10	sca001.g117700.t2	sca001.g117700.t2 [585-592]	UNKNOWN	1	0	1.146	0.203	0.665996	0.127923	0.938661	0.259978	137077	70420.1	415131	675572	610688	709036	905872	396335	812510	Phospho [S3(100)]
High	[R].GQSPPPGFGR.[S]	1xPhospho [S3(100)]	1	6	sca001.g117700.t2	sca001.g117700.t2 [593-602]	UNKNOWN	0	0	0.801	0.472	0.699194	0.49158	0.950458	0.717211	223702	332189	518347	727585	704143	851579	582530	578193	591224	Phospho [S3(100)]
High	[R].GELPQRPQRPPTQQWAAGPQAEAGRPSSVGLGSTDGSDS.[-]	1xPhospho [S28(99.3)]	1	18	sca001.g117750.t1	sca001.g117750.t1 [507-545]	PREDICTED: KINASE-LIKE, PARTIAL /// SERINE/THREONINE-PROTEIN KINASE SRPK2 /// PUTATIVE DSK1	0	0	0.79	0.538	0.582472	0.474691	0.911468	0.702001	1.69666e+06	1.79064e+06	1.85406e+06	3.19745e+06	3.32553e+06	2.91635e+06	1.31448e+06	2.62816e+06	2.44924e+06	Phospho [S28(99.3)]
High	[R].FEAADTSPR.[R]	1xPhospho [T/S]	1	4	sca001.g117850.t1	sca001.g117850.t1 [189-197]	UNKNOWN	0	0	0.925	0.725	0.994536	0.818673	0.999523	0.928714	324371	405370	170061	447122	487086	519459	413615	486344	444338	Phospho [T/S]
High	[R].RSGSPAVAAPSGDASARATPDAAAAAGAAGAADAAPSK.[E]	5xPhospho [S2(100); S4(100); S11(100); S15(100); T19(100)]	1	6	sca001.g118050.t1	sca001.g118050.t1 [55-92]	PREDICTED: E1A-BINDING	2	0	0.478	1.322	0.129009	0.813619	0.408258	0.92667	1.58217e+06	1.63563e+06	493440	1.19671e+06	590692	463559	268969	282212	342642	Phospho [S2(100)
High	[R].RSGSPAVAAPSGDASARATPDAAAAAGAAGAADAAPSKEDEEQQK.[L]	5xPhospho [S2(100); S4(100); S11(100); S15(100); T19(100)]	1	2	sca001.g118050.t1	sca001.g118050.t1 [55-99]	PREDICTED: E1A-BINDING	3	0	0.01	1.563	1e-17	0.475572	7.17173e-17	0.702556	316780	362187	349744	129211	231782	230768				Phospho [S2(100)
High	[R].RSGSPAVAAPSGDASARATPDAAAAAGAAGAADAAPSK.[E]	4xPhospho [S2(100); S4(100); S15(99.1); T19(99.1)]	1	15	sca001.g118050.t1	sca001.g118050.t1 [55-92]	PREDICTED: E1A-BINDING	2	0	0.01	2.487	1e-17	0.33478	7.17173e-17	0.55822	1.20093e+06	1.67874e+06	638225	1.08012e+06	674921	231382				Phospho [S2(100)
High	[R].RSGSPAVAAPSGDASAR.[A]	3xPhospho [S2(100); S4(100); S11(100)]	1	9	sca001.g118050.t1	sca001.g118050.t1 [55-71]	PREDICTED: E1A-BINDING	1	0	0.611	1.649	0.331032	0.670685	0.734126	0.846188	1.5182e+06	1.45146e+06	1.10052e+06	1.01803e+06	811630	667446	622368	457308	530149	Phospho [S2(100)
High	[R].RSGSPAVAAPSGDASAR.[A]	2xPhospho [S2(100); S4(100)]	1	12	sca001.g118050.t1	sca001.g118050.t1 [55-71]	PREDICTED: E1A-BINDING	1	1	0.853	1.315	0.793301	0.867671	0.974277	0.950923	4.81899e+06	5.36518e+06	5.2961e+06	3.66539e+06	3.37222e+06	4.63468e+06	4.11157e+06	2.7291e+06	3.95359e+06	Phospho [S2(100)
High	[R].ATPDAAAAAGAAGAADAAPSK.[E]	1xPhospho [T2(100)]	1	6	sca001.g118050.t1	sca001.g118050.t1 [72-92]	PREDICTED: E1A-BINDING	0	0	0.553	1.083	0.226078	0.87281	0.5901	0.953383	848508	954549	1.16228e+06	933790	881283	849008	665416	487780	468906	Phospho [T2(100)]
High	[R].ATPDAAAAAGAAGAADAAPSKEDEEQQK.[L]	1xPhospho [T2(100)]	1	7	sca001.g118050.t1	sca001.g118050.t1 [72-99]	PREDICTED: E1A-BINDING	1	0	0.43	1.373	0.148607	0.652711	0.450783	0.836236	700500	438322	234517	316295	319278	292824	93759.5	137213	131119	Phospho [T2(100)]
High	[R].RSGSPAVAAPSGDASAR.[A]	1xPhospho [S4(100)]	1	16	sca001.g118050.t1	sca001.g118050.t1 [55-71]	PREDICTED: E1A-BINDING	1	0	1.008	0.609	0.845143	0.595954	0.981392	0.797543	1.01263e+06	1.42827e+06	1.9027e+06	2.00875e+06	1.93521e+06	3.12598e+06	2.02563e+06	2.19899e+06	2.57743e+06	Phospho [S4(100)]
High	[R].ARSGYLLDDLASVGAPPDETDSVPK.[G]	1xPhospho [S3(100)]	1	4	sca001.g118050.t1	sca001.g118050.t1 [356-380]	PREDICTED: E1A-BINDING	1	0		100		1e-17		2.62278e-17	180025	142439	157698							Phospho [S3(100)]
High	[R].SGSPAVAAPSGDASAR.[A]	1xPhospho [S3(100)]	1	17	sca001.g118050.t1	sca001.g118050.t1 [56-71]	PREDICTED: E1A-BINDING	0	0	0.771	0.557	0.535331	0.561103	0.887816	0.771254	2.65226e+06	3.51544e+06	4.52938e+06	5.20367e+06	6.31063e+06	7.19393e+06	5.48072e+06	3.95246e+06	5.54707e+06	Phospho [S3(100)]
High	[R].SGYLLDDLASVGAPPDETDSVPK.[G]	1xPhospho [S1(100)]	1	17	sca001.g118050.t1	sca001.g118050.t1 [358-380]	PREDICTED: E1A-BINDING	0	0	1.529	8.206	0.234595	0.0251248	0.603568	0.0594582	2.80025e+06	2.65112e+06	2.13784e+06	362195	323052	255035	203187	494028	474855	Phospho [S1(100)]
High	[R].YASGAMAEEQEPQDR.[H]	1xPhospho [S3(100)]	1	8	sca001.g118300.t2	sca001.g118300.t2 [335-349]	PREDICTED: WD REPEAT-CONTAINING /// SIMILAR TO ZINC FINGER (ZINC FINGER) (HZF7) (ZINC FINGER) (EPSTEIN-BARR VIRUS-INDUCED ZINC FINGER) (ZNF-EB) (CT-ZFP48) (ZINC FINGER /// UDP-GLUCURONIC ACID DECARBOXYLASE 1	0	0	1	1.412	0.868897	0.681599	0.986113	0.852127	1.12411e+06	1.27917e+06	1.22729e+06	832748	814576	868892	867140	589777	869085	Phospho [S3(100)]
High	[K].GRSSQEEFDGKPSGSFITK.[S]	3xPhospho [S3(100); S4(100); S/T]	1	23	sca001.g118450.t2	sca001.g118450.t2 [598-616]	PREDICTED: SODIUM:SOLUTE SYMPORTER /// NAD(P)-BINDING /// NA+ SOLUTE SYMPORTER	1	0	1.252	1.32	0.398666	0.758042	0.792444	0.899278	1.73815e+06	1.62137e+06	1.07863e+06	1.14643e+06	1.22834e+06	1.00906e+06	1.2549e+06	1.53787e+06	1.54396e+06	Phospho [S3(100)
High	[K].VSEGSTDGEEAK.[G]	2xPhospho [S5(100); T6(100)]	1	3	sca001.g118450.t2	sca001.g118450.t2 [586-597]	PREDICTED: SODIUM:SOLUTE SYMPORTER /// NAD(P)-BINDING /// NA+ SOLUTE SYMPORTER	0	0	0.443	0.288	0.035983	0.227766	0.151731	0.417868	734573	46001.7	1.15297e+06	2.5522e+06	2.02136e+06	991783	1.13176e+06	551899	870103	Phospho [S5(100)
High	[K].GRSSQEEFDGKPSGSFITK.[S]	2xPhospho [S3(100); S4(100)]	1	100	sca001.g118450.t2	sca001.g118450.t2 [598-616]	PREDICTED: SODIUM:SOLUTE SYMPORTER /// NAD(P)-BINDING /// NA+ SOLUTE SYMPORTER	1	1	0.807	3.234	0.668216	0.33467	0.939547	0.558125	9289231	7.37222e+06	4.08425e+06	2.66086e+06	2.54863e+06	1.26275e+06	2.08682e+06	2.05645e+06	3.63533e+06	Phospho [S3(100)
High	[K].QPAVLGFTAPATHPHLYPSEPQDKVSEGSTDGEEAK.[G]	2xPhospho [S26(100); S29(99.1)]	1	15	sca001.g118450.t2	sca001.g118450.t2 [562-597]	PREDICTED: SODIUM:SOLUTE SYMPORTER /// NAD(P)-BINDING /// NA+ SOLUTE SYMPORTER	1	0	0.922	4.147	0.984917	0.206701	0.998044	0.386507	5191555	3.80846e+06	4.84182e+06	1.25193e+06	525193	1.75341e+06	1.15478e+06	1.40386e+06	1.58917e+06	Phospho [S26(100)
High	[R].SSQEEFDGKPSGSFITK.[S]	2xPhospho [S11(100); S13(100)]	1	18	sca001.g118450.t2	sca001.g118450.t2 [600-616]	PREDICTED: SODIUM:SOLUTE SYMPORTER /// NAD(P)-BINDING /// NA+ SOLUTE SYMPORTER	0	0	0.898	0.498	0.878712	0.454895	0.988002	0.683645	1.20821e+06	1.14623e+06	1.17836e+06	2.75562e+06	2.30011e+06	2.11874e+06	2.35993e+06	2.06608e+06	2.28791e+06	Phospho [S11(100)
High	[K].GRSSQEEFDGKPSGSFITK.[S]	1xPhospho [S4(99.6)]	1	36	sca001.g118450.t2	sca001.g118450.t2 [598-616]	PREDICTED: SODIUM:SOLUTE SYMPORTER /// NAD(P)-BINDING /// NA+ SOLUTE SYMPORTER	1	0	0.442	5.284	0.0794447	0.186812	0.284754	0.356553	8.14776e+06	5.89904e+06	444162	1.54201e+06	408141	137701	474701	180267	1.30326e+06	Phospho [S4(99.6)]
High	[R].SSQEEFDGKPSGSFITK.[S]	1xPhospho [S11(100)]	1	77	sca001.g118450.t2	sca001.g118450.t2 [600-616]	PREDICTED: SODIUM:SOLUTE SYMPORTER /// NAD(P)-BINDING /// NA+ SOLUTE SYMPORTER	0	1	1.07	2.31	0.686066	0.453087	0.945577	0.681778	2.33645e+07	2.06186e+07	1.64041e+07	9.17957e+06	8.92513e+06	1.16827e+07	1.03608e+07	9.54962e+06	1.17128e+07	Phospho [S11(100)]
High	[K].SEGPAPTAAEPIQA.[-]	1xPhospho [S1(100)]	1	8	sca001.g118450.t2	sca001.g118450.t2 [617-630]	PREDICTED: SODIUM:SOLUTE SYMPORTER /// NAD(P)-BINDING /// NA+ SOLUTE SYMPORTER	0	0	1.02	0.227	0.829988	0.0959883	0.980073	0.202206	809336	967276	1.3779e+06	4.2366e+06	4.26454e+06	4.49573e+06	4.87777e+06	4.27186e+06	4.58475e+06	Phospho [S1(100)]
High	[K].QPAVLGFTAPATHPHLYPSEPQDKVSEGSTDGEEAK.[G]	1xDeamidated [Q22]; 3xPhospho [S26(100); S29(100); T30(100)]	1	9	sca001.g118450.t2	sca001.g118450.t2 [562-597]	PREDICTED: SODIUM:SOLUTE SYMPORTER /// NAD(P)-BINDING /// NA+ SOLUTE SYMPORTER	1	0	100		1e-17		7.17173e-17								51816.6	305885	386937	Phospho [S26(100)
High	[R].RLHIDEETSNGVK.[A]	1xPhospho [S9(99.4)]	1	1	sca001.g118500.t1	sca001.g118500.t1 [885-897]	PREDICTED: SULFITE OXIDASE, MITOCHONDRIAL-LIKE ISOFORM X1 /// SULFITE OXIDASE /// PUTATIVE SULFITE OXIDASE, MITOCHONDRIAL	1	0		100		1e-17		2.62278e-17	470047	372767	341536							Phospho [S9(99.4)]
High	[R].LHIDEETSNGVK.[A]	1xPhospho [S8(99.6)]	1	27	sca001.g118500.t1	sca001.g118500.t1 [886-897]	PREDICTED: SULFITE OXIDASE, MITOCHONDRIAL-LIKE ISOFORM X1 /// SULFITE OXIDASE /// PUTATIVE SULFITE OXIDASE, MITOCHONDRIAL	0	0	0.359	4.599	0.0256755	0.209392	0.114207	0.390261	5.25583e+06	5.22643e+06	1.8349e+06	1.1427e+06	712987	1.25618e+06	473247	198298	450877	Phospho [S8(99.6)]
High	[R].LHIDEETSNGVKA.[-]	1xPhospho [S8(99.4)]	1	2	sca001.g118500.t1	sca001.g118500.t1 [886-898]	PREDICTED: SULFITE OXIDASE, MITOCHONDRIAL-LIKE ISOFORM X1 /// SULFITE OXIDASE /// PUTATIVE SULFITE OXIDASE, MITOCHONDRIAL	1	0		100		1e-17		2.62278e-17	504707	463814	481576							Phospho [S8(99.4)]
High	[R].LHIDEETSNGVK.[A]	1xDeamidated [N9]; 1xPhospho [S8(99.6)]	1	38	sca001.g118500.t1	sca001.g118500.t1 [886-897]	PREDICTED: SULFITE OXIDASE, MITOCHONDRIAL-LIKE ISOFORM X1 /// SULFITE OXIDASE /// PUTATIVE SULFITE OXIDASE, MITOCHONDRIAL	0	0	1.347	2.557	0.330707	0.425718	0.733928	0.657158	4.79365e+06	4.10288e+06	3.55215e+06	1.87468e+06	1.61655e+06	447808	2.52568e+06	2.06294e+06	2.11381e+06	Phospho [S8(99.6)]
High	[R].LHIDEETSNGVKA.[-]	1xDeamidated [N9]; 1xPhospho [S8(99.5)]	1	42	sca001.g118500.t1	sca001.g118500.t1 [886-898]	PREDICTED: SULFITE OXIDASE, MITOCHONDRIAL-LIKE ISOFORM X1 /// SULFITE OXIDASE /// PUTATIVE SULFITE OXIDASE, MITOCHONDRIAL	1	0	0.832	1.166	0.751704	0.852565	0.966468	0.945146	1.56296e+06	1.42508e+06	1.86633e+06	987220	1.33355e+06	1.60008e+06	821417	1.40412e+06	1.03445e+06	Phospho [S8(99.5)]
High	[R].RLHIDEETSNGVKA.[-]	1xDeamidated [N10]; 1xPhospho [T8(99.6)]	1	35	sca001.g118500.t1	sca001.g118500.t1 [885-898]	PREDICTED: SULFITE OXIDASE, MITOCHONDRIAL-LIKE ISOFORM X1 /// SULFITE OXIDASE /// PUTATIVE SULFITE OXIDASE, MITOCHONDRIAL	2	0	0.539	0.64	0.150397	0.630071	0.454543	0.821984	1.23904e+06	656085	907161	1.29179e+06	1.58267e+06	1.41643e+06	696187	1.2039e+06	528086	Phospho [T8(99.6)]
High	[R].AASVGPPAASPGGQMDGSASIPSQLGSPR.[G]	1xPhospho [S27(100)]	1	12	sca001.g118650.t1	sca001.g118650.t1 [153-181]	UNKNOWN	0	0	0.896	0.797	0.941526	0.803075	0.993882	0.92304	1201776	1.5187e+06	1.50015e+06	1.80875e+06	1.90581e+06	1.83032e+06	1.62005e+06	1.32967e+06	1.65506e+06	Phospho [S27(100)]
High	[R].AASVGPPAASPGGQMDGSASIPSQLGSPR.[G]	1xOxidation [M15]; 1xPhospho [S27(100)]	1	6	sca001.g118650.t1	sca001.g118650.t1 [153-181]	UNKNOWN	0	0	0.979	0.8	0.929495	0.879643	0.99336	0.956225	875565	1.03547e+06	576244	1.09493e+06	914376	920057	912839	895108	945992	Phospho [S27(100)]
High	[R].TEFGEDEDLEEEWISDDEGEVYR.[L]	1xPhospho [S15(100)]	1	6	sca001.g118800.t1	sca001.g118800.t1 [161-183]	PREDICTED: DNA REPAIR HELICASE RAD25 /// DNA REPAIR HELICASE /// DNA REPAIR AND TRANSCRIPTION FACTOR XPB1 (ISS)	0	0		100		1e-17		2.62278e-17	154322	163988	175596							Phospho [S15(100)]
High	[R].EGEAMSEDEEEDGFLSSSSDEEDEQAAGK.[M]	1xPhospho [S19(100)]	1	10	sca001.g118850.t1	sca001.g118850.t1 [170-198]	PREDICTED: UBIQUITIN /// UBIQUITIN-CONJUGATING ENZYME E2-23 KDA-LIKE /// UBIQUITIN-CONJUGATING ENZYME	0	0	0.635	0.268	0.360448	0.209602	0.760343	0.390445	135462	101785	266329	506104	672458	609955	636358	426984	361715	Phospho [S19(100)]
High	[R].EGEAMSEDEEEDGFLSSSSDEEDEQAAGK.[M]	1xOxidation [M5]; 1xPhospho [S18(98.4)]	1	11	sca001.g118850.t1	sca001.g118850.t1 [170-198]	PREDICTED: UBIQUITIN /// UBIQUITIN-CONJUGATING ENZYME E2-23 KDA-LIKE /// UBIQUITIN-CONJUGATING ENZYME	0	0	0.681	0.384	0.501904	0.274057	0.868253	0.483123	125895	322901	434594	1.10088e+06	623184	1.13041e+06	967945	424280	379479	Phospho [S18(98.4)]
High	[R].EGEAMSEDEEEDGFLSSSSDEEDEQAAGK.[M]	1xDeamidated [Q25]; 1xOxidation [M5]; 1xPhospho [S18(98.2)]	1	10	sca001.g118850.t1	sca001.g118850.t1 [170-198]	PREDICTED: UBIQUITIN /// UBIQUITIN-CONJUGATING ENZYME E2-23 KDA-LIKE /// UBIQUITIN-CONJUGATING ENZYME	0	0	100	100	1e-17	1e-17	7.17173e-17	2.62278e-17	186263	127562	67733.3				527509	533883	439734	Phospho [S18(98.2)]
High	[R].GAASLVEESR.[L]	1xPhospho [S4(100)]	1	1	sca001.g119300.t1	sca001.g119300.t1 [177-186]	PREDICTED: ISOFORM X1 /// ISOFORM X /// ISOFORM X2	0	0	2.349	0.01	0.0262938	1e-17	0.116643	2.62278e-17				201065	399001	586436	715585	937086	977032	Phospho [S4(100)]
High	[K].QRGSDDEASGNESDLEDDSAGSELDDDEDEVDEAYLR.[R]	5xPhospho [S4(100); S9(100); S13(100); S19(100); S22(100)]	1	5	sca001.g119600.t1	sca001.g119600.t1 [908-944]	PREDICTED: PROBABLE IMPORTIN-7 HOMOLOG /// PROBABLE IMPORTIN-7 HOMOLOG ISOFORM X1 /// ARM REPEAT-CONTAINING	1	0	0.19	0.01	0.00136274	1e-17	0.0079805	2.62278e-17				559396	469715	406939	90257.8	97156.4	77135.1	Phospho [S4(100)
High	[K].QRGSDDEASGNESDLEDDSAGSELDDDEDEVDEAYLR.[R]	4xPhospho [S4(100); S19(100); S22(100); S/Y]	1	42	sca001.g119600.t1	sca001.g119600.t1 [908-944]	PREDICTED: PROBABLE IMPORTIN-7 HOMOLOG /// PROBABLE IMPORTIN-7 HOMOLOG ISOFORM X1 /// ARM REPEAT-CONTAINING	1	0	0.19	0.337	0.00213427	0.343969	0.0120961	0.568761	112988	103069	241174	334845	513531	271151	99794.9	55636	51529.9	Phospho [S4(100)
High	[K].QRGSDDEASGNESDLEDDSAGSELDDDEDEVDEAYLR.[R]	1xDeamidated [Q/N]; 4xPhospho [S4(100); S9(100); S13(100); S22(100)]	1	35	sca001.g119600.t1	sca001.g119600.t1 [908-944]	PREDICTED: PROBABLE IMPORTIN-7 HOMOLOG /// PROBABLE IMPORTIN-7 HOMOLOG ISOFORM X1 /// ARM REPEAT-CONTAINING	1	0	100		1e-17		7.17173e-17								232861	137687	92867.9	Phospho [S4(100)
High	[K].QRGSDDEASGNESDLEDDSAGSELDDDEDEVDEAYLR.[R]	1xDeamidated [N/Q]; 5xPhospho [S4(100); S9(100); S13(100); S19(100); S22(100)]	1	24	sca001.g119600.t1	sca001.g119600.t1 [908-944]	PREDICTED: PROBABLE IMPORTIN-7 HOMOLOG /// PROBABLE IMPORTIN-7 HOMOLOG ISOFORM X1 /// ARM REPEAT-CONTAINING	1	0	100		1e-17		7.17173e-17								46764.9	47994.9	49322.3	Phospho [S4(100)
High	[K].ANEVLDTLTSIDDEDSYQQPNPNDPMK.[F]	1xPhospho [T/S/Y]	1	10	sca001.g120050.t1	sca001.g120050.t1 [951-977]	PREDICTED: AT1G65230-LIKE, PARTIAL /// BNAA02G12010D	0	0	0.457	0.314	0.179545	0.271678	0.511246	0.480292	75918.5	99658.9	218033	278143	317035	602455	127080	376415	134303	Phospho [T/S/Y]
High	[R].VEPQHHSPLPQSAR.[R]	1xPhospho [S7(100)]	1	6	sca001.g120050.t1	sca001.g120050.t1 [493-506]	PREDICTED: AT1G65230-LIKE, PARTIAL /// BNAA02G12010D	0	0	100	100	1e-17	1e-17	7.17173e-17	2.62278e-17	8.04331e+06	1.34077e+06	4.50247e+06				1.43703e+06	1.679e+06	1.89195e+06	Phospho [S7(100)]
High	[R].RAGQAPVAVADSGGGEAR.[R]	1xPhospho [S12(100)]	1	5	sca001.g120050.t1	sca001.g120050.t1 [508-525]	PREDICTED: AT1G65230-LIKE, PARTIAL /// BNAA02G12010D	1	0		100		1e-17		2.62278e-17	1.05738e+06	996073	1.07962e+06							Phospho [S12(100)]
High	[R].AGQAPVAVADSGGGEAR.[R]	1xPhospho [S11(100)]	1	8	sca001.g120050.t1	sca001.g120050.t1 [509-525]	PREDICTED: AT1G65230-LIKE, PARTIAL /// BNAA02G12010D	0	0	0.579	0.943	0.210032	0.92131	0.567053	0.971851	2.23277e+06	1.97111e+06	2.8978e+06	2.36797e+06	2.53891e+06	1.71635e+06	1.54373e+06	947290	994183	Phospho [S11(100)]
High	[R].SGSPPPPDEEAALK.[R]	1xPhospho [S3(99.5)]	1	9	sca001.g120450.t2	sca001.g120450.t2 [196-209]	UNKNOWN	0	0	1.27	1.591	0.46406	0.576516	0.8417	0.783613	894804	711339	627084	478774	447228	573089	604712	568016	780698	Phospho [S3(99.5)]
High	[K].AGSLADSFEGADIER.[D]	2xPhospho [S3(100); S7(100)]	1	1	sca001.g120550.t1	sca001.g120550.t1 [33-47]	PREDICTED: GABA TRANSPORTER 1-LIKE /// TRANSMEMBRANE AMINO ACID TRANSPORTER FAMILY /// TRANSMEMBRANE AMINO ACID TRANSPORTER FAMILY 4	0	0		100		1e-17		2.62278e-17	203561	293535	302439							Phospho [S3(100)
High	[R].SVGSAATVPR.[R]	1xPhospho [S1(100)]	1	1	sca003.g100900.t5	sca003.g100900.t5 [549-558]	PREDICTED: DUF506-DOMAIN-CONTAINING	0	0	100	100	1e-17	1e-17	7.17173e-17	2.62278e-17	184565	101764	137827				364734	343273	479160	Phospho [S1(100)]
High	[K].AAPAQGGTQSGTQSGGQAAAGRPAAVNIR.[D]	1xPhospho [T8(100)]	1	10	sca003.g101000.t1	sca003.g101000.t1 [57-85]	PREDICTED: PROTEIN SERINE/THREONINE PHOSPHATASE 2C /// PUTATIVE 2C 11 /// PROTEIN PHOSPHATASE 1K, MITOCHONDRIAL-LIKE	0	0	0.797	0.197	0.642273	0.10036	0.932564	0.210428	88015	409460	935892	1.84181e+06	2.07749e+06	2.15367e+06	1.9796e+06	1.53313e+06	1.71624e+06	Phospho [T8(100)]
High	[K].ALSQIDLTGNIGR.[K]	1xPhospho [S3(100)]	1	7	sca003.g101400.t1	sca003.g101400.t1 [52-64]	UNKNOWN	0	0	0.565	0.412	0.237268	0.430862	0.607608	0.661947	279781	91141	394715	679034	808577	570705	531113	456576	320909	Phospho [S3(100)]
High	[R].AGMELDSDQLESSSDEEK.[E]	4xPhospho [S7(100); S12(100); S13(100); S14(100)]	1	11	sca003.g102500.t1	sca003.g102500.t1 [168-185]	PREDICTED: DEAD-BOX ATP-DEPENDENT RNA HELICASE 28 /// DEAD-BOX ATP-DEPENDENT RNA HELICASE 28-LIKE /// DEAD-BOX ATP-DEPENDENT RNA HELICASE 28-LIKE ISOFORM X1	0	0	0.783	0.338	0.669776	0.312267	0.939801	0.530855	28046.6	162592	241415	753961	425230	714040	590218	630765	549659	Phospho [S7(100)
High	[R].AGMELDSDQLESSSDEEK.[E]	3xPhospho [S12(100); S13(100); S14(100)]	1	30	sca003.g102500.t1	sca003.g102500.t1 [168-185]	PREDICTED: DEAD-BOX ATP-DEPENDENT RNA HELICASE 28 /// DEAD-BOX ATP-DEPENDENT RNA HELICASE 28-LIKE /// DEAD-BOX ATP-DEPENDENT RNA HELICASE 28-LIKE ISOFORM X1	0	0	0.661	0.056	0.362222	0.0037256	0.762551	0.00939871	34720.7	122190	136546	2.16393e+06	1.5995e+06	2.4465e+06	1.43051e+06	1.45525e+06	1.52554e+06	Phospho [S12(100)
High	[R].AGMELDSDQLESSSDEEK.[E]	2xPhospho [S12(100); S14(99.5)]	1	35	sca003.g102500.t1	sca003.g102500.t1 [168-185]	PREDICTED: DEAD-BOX ATP-DEPENDENT RNA HELICASE 28 /// DEAD-BOX ATP-DEPENDENT RNA HELICASE 28-LIKE /// DEAD-BOX ATP-DEPENDENT RNA HELICASE 28-LIKE ISOFORM X1	0	0	0.613	0.053	0.253275	0.0031194	0.632347	0.00789259	134560	99109.5	460462	2.54966e+06	2.83137e+06	2.85859e+06	2.25292e+06	1.73614e+06	1.55917e+06	Phospho [S12(100)
High	[R].AGMELDSDQLESSSDEEK.[E]	1xPhospho [S14(99.6)]	1	14	sca003.g102500.t1	sca003.g102500.t1 [168-185]	PREDICTED: DEAD-BOX ATP-DEPENDENT RNA HELICASE 28 /// DEAD-BOX ATP-DEPENDENT RNA HELICASE 28-LIKE /// DEAD-BOX ATP-DEPENDENT RNA HELICASE 28-LIKE ISOFORM X1	0	0	0.472	0.106	0.0687385	0.0280822	0.254863	0.0660328	138922	191989	486905	1.54826e+06	1.81711e+06	1.27916e+06	1.0779e+06	704856	603580	Phospho [S14(99.6)]
High	[K].AAAADGEGASGDEQDGEDGMTAQQR.[K]	1xPhospho [S10(100)]	1	22	sca003.g102500.t1	sca003.g102500.t1 [722-746]	PREDICTED: DEAD-BOX ATP-DEPENDENT RNA HELICASE 28 /// DEAD-BOX ATP-DEPENDENT RNA HELICASE 28-LIKE /// DEAD-BOX ATP-DEPENDENT RNA HELICASE 28-LIKE ISOFORM X1	0	0	0.919	0.438	0.925674	0.448499	0.99336	0.677984	5208396	6.27137e+06	8.64118e+06	1.36649e+07	1.43155e+07	1.5482e+07	1.3668e+07	1.1354e+07	1.42205e+07	Phospho [S10(100)]
High	[K].AAAADGEGASGDEQDGEDGMTAQQR.[K]	1xOxidation [M20]; 1xPhospho [S10(100)]	1	14	sca003.g102500.t1	sca003.g102500.t1 [722-746]	PREDICTED: DEAD-BOX ATP-DEPENDENT RNA HELICASE 28 /// DEAD-BOX ATP-DEPENDENT RNA HELICASE 28-LIKE /// DEAD-BOX ATP-DEPENDENT RNA HELICASE 28-LIKE ISOFORM X1	0	0	0.828	0.517	0.671666	0.455221	0.940052	0.683893	1.35262e+06	1.72832e+06	2.55846e+06	2.70461e+06	3.34265e+06	3.30125e+06	2.90055e+06	2.76695e+06	2.57384e+06	Phospho [S10(100)]
High	[K].GETVPVSDDEADGDAQLEQR.[E]	1xPhospho [S7(100)]	1	9	sca003.g103150.t3	sca003.g103150.t3 [309-328]	PREDICTED: HISTONE-LYSINE N-METHYLTRANSFERASE /// HISTONE-LYSINE N-METHYLTRANSFERASE EZ1 /// HISTONE-LYSINE N-METHYLTRANSFERASE EZ	0	0	0.371	1.326	0.0164938	0.807973	0.0782512	0.924156	1.97626e+06	2.56438e+06	2.23872e+06	1.52438e+06	1.93453e+06	708955	564815	525352	450628	Phospho [S7(100)]
High	[R].LAAGGQQAGDQSPLQR.[A]	1xPhospho [S12(100)]	1	4	sca003.g103150.t3	sca003.g103150.t3 [547-562]	PREDICTED: HISTONE-LYSINE N-METHYLTRANSFERASE /// HISTONE-LYSINE N-METHYLTRANSFERASE EZ1 /// HISTONE-LYSINE N-METHYLTRANSFERASE EZ	0	0	1.485	0.266	0.230128	0.16929	0.596717	0.329821	215687	255163	384833	810338	1.00954e+06	896818	1.20319e+06	838284	1.39988e+06	Phospho [S12(100)]
High	[R].QGQHDAAGEASQAGPASR.[Q]	1xPhospho [S11(100)]	1	2	sca003.g103150.t3	sca003.g103150.t3 [155-172]	PREDICTED: HISTONE-LYSINE N-METHYLTRANSFERASE /// HISTONE-LYSINE N-METHYLTRANSFERASE EZ1 /// HISTONE-LYSINE N-METHYLTRANSFERASE EZ	0	0	0.749	0.778	0.722591	0.918068	0.956755	0.970954	156341	178249	267968	332834	223252	344567	219669	167154	303404	Phospho [S11(100)]
High	[R].SGGSAGSGSGGVASSSGAAR.[E]	1xPhospho [S1(100)]	1	10	sca003.g103150.t3	sca003.g103150.t3 [612-631]	PREDICTED: HISTONE-LYSINE N-METHYLTRANSFERASE /// HISTONE-LYSINE N-METHYLTRANSFERASE EZ1 /// HISTONE-LYSINE N-METHYLTRANSFERASE EZ	0	0	0.944	0.733	0.976975	0.839498	0.99793	0.938519	205534	21742.7	265979	280356	159316	122633	201696	150351	181335	Phospho [S1(100)]
High	[R].RTTQEENVSLGPATR.[E]	1xPhospho [T3(100)]	1	15	sca003.g103700.t1	sca003.g103700.t1 [6-20]	PREDICTED: 40S RIBOSOMAL /// 40S RIBOSOMAL-2-LIKE /// 40S RIBOSOMAL-	1	0	0.81	0.01	0.754384	1e-17	0.966781	2.62278e-17				882760	680603	571482	715307	462550	785348	Phospho [T3(100)]
High	[R].TTQEENVSLGPATR.[E]	1xPhospho [S8(100)]	1	30	sca003.g103700.t1	sca003.g103700.t1 [7-20]	PREDICTED: 40S RIBOSOMAL /// 40S RIBOSOMAL-2-LIKE /// 40S RIBOSOMAL-	0	0	1.068	0.155	0.689556	0.0890706	0.945644	0.189329	2.58188e+06	4.24672e+06	8.80163e+06	2.29185e+07	2.73967e+07	4.16348e+07	2.92518e+07	2.92711e+07	3.17161e+07	Phospho [S8(100)]
High	[R].IEDVTPIPTDSTR.[R]	1xPhospho [S11(99.6)]	1	8	sca003.g103700.t1	sca003.g103700.t1 [222-234]	PREDICTED: 40S RIBOSOMAL /// 40S RIBOSOMAL-2-LIKE /// 40S RIBOSOMAL-	0	0	0.96	0.01	0.940448	1e-17	0.993882	2.62278e-17				551104	697868	703910	739034	670215	664319	Phospho [S11(99.6)]
High	[R].TTQEENVSLGPATR.[E]	1xDeamidated [Q/N]; 1xPhospho [S8(100)]	1	13	sca003.g103700.t1	sca003.g103700.t1 [7-20]	PREDICTED: 40S RIBOSOMAL /// 40S RIBOSOMAL-2-LIKE /// 40S RIBOSOMAL-	0	0	1.336	0.106	0.361664	0.0246738	0.762145	0.0585116	117666	204907	540426	1.53031e+06	1.93725e+06	2.39074e+06	2.6316e+06	2.58744e+06	2.52932e+06	Phospho [S8(100)]
High	[R].SQSPALSGGMAALR.[V]	2xPhospho [S3(100); S7(100)]	1	1	sca003.g103850.t2	sca003.g103850.t2 [81-94]	PREDICTED: HISTONE DEACETYLASE 15-LIKE /// HISTONE DEACETYLASE 15 /// HISTONE DEACETYLASE	0	0	2.683	0.268	0.0127532	0.193729	0.0622896	0.366771	25545.4	77371.2	136457	174166	226901	509005	467291	649434	729494	Phospho [S3(100)
High	[R].RPPPGLDGDEAETDTPHQQYR.[G]	1xPhospho [T15(100)]	1	14	sca003.g103850.t2	sca003.g103850.t2 [688-708]	PREDICTED: HISTONE DEACETYLASE 15-LIKE /// HISTONE DEACETYLASE 15 /// HISTONE DEACETYLASE	0	0		100		1e-17		2.62278e-17	467593	487412	428420							Phospho [T15(100)]
High	[R].QQPGWQDGSDSEQQRPDAAAAAAAAAAADAAAR.[Y]	1xPhospho [S9(99.4)]	1	13	sca003.g103900.t1	sca003.g103900.t1 [104-136]	PREDICTED: OTU DOMAIN-CONTAINING /// OTU DOMAIN-CONTAINING-LIKE ISOFORM X /// OTU DOMAIN-CONTAINING-LIKE ISOFORM X3	0	0		100		1e-17		2.62278e-17	226029	291079	218466							Phospho [S9(99.4)]
High	[R].QQPGWQDGSDSEQQRPDAAAAAAAAAAADAAAR.[Y]	1xDeamidated [Q]; 1xPhospho [S9(99.4)]	1	20	sca003.g103900.t1	sca003.g103900.t1 [104-136]	PREDICTED: OTU DOMAIN-CONTAINING /// OTU DOMAIN-CONTAINING-LIKE ISOFORM X /// OTU DOMAIN-CONTAINING-LIKE ISOFORM X3	0	0		100		1e-17		2.62278e-17	227700	208141	220866							Phospho [S9(99.4)]
High	[-].MQEVPVTYVVPSSEQDSPEGTDEDEELQR.[A]	1xAcetyl [N-Term]; 1xPhospho [S17(100)]	1	8	sca003.g103900.t1	sca003.g103900.t1 [1-29]	PREDICTED: OTU DOMAIN-CONTAINING /// OTU DOMAIN-CONTAINING-LIKE ISOFORM X /// OTU DOMAIN-CONTAINING-LIKE ISOFORM X3	0	0	0.851	2.499	0.886625	0.263097	0.99013	0.46804	502794	454756	480595	259085	140118	192338	127074	136168	163604	Phospho [S17(100)]
High	[M].SDGGESPKSVQEAPAAAAPGEPMDLNTAIQVVMK.[K]	4xPhospho [S1(100); S6(100); S9(100); T27(100)]	1	3	sca003.g104450.t1	sca003.g104450.t1 [2-35]	PREDICTED: 40S RIBOSOMAL-LIKE /// 40S RIBOSOMAL /// L30E-LIKE	1	0	0.353	15.407	0.113982	0.00371574	0.370777	0.00937614	707359	620601	306225	89806.4	40279.4	4244.69	5334.15	14209.8	10386.9	Phospho [S1(100)
High	[M].SDGGESPKSVQEAPAAAAPGEPMDLNTAIQVVMK.[K]	2xOxidation [M23; M33]; 4xPhospho [S1(100); S6(100); S9(100); T27(100)]	1	1	sca003.g104450.t1	sca003.g104450.t1 [2-35]	PREDICTED: 40S RIBOSOMAL-LIKE /// 40S RIBOSOMAL /// L30E-LIKE	1	0	0.755	0.967	0.722157	0.933963	0.956755	0.973679	191467	152695	199632	113632	204471	206410	85848.8	282239	78481.7	Phospho [S1(100)
High	[K].SVQEAPAAAAPGEPMDLNTAIQVVMK.[K]	2xOxidation [M15; M25]; 1xPhospho [S1(100)]	1	82	sca003.g104450.t1	sca003.g104450.t1 [10-35]	PREDICTED: 40S RIBOSOMAL-LIKE /// 40S RIBOSOMAL /// L30E-LIKE	0	0	0.779	0.599	0.527763	0.635256	0.882483	0.82572	3.27747e+07	4.67524e+07	5.75982e+07	7.86344e+07	7.80691e+07	7.68377e+07	6.80035e+07	5.30769e+07	5.9836e+07	Phospho [S1(100)]
High	[K].SVQEAPAAAAPGEPMDLNTAIQVVMK.[K]	2xDeamidated [N18; Q]; 2xOxidation [M15; M25]; 1xPhospho [S1(100)]	1	3	sca003.g104450.t1	sca003.g104450.t1 [10-35]	PREDICTED: 40S RIBOSOMAL-LIKE /// 40S RIBOSOMAL /// L30E-LIKE	0	0	100	100	1e-17	1e-17	7.17173e-17	2.62278e-17	122593	141052	155571				318652	259849	512609	Phospho [S1(100)]
High	[K].SVQEAPAAAAPGEPMDLNTAIQVVMK.[K]	2xDeamidated [N18; Q]; 1xOxidation [M]; 1xPhospho [S1(100)]	1	5	sca003.g104450.t1	sca003.g104450.t1 [10-35]	PREDICTED: 40S RIBOSOMAL-LIKE /// 40S RIBOSOMAL /// L30E-LIKE	0	0	0.01	0.856	1e-17	0.962768	7.17173e-17	0.985739	91811.6	188483	211937	340360	220304	198142				Phospho [S1(100)]
High	[K].SVQEAPAAAAPGEPMDLNTAIQVVMK.[K]	1xPhospho [S1(100)]	1	73	sca003.g104450.t1	sca003.g104450.t1 [10-35]	PREDICTED: 40S RIBOSOMAL-LIKE /// 40S RIBOSOMAL /// L30E-LIKE	0	0	1.039	0.98	0.785076	0.9275	0.973973	0.972556	4.33567e+06	4.76091e+06	4.46645e+06	4.42574e+06	4.24192e+06	5.75698e+06	5.34395e+06	4.40896e+06	4.04259e+06	Phospho [S1(100)]
High	[K].SVQEAPAAAAPGEPMDLNTAIQVVMK.[K]	1xOxidation [M]; 1xPhospho [S1(100)]	1	215	sca003.g104450.t1	sca003.g104450.t1 [10-35]	PREDICTED: 40S RIBOSOMAL-LIKE /// 40S RIBOSOMAL /// L30E-LIKE	0	4	0.82	0.682	0.643259	0.721903	0.933341	0.876438	3.18798e+07	3.39752e+07	4.42184e+07	4.67187e+07	4.8009e+07	6.48327e+07	3.83089e+07	4.90464e+07	3.8234e+07	Phospho [S1(100)]
High	[M].SDGGESPKSVQEAPAAAAPGEPMDLNTAIQVVMK.[K]	1xDeamidated [N/Q]; 4xPhospho [S1(100); S6(100); S9(100); T27(100)]	1	4	sca003.g104450.t1	sca003.g104450.t1 [2-35]	PREDICTED: 40S RIBOSOMAL-LIKE /// 40S RIBOSOMAL /// L30E-LIKE	1	0	100	100	1e-17	1e-17	7.17173e-17	2.62278e-17	2.58692e+06	1.44212e+06	354649				63385.9	90269.3	90002	Phospho [S1(100)
High	[K].SVQEAPAAAAPGEPMDLNTAIQVVMK.[K]	1xDeamidated [N/Q]; 2xOxidation [M15; M25]; 1xPhospho [S1(100)]	1	33	sca003.g104450.t1	sca003.g104450.t1 [10-35]	PREDICTED: 40S RIBOSOMAL-LIKE /// 40S RIBOSOMAL /// L30E-LIKE	0	0	0.721	0.856	0.480146	0.816936	0.853042	0.928116	1.90474e+06	1.98286e+06	1.51685e+06	2.16581e+06	2.31706e+06	2.34777e+06	1.91988e+06	1.6696e+06	1.0698e+06	Phospho [S1(100)]
High	[K].SVQEAPAAAAPGEPMDLNTAIQVVMK.[K]	1xDeamidated [N/Q]; 1xPhospho [S1(100)]	1	34	sca003.g104450.t1	sca003.g104450.t1 [10-35]	PREDICTED: 40S RIBOSOMAL-LIKE /// 40S RIBOSOMAL /// L30E-LIKE	0	0	0.815	1.183	0.761826	0.760556	0.968618	0.90097	545200	685120	542601	460890	486998	545287	375820	548722	392301	Phospho [S1(100)]
High	[K].SVQEAPAAAAPGEPMDLNTAIQVVMK.[K]	1xDeamidated [N/Q]; 1xOxidation [M]; 1xPhospho [S1(100)]	1	44	sca003.g104450.t1	sca003.g104450.t1 [10-35]	PREDICTED: 40S RIBOSOMAL-LIKE /// 40S RIBOSOMAL /// L30E-LIKE	0	0	0.6	0.244	0.224792	0.16218	0.588229	0.318132	423979	442808	641493	1.73573e+06	1.84411e+06	1.63193e+06	1.41758e+06	1.10623e+06	758321	Phospho [S1(100)]
High	[M].SDGGESPKSVQEAPAAAAPGEPMDLNTAIQVVMK.[K]	1xAcetyl [N-Term]; 3xPhospho [S1(100); S6(100); S9(100)]	1	359	sca003.g104450.t1	sca003.g104450.t1 [2-35]	PREDICTED: 40S RIBOSOMAL-LIKE /// 40S RIBOSOMAL /// L30E-LIKE	1	0	0.796	0.73	0.576022	0.767855	0.908517	0.905636	7.9572e+07	8.53159e+07	1.08024e+08	1.09058e+08	1.42519e+08	1.15775e+08	9.47811e+07	1.01671e+08	9.21774e+07	Phospho [S1(100)
High	[M].SDGGESPKSVQEAPAAAAPGEPMDLNTAIQVVMK.[K]	1xAcetyl [N-Term]; 2xPhospho [S/T]	1	54	sca003.g104450.t1	sca003.g104450.t1 [2-35]	PREDICTED: 40S RIBOSOMAL-LIKE /// 40S RIBOSOMAL /// L30E-LIKE	1	0	0.787	0.358	0.639292	0.311228	0.931486	0.529822	461900	538081	903356	1.52306e+06	1.50422e+06	1.50848e+06	1.22627e+06	1.18337e+06	842556	Phospho [S/T]
High	[M].SDGGESPKSVQEAPAAAAPGEPMDLNTAIQVVMK.[K]	1xAcetyl [N-Term]; 2xOxidation [M23; M33]; 3xPhospho [S1(100); S6(100); S9(100)]	1	105	sca003.g104450.t1	sca003.g104450.t1 [2-35]	PREDICTED: 40S RIBOSOMAL-LIKE /// 40S RIBOSOMAL /// L30E-LIKE	1	0	1.159	0.655	0.506344	0.694471	0.870793	0.860211	1.31555e+07	2.08214e+07	2.74277e+07	3.49418e+07	3.17792e+07	3.66142e+07	4.10147e+07	3.68299e+07	2.62185e+07	Phospho [S1(100)
High	[M].SDGGESPKSVQEAPAAAAPGEPMDLNTAIQVVMK.[K]	1xAcetyl [N-Term]; 2xOxidation [M23; M33]; 2xPhospho [S6(100); S9(100)]	1	86	sca003.g104450.t1	sca003.g104450.t1 [2-35]	PREDICTED: 40S RIBOSOMAL-LIKE /// 40S RIBOSOMAL /// L30E-LIKE	1	0	0.857	0.126	0.722966	0.043226	0.956755	0.0987393	704811	724488	1.63478e+06	5.74065e+06	5.76938e+06	8.76344e+06	6.04051e+06	4.94428e+06	2.83382e+06	Phospho [S6(100)
High	[-].MSDGGESPKSVQEAPAAAAPGEPMDLNTAIQVVMK.[K]	1xAcetyl [N-Term]; 2xDeamidated [Q12; N27]; 1xPhospho [S/T]	1	9	sca003.g104450.t1	sca003.g104450.t1 [1-35]	PREDICTED: 40S RIBOSOMAL-LIKE /// 40S RIBOSOMAL /// L30E-LIKE	1	0	1.332	0.49	0.416798	0.497086	0.807162	0.721613	95902.7	114168	97762.3	195735	114595	244084	260773	312453	145612	Phospho [S/T]
High	[-].MSDGGESPKSVQEAPAAAAPGEPMDLNTAIQVVMK.[K]	1xAcetyl [N-Term]; 2xDeamidated [Q12; N/Q]; 1xOxidation [M]; 1xPhospho [S/T]	1	39	sca003.g104450.t1	sca003.g104450.t1 [1-35]	PREDICTED: 40S RIBOSOMAL-LIKE /// 40S RIBOSOMAL /// L30E-LIKE	1	0	1.03	0.347	0.772658	0.325875	0.970839	0.547085	248983	441193	627911	1.16001e+06	1.21157e+06	1.8073e+06	1.19464e+06	1.55055e+06	1.14811e+06	Phospho [S/T]
High	[M].SDGGESPKSVQEAPAAAAPGEPMDLNTAIQVVMK.[K]	1xAcetyl [N-Term]; 2xDeamidated [Q11; Q/N]; 2xOxidation [M23; M33]; 3xPhospho [S1(100); S6(100); S9(100)]	1	19	sca003.g104450.t1	sca003.g104450.t1 [2-35]	PREDICTED: 40S RIBOSOMAL-LIKE /// 40S RIBOSOMAL /// L30E-LIKE	1	0	0.754	0.01	0.728304	1e-17	0.959025	2.62278e-17				194724	502689	450224	326511	378993	173024	Phospho [S1(100)
High	[-].MSDGGESPKSVQEAPAAAAPGEPMDLNTAIQVVMK.[K]	1xAcetyl [N-Term]; 1xOxidation [M34]; 2xPhospho [S/T]	1	6	sca003.g104450.t1	sca003.g104450.t1 [1-35]	PREDICTED: 40S RIBOSOMAL-LIKE /// 40S RIBOSOMAL /// L30E-LIKE	1	0	0.01	0.18	1e-17	0.103139	7.17173e-17	0.21551	36859.3	35584.9	31677.2	165062	197650	194447				Phospho [S/T]
High	[M].SDGGESPKSVQEAPAAAAPGEPMDLNTAIQVVMK.[K]	1xAcetyl [N-Term]; 1xOxidation [M]; 3xPhospho [S1(100); S6(100); S9(100)]	1	69	sca003.g104450.t1	sca003.g104450.t1 [2-35]	PREDICTED: 40S RIBOSOMAL-LIKE /// 40S RIBOSOMAL /// L30E-LIKE	1	0	0.871	0.909	0.789466	0.923591	0.973973	0.97237	1.80389e+07	1.72948e+07	2.00311e+07	1.98473e+07	2.55362e+07	1.60015e+07	1.7284e+07	2.53953e+07	1.28233e+07	Phospho [S1(100)
High	[M].SDGGESPKSVQEAPAAAAPGEPMDLNTAIQVVMK.[K]	1xAcetyl [N-Term]; 1xOxidation [M]; 2xPhospho [S6(100); S9(100)]	1	91	sca003.g104450.t1	sca003.g104450.t1 [2-35]	PREDICTED: 40S RIBOSOMAL-LIKE /// 40S RIBOSOMAL /// L30E-LIKE	1	0	0.884	0.305	0.84253	0.240014	0.981096	0.435998	987931	1.65081e+06	2.25912e+06	6.85949e+06	4.15009e+06	7.41231e+06	6.06476e+06	3.81815e+06	4.1994e+06	Phospho [S6(100)
High	[M].SDGGESPKSVQEAPAAAAPGEPMDLNTAIQVVMK.[K]	1xAcetyl [N-Term]; 1xDeamidated [Q11]; 2xOxidation [M23; M33]; 2xPhospho [S6(99.1); S9(100)]	1	13	sca003.g104450.t1	sca003.g104450.t1 [2-35]	PREDICTED: 40S RIBOSOMAL-LIKE /// 40S RIBOSOMAL /// L30E-LIKE	1	0		100		1e-17		2.62278e-17	150779	82748.3	62171.5							Phospho [S6(99.1)
High	[M].SDGGESPKSVQEAPAAAAPGEPMDLNTAIQVVMK.[K]	1xAcetyl [N-Term]; 1xDeamidated [Q/N]; 2xOxidation [M23; M33]; 3xPhospho [S1(100); S6(100); S9(100)]	1	64	sca003.g104450.t1	sca003.g104450.t1 [2-35]	PREDICTED: 40S RIBOSOMAL-LIKE /// 40S RIBOSOMAL /// L30E-LIKE	1	0	0.651	0.281	0.334287	0.234665	0.73609	0.427862	313360	241651	743930	1.11514e+06	1.68753e+06	1.43593e+06	1.38978e+06	1.01874e+06	935308	Phospho [S1(100)
High	[M].SDGGESPKSVQEAPAAAAPGEPMDLNTAIQVVMK.[K]	1xAcetyl [N-Term]; 1xDeamidated [N/Q]; 3xPhospho [S1(100); S6(100); S9(100)]	1	30	sca003.g104450.t1	sca003.g104450.t1 [2-35]	PREDICTED: 40S RIBOSOMAL-LIKE /// 40S RIBOSOMAL /// L30E-LIKE	1	0	0.17	1.216	0.00217911	0.66396	0.0123418	0.842028	340384	315938	317191	279991	359411	181587	20857	61059.5	63135.8	Phospho [S1(100)
High	[M].SDGGESPKSVQEAPAAAAPGEPMDLNTAIQVVMK.[K]	1xAcetyl [N-Term]; 1xDeamidated [N/Q]; 1xOxidation [M]; 3xPhospho [S1(100); S6(100); S9(100)]	1	37	sca003.g104450.t1	sca003.g104450.t1 [2-35]	PREDICTED: 40S RIBOSOMAL-LIKE /// 40S RIBOSOMAL /// L30E-LIKE	1	0	0.852	0.223	0.850539	0.136771	0.98268	0.275195	194546	378817	466878	1.33868e+06	1.70198e+06	1.82354e+06	1.52376e+06	1.45089e+06	1.26092e+06	Phospho [S1(100)
High	[K].RSRSPSPLPHPGYR.[H]	3xPhospho [S2(100); S4(100); S6(100)]	1	6	sca003.g104500.t1	sca003.g104500.t1 [586-599]	PREDICTED: SERINE/THREONINE-PROTEIN KINASE SRPK-LIKE ISOFORM 1 /// LOW QUALITY: SRSF 2-LIKE /// PROTEIN KINASE DSK1	2	0		100		1e-17		2.62278e-17	1.57101e+06	1.57171e+06	624736							Phospho [S2(100)
High	[R].SPSPLPHPGYR.[H]	2xPhospho [S1(100); S3(100)]	1	22	sca003.g104500.t1	sca003.g104500.t1 [589-599]	PREDICTED: SERINE/THREONINE-PROTEIN KINASE SRPK-LIKE ISOFORM 1 /// LOW QUALITY: SRSF 2-LIKE /// PROTEIN KINASE DSK1	0	0	0.892	0.462	0.948689	0.432551	0.993882	0.663441	526153	711817	1.06288e+06	1.65793e+06	1.54022e+06	1.50452e+06	1.45916e+06	1.46855e+06	1.3423e+06	Phospho [S1(100)
High	[R].HHSPAAAPAPPAAGAQQPAK.[A]	1xPhospho [S3(100)]	1	25	sca003.g104500.t1	sca003.g104500.t1 [600-619]	PREDICTED: SERINE/THREONINE-PROTEIN KINASE SRPK-LIKE ISOFORM 1 /// LOW QUALITY: SRSF 2-LIKE /// PROTEIN KINASE DSK1	0	0	1.185	8.67	0.396572	0.0511843	0.789611	0.115059	1.78568e+07	1.87222e+07	1.17919e+07	2.05965e+06	1.25664e+06	2.00272e+06	1.43599e+06	1.48926e+06	2.73647e+06	Phospho [S3(100)]
High	[K].VSAVGASDEAGGR.[A]	1xPhospho [S7(100)]	1	1	sca003.g104950.t1	sca003.g104950.t1 [213-225]	UNKNOWN	0	0	2.012	0.01	0.106843	1e-17	0.352546	2.62278e-17				117784	189335	100681	237033	257943	360597	Phospho [S7(100)]
High	[M].AESDGEEDFHFWGTPVEDEVEMR.[A]	1xAcetyl [N-Term]; 1xOxidation [M22]; 1xPhospho [S3(100)]	1	2	sca003.g105050.t1	sca003.g105050.t1 [2-24]	PREDICTED: G PATCH DOMAIN-CONTAINING-LIKE /// G PATCH DOMAIN-CONTAINING ISOFORM X1 /// G PATCH DOMAIN-CONTAINING	0	0	1.003	1.496	0.866395	0.59895	0.986113	0.799311	203180	248229	205516	135776	159181	151105	319597	159598	83787	Phospho [S3(100)]
High	[K].GAAAAESEGGSEGGAAAASSDVSGAAAAADSK.[A]	3xPhospho [S7(98.9); S20(98.9); S23(100)]	1	3	sca003.g105250.t1	sca003.g105250.t1 [538-569]	UNKNOWN	0	0	0.877	0.01	0.967358	1e-17	0.996586	2.62278e-17				313304	296573	380893	388812	260148	330072	Phospho [S7(98.9)
High	[K].GAAAAESEGGSEGGAAAASSDVSGAAAAADSK.[A]	1xPhospho [S]	1	20	sca003.g105250.t1	sca003.g105250.t1 [538-569]	UNKNOWN	0	0	0.712	1.442	0.55883	0.556915	0.899164	0.767985	871196	861884	898461	687821	597794	610678	489949	393154	462454	Phospho [S]
High	[K].SSEGLGTLEGYSGYGAEQGTPALR.[E]	1xPhospho [T20(100)]	1	9	sca003.g105450.t6	sca003.g105450.t6 [100-123]	PREDICTED: LL-DIAMINOPIMELATE AMINOTRANSFERASE /// LL-DIAMINOPIMELATE AMINOTRANSFERASE, CHLOROPLASTIC /// CHAIN A, CRYSTAL STRUCTURE OF LL-DIAMINOPIMELATE AMINOTRANSFERASE FROM ARABIDOPSIS THALIANA COMPLEXED WITH L-MALATE ION &GT;GI|152149570|PDB|2Z1Z|B CHAIN B, CRYSTAL STRUCTURE OF LL-DIAMINOPIMELATE AMINOTRANSFERASE FROM ARABIDOPSIS THALIANA COMPLEXED WITH L-MALATE ION &GT;GI|209447532|PDB|3EI5…	0	0		100		1e-17		2.62278e-17	138125	131263	346687							Phospho [T20(100)]
High	[R].LASDAEEAAGAGTQR.[T]	1xPhospho [S3(100)]	1	4	sca003.g105550.t1	sca003.g105550.t1 [102-116]	UNKNOWN	0	0	1.108	0.653	0.648284	0.782729	0.934588	0.912977	588158	687404	716729	900877	1.05993e+06	946809	998158	985151	1.13555e+06	Phospho [S3(100)]
High	[R].LEAALEASHDEDDAGK.[A]	1xPhospho [S8(100)]	1	4	sca003.g105600.t3	sca003.g105600.t3 [500-515]	UNKNOWN	0	0	0.881	1.504	0.786186	0.754984	0.973973	0.897781	7.74264e+06	8.868e+06	5.89383e+06	5.14759e+06	5.04998e+06	5.88543e+06	4.94416e+06	4.44708e+06	5.12776e+06	Phospho [S8(100)]
High	[R].QDSAAAATAGTAAAAVLEEADR.[W]	1xPhospho [S3(100)]	1	4	sca003.g105800.t1	sca003.g105800.t1 [705-726]	PREDICTED: AUTOPHAGY-RELATED-LIKE /// AUTOPHAGY-RELATED-LIKE ISOFORM X1 /// AUTOPHAGY	0	0		100		1e-17		2.62278e-17	186950	225661	101781							Phospho [S3(100)]
High	[R].NLYAGQLADVEPIAAAFLPSGPGSPK.[A]	1xPhospho [S24(100)]	1	3	sca003.g105800.t1	sca003.g105800.t1 [620-645]	PREDICTED: AUTOPHAGY-RELATED-LIKE /// AUTOPHAGY-RELATED-LIKE ISOFORM X1 /// AUTOPHAGY	0	0	100	100	1e-17	1e-17	7.17173e-17	2.62278e-17	155634	195127	144756				61967.3	57542.5	63323.7	Phospho [S24(100)]
High	[R].SIESIDNFDK.[I]	1xPhospho [S4(100)]	1	1	sca003.g106200.t1	sca003.g106200.t1 [497-506]	PREDICTED: SERINE/THREONINE-PROTEIN KINASE ATPK2/ATPK19-LIKE /// PUTATIVE RIBOSOMAL S6 KINASE /// SERINE/THREONINE 2	0	0	0.546	0.01	0.291334	1e-17	0.686484	2.62278e-17				411908	448698	395739	304110	214712	215889	Phospho [S4(100)]
High	[R].EAAAALRPEDYGQSEGSSEEEDSESEEESDEEGPTLGR.[A]	5xPhospho [S18(100); S23(100); S25(100); S29(100); S/Y/T]	1	9	sca003.g106250.t1	sca003.g106250.t1 [169-206]	PREDICTED: SOMETHING ABOUT SILENCING /// SOMETHING ABOUT SILENCING ISOFORM X2 /// SAS10/UTP3/C1D FAMILY	0	0	1.564	0.01	0.238898	1e-17	0.610146	2.62278e-17				400132	135556	284191	526927	311891	444334	Phospho [S18(100)
High	[R].EAAAALRPEDYGQSEGSSEEEDSESEEESDEEGPTLGR.[A]	3xPhospho [S18(99.2); S23(100); S29(100)]	1	13	sca003.g106250.t1	sca003.g106250.t1 [169-206]	PREDICTED: SOMETHING ABOUT SILENCING /// SOMETHING ABOUT SILENCING ISOFORM X2 /// SAS10/UTP3/C1D FAMILY	0	0	0.59	0.284	0.260465	0.180009	0.643496	0.346388	254497	206571	637653	897107	1.6774e+06	1.18951e+06	669300	813404	701619	Phospho [S18(99.2)
High	[R].EAAAALRPEDYGQSEGSSEEEDSESEEESDEEGPTLGR.[A]	2xPhospho [S23(100); S29(100)]	1	13	sca003.g106250.t1	sca003.g106250.t1 [169-206]	PREDICTED: SOMETHING ABOUT SILENCING /// SOMETHING ABOUT SILENCING ISOFORM X2 /// SAS10/UTP3/C1D FAMILY	0	0	0.658	0.443	0.384566	0.510318	0.782257	0.732637	296991	525719	703534	1.34112e+06	1.18634e+06	1.00292e+06	967965	780325	609371	Phospho [S23(100)
High	[R].DEPELPSDMEDEIEK.[H]	1xPhospho [S7(100)]	1	26	sca003.g106250.t1	sca003.g106250.t1 [18-32]	PREDICTED: SOMETHING ABOUT SILENCING /// SOMETHING ABOUT SILENCING ISOFORM X2 /// SAS10/UTP3/C1D FAMILY	0	0	0.737	0.663	0.416808	0.702722	0.807162	0.865546	11637579	7.74191e+06	1.60041e+07	1.75452e+07	1.82967e+07	2.25692e+07	1.57951e+07	1.34805e+07	1.65792e+07	Phospho [S7(100)]
High	[R].EAAAALRPEDYGQSEGSSEEEDSESEEESDEEGPTLGR.[A]	1xPhospho [S29(100)]	1	5	sca003.g106250.t1	sca003.g106250.t1 [169-206]	PREDICTED: SOMETHING ABOUT SILENCING /// SOMETHING ABOUT SILENCING ISOFORM X2 /// SAS10/UTP3/C1D FAMILY	0	0	0.479	0.01	0.109383	1e-17	0.359697	2.62278e-17				1.12852e+06	1.52668e+06	722084	541113	349901	448857	Phospho [S29(100)]
High	[K].RAYYGADLADLEGSEEEEDMRDEEEEALR.[L]	1xPhospho [S14(100)]	1	9	sca003.g106250.t1	sca003.g106250.t1 [137-165]	PREDICTED: SOMETHING ABOUT SILENCING /// SOMETHING ABOUT SILENCING ISOFORM X2 /// SAS10/UTP3/C1D FAMILY	2	0	2.257	12.832	0.0712153	0.00530474	0.261841	0.0132882	31826.1	1.55188e+06	1.51057e+06	162002	110772	117722	248273	250006	289402	Phospho [S14(100)]
High	[R].AYYGADLADLEGSEEEEDMRDEEEEALR.[L]	1xPhospho [S13(100)]	1	15	sca003.g106250.t1	sca003.g106250.t1 [138-165]	PREDICTED: SOMETHING ABOUT SILENCING /// SOMETHING ABOUT SILENCING ISOFORM X2 /// SAS10/UTP3/C1D FAMILY	1	0	1.063	2.074	0.732832	0.56445	0.960275	0.773747	5.50997e+06	6.13097e+06	4.50008e+06	2.65611e+06	2.9281e+06	2.42389e+06	2.82321e+06	3.45772e+06	2.41245e+06	Phospho [S13(100)]
High	[R].AARDEPELPSDMEDEIEK.[H]	1xPhospho [S10(100)]	1	22	sca003.g106250.t1	sca003.g106250.t1 [15-32]	PREDICTED: SOMETHING ABOUT SILENCING /// SOMETHING ABOUT SILENCING ISOFORM X2 /// SAS10/UTP3/C1D FAMILY	1	0	1.032	1.112	0.730371	0.960527	0.959876	0.98511	1.47183e+06	2.07922e+06	2.62439e+06	2.09773e+06	1.87022e+06	1.37139e+06	1.49146e+06	2.11701e+06	1.41484e+06	Phospho [S10(100)]
High	[R].DEPELPSDMEDEIEK.[H]	1xOxidation [M9]; 1xPhospho [S7(100)]	1	27	sca003.g106250.t1	sca003.g106250.t1 [18-32]	PREDICTED: SOMETHING ABOUT SILENCING /// SOMETHING ABOUT SILENCING ISOFORM X2 /// SAS10/UTP3/C1D FAMILY	0	0	0.81	0.521	0.611639	0.504111	0.923049	0.727648	3.45016e+06	3.65187e+06	4.00168e+06	6.62405e+06	7.024e+06	6.64981e+06	6.55984e+06	5.41557e+06	5.38403e+06	Phospho [S7(100)]
High	[K].RAYYGADLADLEGSEEEEDMRDEEEEALR.[L]	1xOxidation [M20]; 1xPhospho [S14(100)]	1	5	sca003.g106250.t1	sca003.g106250.t1 [137-165]	PREDICTED: SOMETHING ABOUT SILENCING /// SOMETHING ABOUT SILENCING ISOFORM X2 /// SAS10/UTP3/C1D FAMILY	2	0		100		1e-17		2.62278e-17	963263	307704	784281							Phospho [S14(100)]
High	[R].AYYGADLADLEGSEEEEDMRDEEEEALR.[L]	1xOxidation [M19]; 1xPhospho [S13(100)]	1	14	sca003.g106250.t1	sca003.g106250.t1 [138-165]	PREDICTED: SOMETHING ABOUT SILENCING /// SOMETHING ABOUT SILENCING ISOFORM X2 /// SAS10/UTP3/C1D FAMILY	1	0	0.872	1.543	0.856116	0.682546	0.9841	0.852811	2.24271e+06	2.27236e+06	1.67634e+06	1.21644e+06	1.49069e+06	1.08624e+06	1.06105e+06	1.31616e+06	893248	Phospho [S13(100)]
High	[R].AARDEPELPSDMEDEIEK.[H]	1xOxidation [M12]; 1xPhospho [S10(100)]	1	12	sca003.g106250.t1	sca003.g106250.t1 [15-32]	PREDICTED: SOMETHING ABOUT SILENCING /// SOMETHING ABOUT SILENCING ISOFORM X2 /// SAS10/UTP3/C1D FAMILY	1	0	0.649	0.821	0.363672	0.983047	0.763084	0.994185	617738	692721	1.06456e+06	915385	843629	391289	594349	432492	331214	Phospho [S10(100)]
High	[R].EAAAALRPEDYGQSEGSSEEEDSESEEESDEEGPTLGR.[A]	1xDeamidated [Q13]; 3xPhospho [S17(98.6); S23(100); S29(100)]	1	19	sca003.g106250.t1	sca003.g106250.t1 [169-206]	PREDICTED: SOMETHING ABOUT SILENCING /// SOMETHING ABOUT SILENCING ISOFORM X2 /// SAS10/UTP3/C1D FAMILY	0	0	1.727	0.198	0.151497	0.158118	0.456865	0.311228	165277	41864.1	73541.3	834923	147541	562787	1.33546e+06	572092	971922	Phospho [S17(98.6)
High	[R].EAAAALRPEDYGQSEGSSEEEDSESEEESDEEGPTLGR.[A]	1xDeamidated [Q13]; 2xPhospho [S23(99.4); S29(100)]	1	12	sca003.g106250.t1	sca003.g106250.t1 [169-206]	PREDICTED: SOMETHING ABOUT SILENCING /// SOMETHING ABOUT SILENCING ISOFORM X2 /// SAS10/UTP3/C1D FAMILY	0	0		100		1e-17		2.62278e-17	187650	290902	368085							Phospho [S23(99.4)
High	[R].EAAAALRPEDYGQSEGSSEEEDSESEEESDEEGPTLGR.[A]	1xDeamidated [Q13]; 1xPhospho [S29(100)]	1	17	sca003.g106250.t1	sca003.g106250.t1 [169-206]	PREDICTED: SOMETHING ABOUT SILENCING /// SOMETHING ABOUT SILENCING ISOFORM X2 /// SAS10/UTP3/C1D FAMILY	0	0	100		1e-17		7.17173e-17								384781	373935	290056	Phospho [S29(100)]
High	[K].ILVAESEYSHWSLFNR.[L]	1xPhospho [S9(100)]	1	1	sca003.g106550.t1	sca003.g106550.t1 [197-212]	PREDICTED: PYRUVATE PHOSPHATE DIKINASE, PEP/PYRUVATE-BINDING /// ALPHA-GLUCAN WATER DIKINASE /// CARBOHYDRATE-BINDING MODULE FAMILY 45	0	0	100	100	1e-17	1e-17	7.17173e-17	2.62278e-17	94829.2	115946	69771.1				24199.9	56927.6	58924.5	Phospho [S9(100)]
High	[R].RPLVSPSPSPDQLAAEEER.[R]	3xPhospho [S5(100); S7(100); S9(100)]	1	44	sca003.g106800.t1	sca003.g106800.t1 [604-622]	UNKNOWN	0	0	0.925	0.957	0.971755	0.905754	0.997201	0.966649	1.18873e+06	2.00981e+06	2.38155e+06	2.35786e+06	2.09968e+06	2.16139e+06	2.07039e+06	1.94209e+06	2.04964e+06	Phospho [S5(100)
High	[R].RPLVSPSPSPDQLAAEEERR.[R]	3xPhospho [S5(100); S7(100); S9(100)]	1	5	sca003.g106800.t1	sca003.g106800.t1 [604-623]	UNKNOWN	1	0		100		1e-17		2.62278e-17	414738	431489	422913							Phospho [S5(100)
High	[R].SAAAAQPERSLSRSMAEPAAATAHNTGAR.[S]	3xPhospho [S10(100); S12(100); S14(100)]	1	4	sca003.g106800.t1	sca003.g106800.t1 [745-773]	UNKNOWN	2	0	0.301	1.283	0.0237319	0.66519	0.106826	0.842863	603639	523112	602059	642649	307221	469420	49463.3	230199	141108	Phospho [S10(100)
High	[R].SALTGPPSQQGPATSNHGR.[A]	3xPhospho [S1(100); T14(100); S15(100)]	1	17	sca003.g106800.t1	sca003.g106800.t1 [774-792]	UNKNOWN	0	0	0.737	3.299	0.677385	0.18999	0.943263	0.361282	394514	517784	586787	144417	156962	168358	109433	115613	93632.6	Phospho [S1(100)
High	[R].TSAGPAGSAPHA.[-]	2xPhospho [S8(100); T/S]	1	10	sca003.g106800.t1	sca003.g106800.t1 [1272-1283]	UNKNOWN	0	0	0.905	1.009	0.939928	0.927907	0.993882	0.972556	770001	925596	1.02671e+06	829059	897638	1.01716e+06	1.04769e+06	745244	920346	Phospho [S8(100)
High	[R].SALTGPPSQQGPATSNHGR.[A]	2xPhospho [S8(100); T/S]	1	14	sca003.g106800.t1	sca003.g106800.t1 [774-792]	UNKNOWN	0	0	0.637	0.408	0.310701	0.41764	0.709132	0.648977	260478	506548	1.60692e+06	1.45659e+06	1.24266e+06	1.54167e+06	1.05565e+06	792116	783502	Phospho [S8(100)
High	[R].LLTHDSTGSGSK.[Q]	2xPhospho [S6(99.3); S9(100)]	1	3	sca003.g106800.t1	sca003.g106800.t1 [1252-1263]	UNKNOWN	0	0	0.776	0.421	0.671378	0.483511	0.94	0.709956	185806	159987	350366	795761	379815	223840	539354	294596	394009	Phospho [S6(99.3)
High	[R].ANSVVSHTAGAALGGGR.[M]	2xPhospho [S3(100); S/T]	1	13	sca003.g106800.t1	sca003.g106800.t1 [165-181]	UNKNOWN	0	0	3.048	2.852	0.00130325	0.331673	0.00765926	0.554024	1689150	1.86432e+06	807912	542113	653700	646482	1.65225e+06	1.53648e+06	2.01288e+06	Phospho [S3(100)
High	[R].SLSRSMAEPAAATAHNTGAR.[S]	2xPhospho [S/T]	1	3	sca003.g106800.t1	sca003.g106800.t1 [754-773]	UNKNOWN	1	0	1.241	0.271	0.475451	0.248213	0.848588	0.448208	123426	127554	188988	487248	470023	587128	701753	110551	728635	Phospho [S/T]
High	[R].TSAGPAGSAPHA.[-]	1xPhospho [T1(99.3)]	1	8	sca003.g106800.t1	sca003.g106800.t1 [1272-1283]	UNKNOWN	0	0	0.993	1.099	0.917549	0.816784	0.991991	0.928114	706520	784638	705303	643108	697061	928500	846767	692424	892025	Phospho [T1(99.3)]
High	[R].GGFELASSPPASASPMYR.[A]	1xPhospho [S8(100)]	1	7	sca003.g106800.t1	sca003.g106800.t1 [147-164]	UNKNOWN	0	0	1.557	1.374	0.323077	0.679686	0.724593	0.851345	163857	180996	284564	144873	131752	149995	225537	184337	279185	Phospho [S8(100)]
High	[R].SALTGPPSQQGPATSNHGR.[A]	1xPhospho [S8(100)]	1	23	sca003.g106800.t1	sca003.g106800.t1 [774-792]	UNKNOWN	0	0	1.424	8.404	0.306006	0.0221549	0.704187	0.0527565	3.14408e+06	3.69552e+06	3.81223e+06	456222	439757	446318	649674	89268.2	681744	Phospho [S8(100)]
High	[R].GEFSGPLPQLRPQR.[R]	1xPhospho [S4(100)]	1	4	sca003.g106800.t1	sca003.g106800.t1 [213-226]	UNKNOWN	0	0		100		1e-17		2.62278e-17	229809	258603	218615							Phospho [S4(100)]
High	[R].QQGAPPAAPAPALATIEGLGSPAASMHVAGVQPQESR.[G]	1xPhospho [S21(100)]	1	17	sca003.g106800.t1	sca003.g106800.t1 [959-995]	UNKNOWN	0	0		100		1e-17		2.62278e-17	605548	785456	434940							Phospho [S21(100)]
High	[R].RGAETPASAPAAAPPGSSPPNSR.[G]	1xPhospho [S18(99.3)]	1	2	sca003.g106800.t1	sca003.g106800.t1 [190-212]	UNKNOWN	1	0	0.467	2.991	0.204896	0.157006	0.560466	0.309394	604569	729747	532050	295723	223318	177857	88624.6	104309	122399	Phospho [S18(99.3)]
High	[R].SAAAAQPERSLSR.[S]	1xPhospho [S10(99.6)]	1	6	sca003.g106800.t1	sca003.g106800.t1 [745-757]	UNKNOWN	1	0	1.006	0.563	0.835004	0.621713	0.980073	0.815411	151876	47362.5	302792	269726	237305	264883	271284	99491.1	301527	Phospho [S10(99.6)]
High	[K].AQAQMAAAQGAGPAAAAAATPGSGSVGGTPGLLPASAHPAPAAASSER.[A]	1xPhospho [S/T]	1	7	sca003.g106800.t1	sca003.g106800.t1 [1037-1084]	UNKNOWN	0	0		100		1e-17		2.62278e-17	473859	325420	139902							Phospho [S/T]
High	[R].QQGAPPAAPAPALATIEGLGSPAASMHVAGVQPQESR.[G]	1xOxidation [M26]; 1xPhospho [S21(100)]	1	1	sca003.g106800.t1	sca003.g106800.t1 [959-995]	UNKNOWN	0	0		100		1e-17		2.62278e-17	68233.4	137854	159197							Phospho [S21(100)]
High	[K].AQAQMAAAQGAGPAAAAAATPGSGSVGGTPGLLPASAHPAPAAASSER.[A]	1xDeamidated [Q9]; 1xPhospho [S25(98.8)]	1	8	sca003.g106800.t1	sca003.g106800.t1 [1037-1084]	UNKNOWN	0	0		100		1e-17		2.62278e-17	264121	491326	404287							Phospho [S25(98.8)]
High	[R].RPLVSPSPSPDQLAAEEER.[R]	1xDeamidated [Q12]; 2xPhospho [S5(100); S7(99.2)]	1	3	sca003.g106800.t1	sca003.g106800.t1 [604-622]	UNKNOWN	0	0	0.01	0.232	1e-17	0.189106	7.17173e-17	0.360131	112596	87959	112991	485104	422367	451310				Phospho [S5(100)
High	[R].QQGAPPAAPAPALATIEGLGSPAASMHVAGVQPQESR.[G]	1xDeamidated [Q]; 1xPhospho [S21(100)]	1	13	sca003.g106800.t1	sca003.g106800.t1 [959-995]	UNKNOWN	0	0	0.57	0.01	0.365073	1e-17	0.764563	2.62278e-17				260713	209310	179978	119914	119252	127216	Phospho [S21(100)]
High	[R].AGPSGAQQQQQQQAVPNGQASTHK.[R]	1xDeamidated [N/Q]; 1xPhospho [S4(100)]	1	29	sca003.g106800.t1	sca003.g106800.t1 [1085-1108]	UNKNOWN	0	0	0.939	1.065	0.978144	0.831811	0.997958	0.934825	765122	836564	858151	652445	785584	982166	791526	737991	798827	Phospho [S4(100)]
High	[R].SALTGPPSQQGPATSNHGR.[A]	1xDeamidated [N/Q]; 1xPhospho [S15(99.1)]	1	7	sca003.g106800.t1	sca003.g106800.t1 [774-792]	UNKNOWN	0	0		100		1e-17		2.62278e-17	152037	187032	164457							Phospho [S15(99.1)]
High	[R].GGGLPERPPSPK.[K]	1xPhospho [S10(100)]	1	22	sca003.g107650.t1	sca003.g107650.t1 [128-139]	UNKNOWN	0	0	0.967	2.637	0.954713	0.423581	0.994485	0.655348	6.30332e+06	6.40861e+06	6.20396e+06	2.3905e+06	2.26885e+06	2.7733e+06	3.29376e+06	1.83388e+06	2.68183e+06	Phospho [S10(100)]
High	[R].SSGRPPAPGQLDR.[A]	1xPhospho [S1(99.4)]	1	4	sca003.g107650.t1	sca003.g107650.t1 [205-217]	UNKNOWN	0	0		100		1e-17		2.62278e-17	905278	750594	642070							Phospho [S1(99.4)]
High	[R].QGALSGSAGSQDGMAPAAACDAR.[G]	1xCarbamidomethyl [C20]; 2xPhospho [S10(100); S]	1	5	sca003.g107650.t1	sca003.g107650.t1 [314-336]	UNKNOWN	0	0	0.817	0.496	0.828671	0.556154	0.980073	0.767473	113635	147581	240624	300647	297676	241763	189833	248958	197512	Phospho [S10(100)
High	[K].RQASEGLASPPGR.[G]	1xPhospho [S4(100)]	1	1	sca003.g107850.t1	sca003.g107850.t1 [240-252]	UNKNOWN	1	0	0.602	0.56	0.426643	0.64031	0.814761	0.828949	120179	177897	252925	215321	317444	263181	241112	191214	135048	Phospho [S4(100)]
High	[R].IDPLAALDELSSDEEGTDDEVEEAEEEAAPK.[Q]	3xPhospho [S11(100); S12(100); T17(100)]	1	18	sca003.g108050.t1	sca003.g108050.t1 [292-322]	PREDICTED: UBIQUITIN /// UBIQUITIN FUSION /// POLYUBIQUITIN, PARTIAL	0	0	0.841	3.402	0.809201	0.192874	0.977626	0.365687	1.93237e+06	3.90767e+06	3.76323e+06	1.11814e+06	957656	1.10633e+06	888028	1.07881e+06	930536	Phospho [S11(100)
High	[R].IDPLAALDELSSDEEGTDDEVEEAEEEAAPK.[Q]	2xPhospho [S/T]	1	13	sca003.g108050.t1	sca003.g108050.t1 [292-322]	PREDICTED: UBIQUITIN /// UBIQUITIN FUSION /// POLYUBIQUITIN, PARTIAL	0	0	1.16	0.98	0.595497	0.932626	0.91857	0.973679	279084	191332	220965	203804	206088	225579	275343	239149	204395	Phospho [S/T]
High	[R].IDPLAALDELSSDEEGTDDEVEEAEEEAAPK.[Q]	1xPhospho [T17(100)]	1	3	sca003.g108050.t1	sca003.g108050.t1 [292-322]	PREDICTED: UBIQUITIN /// UBIQUITIN FUSION /// POLYUBIQUITIN, PARTIAL	0	0	1.193	0.649	0.630696	0.736902	0.928705	0.886172	46690.6	61842.6	115049	139571	59433.7	177179	166522	185746	129257	Phospho [T17(100)]
High	[K].AAEGQAAEGGDSPAGGSGGSDK.[S]	1xPhospho [S20(100)]	1	18	sca003.g108050.t1	sca003.g108050.t1 [335-356]	PREDICTED: UBIQUITIN /// UBIQUITIN FUSION /// POLYUBIQUITIN, PARTIAL	0	0	0.85	0.803	0.802239	0.77307	0.976335	0.907852	1.14754e+06	441397	1.20355e+06	1.10684e+06	1.17027e+06	1.49809e+06	1.32442e+06	835860	1.27403e+06	Phospho [S20(100)]
High	[R].TLSLHNLLDQGAMDEALAGAAASLSPQSSAQLGGR.[G]	1xPhospho [S25(100)]	1	3	sca003.g108300.t1	sca003.g108300.t1 [132-166]	PREDICTED: TRANSLATION INITIATION FACTOR EIF-2B SUBUNIT BETA /// TRANSLATION INITIATION FACTOR EIF-2B SUBUNIT BETA ISOFORM X2 /// TRANSLATION INITIATION FACTOR EIF-2B SUBUNIT BETA ISOFORM X1	0	0		100		1e-17		2.62278e-17	183733	192696	73111.6							Phospho [S25(100)]
High	[R].TLSLHNLLDQGAMDEALAGAAASLSPQSSAQLGGR.[G]	1xOxidation [M13]; 1xPhospho [S25(100)]	1	3	sca003.g108300.t1	sca003.g108300.t1 [132-166]	PREDICTED: TRANSLATION INITIATION FACTOR EIF-2B SUBUNIT BETA /// TRANSLATION INITIATION FACTOR EIF-2B SUBUNIT BETA ISOFORM X2 /// TRANSLATION INITIATION FACTOR EIF-2B SUBUNIT BETA ISOFORM X1	0	0		100		1e-17		2.62278e-17	519105	819313	447045							Phospho [S25(100)]
High	[R].TLSLHNLLDQGAMDEALAGAAASLSPQSSAQLGGR.[G]	1xDeamidated [Q10]; 1xPhospho [S25(100)]	1	1	sca003.g108300.t1	sca003.g108300.t1 [132-166]	PREDICTED: TRANSLATION INITIATION FACTOR EIF-2B SUBUNIT BETA /// TRANSLATION INITIATION FACTOR EIF-2B SUBUNIT BETA ISOFORM X2 /// TRANSLATION INITIATION FACTOR EIF-2B SUBUNIT BETA ISOFORM X1	0	0		100		1e-17		2.62278e-17	65432.2	76053.6	75537.8							Phospho [S25(100)]
High	[R].AGGSAAPTPVPQELPREEVIR.[R]	2xPhospho [S4(100); T8(100)]	1	2	sca003.g108350.t1	sca003.g108350.t1 [81-101]	PREDICTED: PRE-MRNA-SPLICING FACTOR 18-LIKE /// PRE-MRNA-SPLICING FACTOR 18 /// SPLICING FACTOR PRP18 FAMILY	1	0	0.352	0.58	0.0701798	0.744968	0.25907	0.890055	192930	230921	219886	338438	398369	257566	192038	111177	90757.2	Phospho [S4(100)
High	[R].AGGSAAPTPVPQELPR.[E]	2xPhospho [S4(100); T8(100)]	1	3	sca003.g108350.t1	sca003.g108350.t1 [81-96]	PREDICTED: PRE-MRNA-SPLICING FACTOR 18-LIKE /// PRE-MRNA-SPLICING FACTOR 18 /// SPLICING FACTOR PRP18 FAMILY	0	0	0.01	0.387	1e-17	0.352004	7.17173e-17	0.577512	577306	790456	547083	1.49207e+06	1.44347e+06	1.54228e+06				Phospho [S4(100)
High	[R].AGGSAAPTPVPQELPREEVIR.[R]	1xPhospho [S4(100)]	1	16	sca003.g108350.t1	sca003.g108350.t1 [81-101]	PREDICTED: PRE-MRNA-SPLICING FACTOR 18-LIKE /// PRE-MRNA-SPLICING FACTOR 18 /// SPLICING FACTOR PRP18 FAMILY	1	0	0.264	1.007	0.000435832	0.955019	0.00267748	0.982539	2.46573e+06	2.12626e+06	2.1736e+06	2.44816e+06	2.33575e+06	1.4769e+06	1.19187e+06	616961	322014	Phospho [S4(100)]
High	[R].AGGSAAPTPVPQELPR.[E]	1xPhospho [S4(100)]	1	24	sca003.g108350.t1	sca003.g108350.t1 [81-96]	PREDICTED: PRE-MRNA-SPLICING FACTOR 18-LIKE /// PRE-MRNA-SPLICING FACTOR 18 /// SPLICING FACTOR PRP18 FAMILY	0	1	0.292	0.521	0.000202455	0.535122	0.00127599	0.75193	5.2521e+06	5.51345e+06	1.08419e+07	1.16149e+07	1.0582e+07	8.10937e+06	5.89696e+06	3.08602e+06	1.88538e+06	Phospho [S4(100)]
High	[R].RQTVLYDVDAAK.[A]	1xPhospho [T3(100)]	1	35	sca003.g108750.t1	sca003.g108750.t1 [37-48]	PREDICTED: CYSTEINE DESULFURASE/SELENOCYSTEINE LYASE FAMILY PLP DEPENDENT TRANSFERASE SUPERFAMILY /// MOLYBDENUM COFACTOR SULFURASE /// MOLYBDENUM COFACTOR SULFURASE, PUTATIVE	1	0	0.47	0.127	0.0457937	0.0363061	0.185713	0.0841435	230739	247489	575588	1.82159e+06	3.56394e+06	2.75993e+06	2.36919e+06	214402	1.29606e+06	Phospho [T3(100)]
High	[R].QIASNAGAEASSSDLDPLEEEVHELER.[R]	1xPhospho [S4(99.2)]	1	6	sca003.g108750.t1	sca003.g108750.t1 [10-36]	PREDICTED: CYSTEINE DESULFURASE/SELENOCYSTEINE LYASE FAMILY PLP DEPENDENT TRANSFERASE SUPERFAMILY /// MOLYBDENUM COFACTOR SULFURASE /// MOLYBDENUM COFACTOR SULFURASE, PUTATIVE	0	0	0.791	1.952	0.767679	0.356091	0.969743	0.582459	343060	419014	300812	336792	211937	154101	401460	167723	103020	Phospho [S4(99.2)]
High	[R].QIASNAGAEASSSDLDPLEEEVHELER.[R]	1xDeamidated [N/Q]; 1xPhospho [S4(98.7)]	1	11	sca003.g108750.t1	sca003.g108750.t1 [10-36]	PREDICTED: CYSTEINE DESULFURASE/SELENOCYSTEINE LYASE FAMILY PLP DEPENDENT TRANSFERASE SUPERFAMILY /// MOLYBDENUM COFACTOR SULFURASE /// MOLYBDENUM COFACTOR SULFURASE, PUTATIVE	0	0	0.01	2.694	1e-17	0.268726	7.17173e-17	0.476085	102014	41094.7	227893	37863.1	38345.4	42166				Phospho [S4(98.7)]
High	[K].AVLIADGLIPAPGSGAGAAAASSGSDGEAAELPEIGR.[I]	1xPhospho [S25(100)]	1	4	sca003.g109050.t1	sca003.g109050.t1 [830-866]	PREDICTED: POLYRIBONUCLEOTIDE NUCLEOTIDYLTRANSFERASE /// PROBABLE POLYRIBONUCLEOTIDE NUCLEOTIDYLTRANSFERASE 1, CHLOROPLASTIC /// POLYRIBONUCLEOTIDE NUCLEOTIDYLTRANSFERASE FAMILY	0	0	0.01	10.517	1e-17	0.00421653	7.17173e-17	0.0106192	505849	748395	1.00795e+06	106646	71159.2	56520.6				Phospho [S25(100)]
High	[R].RAVLLADSASGSTSGEGSSGGEEGGR.[-]	1xPhospho [S19(99.4)]	1	5	sca003.g109050.t1	sca003.g109050.t1 [936-961]	PREDICTED: POLYRIBONUCLEOTIDE NUCLEOTIDYLTRANSFERASE /// PROBABLE POLYRIBONUCLEOTIDE NUCLEOTIDYLTRANSFERASE 1, CHLOROPLASTIC /// POLYRIBONUCLEOTIDE NUCLEOTIDYLTRANSFERASE FAMILY	1	0		100		1e-17		2.62278e-17	231136	230655	225979							Phospho [S19(99.4)]
High	[R].AVLLADSASGSTSGEGSSGGEEGGR.[-]	1xPhospho [S18(100)]	1	7	sca003.g109050.t1	sca003.g109050.t1 [937-961]	PREDICTED: POLYRIBONUCLEOTIDE NUCLEOTIDYLTRANSFERASE /// PROBABLE POLYRIBONUCLEOTIDE NUCLEOTIDYLTRANSFERASE 1, CHLOROPLASTIC /// POLYRIBONUCLEOTIDE NUCLEOTIDYLTRANSFERASE FAMILY	0	0	0.48	0.376	0.151714	0.334986	0.457356	0.558381	230499	397024	934655	1.07063e+06	1.05627e+06	892529	310879	506987	429491	Phospho [S18(100)]
High	[R].GPRSPVAEVR.[V]	1xPhospho [S4(100)]	1	10	sca003.g109950.t1	sca003.g109950.t1 [364-373]	UNKNOWN	1	0	1.552	0.592	0.123784	0.516626	0.395774	0.736874	1.58495e+06	569451	2.64141e+06	2.67592e+06	2.6884e+06	2.36036e+06	4.15312e+06	1.42835e+06	4.51375e+06	Phospho [S4(100)]
High	[K].GGSGGAAGASSDDDGEPEEDEAERR.[A]	2xPhospho [S10(100); S11(100)]	1	7	sca003.g110300.t1	sca003.g110300.t1 [324-348]	UNKNOWN	1	0	0.807	1.087	0.731531	0.848545	0.959876	0.943356	400889	592492	1.30603e+06	853195	544830	797121	512939	439709	716618	Phospho [S10(100)
High	[K].GGSGGAAGASSDDDGEPEEDEAERR.[A]	1xPhospho [S]	1	18	sca003.g110300.t1	sca003.g110300.t1 [324-348]	UNKNOWN	1	0	0.733	0.487	0.501287	0.448348	0.867617	0.677984	1.09875e+06	1.05872e+06	1.38998e+06	2.04544e+06	2.42282e+06	2.85154e+06	2.00807e+06	1.77711e+06	2.07689e+06	Phospho [S]
High	[K].DDFLVEDDEASPR.[A]	1xPhospho [S11(100)]	1	35	sca003.g110350.t3	sca003.g110350.t3 [70-82]	PREDICTED: TRANSCRIPTION ELONGATION FACTOR SPT6 /// GLOBAL TRANSCRIPTION FACTOR GROUP B1 ISOFORM 1 /// TRANSCRIPTION ELONGATION FACTOR SPT6-LIKE	0	0	0.944	0.709	0.996835	0.747831	0.999523	0.891967	3.45186e+07	4.43694e+07	4.62905e+07	5.87032e+07	5.3195e+07	6.53116e+07	5.54179e+07	5.33671e+07	4.63888e+07	Phospho [S11(100)]
High	[R].AAAEGEEGGSDVEGAAEAK.[K]	1xPhospho [S10(100)]	1	55	sca003.g110350.t3	sca003.g110350.t3 [83-101]	PREDICTED: TRANSCRIPTION ELONGATION FACTOR SPT6 /// GLOBAL TRANSCRIPTION FACTOR GROUP B1 ISOFORM 1 /// TRANSCRIPTION ELONGATION FACTOR SPT6-LIKE	0	0	0.927	0.79	0.949523	0.823881	0.994173	0.931553	48416736	5.14595e+07	4.89436e+07	6.12522e+07	6.29843e+07	6.64632e+07	6.30173e+07	5.23623e+07	6.16118e+07	Phospho [S10(100)]
High	[M].SDFVDDR.[A]	1xAcetyl [N-Term]; 1xPhospho [S1(100)]	1	6	sca003.g110350.t3	sca003.g110350.t3 [2-8]	PREDICTED: TRANSCRIPTION ELONGATION FACTOR SPT6 /// GLOBAL TRANSCRIPTION FACTOR GROUP B1 ISOFORM 1 /// TRANSCRIPTION ELONGATION FACTOR SPT6-LIKE	0	0	0.646	0.672	0.240259	0.653526	0.611669	0.836236	4.71272e+06	4.10132e+06	4.71363e+06	8.10989e+06	6.10306e+06	5.99654e+06	3.83692e+06	4.01905e+06	3.87673e+06	Phospho [S1(100)]
High	[R].SGSPSPPPPSAR.[L]	1xPhospho [S3(99.4)]	1	8	sca003.g110600.t4	sca003.g110600.t4 [401-412]	PREDICTED: PUTATIVE 2C 55 /// PUTATIVE 2C 80 /// BNAA07G37470D	0	0	0.486	0.445	0.146354	0.396797	0.445911	0.626628	389690	187680	726405	876339	943309	924274	663267	406977	448801	Phospho [S3(99.4)]
High	[R].TRSTASHAQPVLTEAQQQAQLAAAQMAAQAR.[L]	2xPhospho [T1(98.6); S6(98.6)]	1	68	sca003.g110800.t1	sca003.g110800.t1 [108-138]	UNKNOWN	1	0		100		1e-17		2.62278e-17	583328	1.31102e+06	160322							Phospho [T1(98.6)
High	[R].TRSTASHAQPVLTEAQQQAQLAAAQMAAQAR.[L]	1xDeamidated [Q]; 3xPhospho [S6(99.5); T/S]	1	19	sca003.g110800.t1	sca003.g110800.t1 [108-138]	UNKNOWN	1	0		100		1e-17		2.62278e-17	43587.6	1.01662e+06	154539							Phospho [S6(99.5)
High	[R].TRSTASHAQPVLTEAQQQAQLAAAQMAAQAR.[L]	1xDeamidated [Q]; 2xPhospho [T1(99.4); S/T]	1	40	sca003.g110800.t1	sca003.g110800.t1 [108-138]	UNKNOWN	1	1	0.285	0.117	0.00620353	0.0203962	0.0325902	0.0486922	175134	145441	149533	900648	1.248e+06	2.03527e+06	351890	356303	387579	Phospho [T1(99.4)
High	[R].QPTPHAPSPALDLMHR.[D]	2xPhospho [T3(100); S8(100)]	1	3	sca003.g110850.t1	sca003.g110850.t1 [400-415]	UNKNOWN	0	0	1.454	2.461	0.344571	0.217274	0.746465	0.401905	652373	577053	589851	265087	137549	353724	385456	372356	313932	Phospho [T3(100)
High	[K].GEGGGGAGSSAGPSGKPPLGGDAPLSAVHR.[R]	1xPhospho [S9(99.5)]	1	13	sca003.g110850.t1	sca003.g110850.t1 [524-553]	UNKNOWN	0	0		100		1e-17		2.62278e-17	1567786	1.65446e+06	1.06945e+06							Phospho [S9(99.5)]
High	[R].QPTPHAPSPALDLMHR.[D]	1xPhospho [S8(100)]	1	22	sca003.g110850.t1	sca003.g110850.t1 [400-415]	UNKNOWN	0	0	1.174	4.027	0.578203	0.136271	0.908845	0.274511	4.27329e+06	2.25636e+06	165279	848251	560341	674335	497690	736319	791584	Phospho [S8(100)]
High	[R].GWGSPSDGPAAAQHEQQK.[A]	1xPhospho [S4(100)]	1	5	sca003.g110850.t1	sca003.g110850.t1 [344-361]	UNKNOWN	0	0	1.246	0.99	0.42064	0.973633	0.80951	0.989748	617382	1.46661e+06	1.37996e+06	1.03698e+06	963587	1.39428e+06	1.29167e+06	1.22697e+06	1.59221e+06	Phospho [S4(100)]
High	[R].HLAVEFADDASDIDDMDAEMAEAELR.[E]	1xPhospho [S11(100)]	1	1	sca003.g110850.t1	sca003.g110850.t1 [9-34]	UNKNOWN	0	0		100		1e-17		2.62278e-17	138404	56662.3	96210.1							Phospho [S11(100)]
High	[R].LQQLAEEAGAAAAAAAGGGGPSSSK.[G]	1xPhospho [S]	1	70	sca003.g110850.t1	sca003.g110850.t1 [555-579]	UNKNOWN	0	0	1.173	2.624	0.522314	0.304999	0.879768	0.522841	2.74036e+06	3.19542e+06	2.53433e+06	1.04454e+06	999317	1.00062e+06	1.17067e+06	1.52595e+06	1.17337e+06	Phospho [S]
High	[R].QPTPHAPSPALDLMHR.[D]	1xOxidation [M14]; 1xPhospho [T3(100)]	1	7	sca003.g110850.t1	sca003.g110850.t1 [400-415]	UNKNOWN	0	0		100		1e-17		2.62278e-17	1.14697e+06	1.00345e+06	184624							Phospho [T3(100)]
High	[R].CQAGFGSPMATGTPTAADPLSPR.[G]	1xCarbamidomethyl [C1]; 2xPhospho [S7(100); T15(99.2)]	1	10	sca003.g110850.t1	sca003.g110850.t1 [101-123]	UNKNOWN	0	0	0.96	0.769	0.898551	0.940144	0.99013	0.975644	143000	213484	228128	243553	277594	217889	233917	224236	268217	Phospho [S7(100)
High	[R].CQAGFGSPMATGTPTAADPLSPR.[G]	1xCarbamidomethyl [C1]; 1xPhospho [S7(100)]	1	8	sca003.g110850.t1	sca003.g110850.t1 [101-123]	UNKNOWN	0	0		100		1e-17		2.62278e-17	531805	68763.5	228606							Phospho [S7(100)]
High	[R].CQAGFGSPMATGTPTAADPLSPR.[G]	1xCarbamidomethyl [C1]; 1xOxidation [M9]; 1xPhospho [S7(100)]	1	2	sca003.g110850.t1	sca003.g110850.t1 [101-123]	UNKNOWN	0	0		100		1e-17		2.62278e-17	77713.1	240545	479570							Phospho [S7(100)]
High	[R].AEAAAGTAQELPQPSALGAEPMDMGQSETSQQPER.[G]	2xPhospho [T29(99.2); S30(100)]	1	10	sca003.g111100.t1	sca003.g111100.t1 [775-809]	PREDICTED: CSE FAMILY	0	0	0.185	0.777	0.000272451	0.816733	0.00169774	0.928114	447544	549062	682876	831773	706385	176377	153984	109236	112198	Phospho [T29(99.2)
High	[K].LQAGSGGLEDMQVIQQALPSASGS.[-]	2xPhospho [S5(100); S22(98.9)]	1	8	sca003.g111100.t1	sca003.g111100.t1 [916-939]	PREDICTED: CSE FAMILY	0	0	0.621	1.642	0.469322	0.554049	0.845029	0.765285	210454	176317	156380	128207	133993	74058.5	79554.5	131615	40704.9	Phospho [S5(100)
High	[K].LQAGSGGLEDMQVIQQALPSASGS.[-]	1xPhospho [S5(100)]	1	41	sca003.g111100.t1	sca003.g111100.t1 [916-939]	PREDICTED: CSE FAMILY	0	0	1.327	3.112	0.40894	0.274914	0.801365	0.484386	1.67189e+06	1.92215e+06	1.73993e+06	487637	617703	697674	1.07696e+06	819915	494360	Phospho [S5(100)]
High	[K].ADTSLETWMDMSK.[G]	1xPhospho [S4(99.5)]	1	17	sca003.g111100.t1	sca003.g111100.t1 [696-708]	PREDICTED: CSE FAMILY	0	0	1.905	0.631	0.11676	0.671587	0.376995	0.846705	108419	187357	123099	171700	144035	489479	327026	392071	413334	Phospho [S4(99.5)]
High	[R].AEAAAGTAQELPQPSALGAEPMDMGQSETSQQPER.[G]	1xPhospho [S27(99.5)]	1	6	sca003.g111100.t1	sca003.g111100.t1 [775-809]	PREDICTED: CSE FAMILY	0	0	0.01	0.396	1e-17	0.452069	7.17173e-17	0.681041	84489.4	178274	333066	501474	449819	308015				Phospho [S27(99.5)]
High	[R].MGPAPPAAAAGGPGGAPLNARSPR.[G]	1xPhospho [S22(100)]	1	29	sca003.g111100.t1	sca003.g111100.t1 [416-439]	PREDICTED: CSE FAMILY	1	0	0.63	0.368	0.201588	0.337153	0.553981	0.560872	1.58756e+06	2.29616e+06	3.56123e+06	5.99818e+06	6.23334e+06	6.17708e+06	4.97367e+06	3.92442e+06	3.61021e+06	Phospho [S22(100)]
High	[K].LQAGSGGLEDMQVIQQALPSASGS.[-]	1xOxidation [M11]; 1xPhospho [S5(100)]	1	18	sca003.g111100.t1	sca003.g111100.t1 [916-939]	PREDICTED: CSE FAMILY	0	0	0.857	0.454	0.809767	0.499741	0.977626	0.723696	555236	302426	275756	793327	665667	637534	679521	516865	571643	Phospho [S5(100)]
High	[R].MGPAPPAAAAGGPGGAPLNARSPR.[G]	1xOxidation [M1]; 1xPhospho [S22(100)]	1	13	sca003.g111100.t1	sca003.g111100.t1 [416-439]	PREDICTED: CSE FAMILY	1	0	0.604	0.928	0.223551	0.939009	0.586465	0.975248	956550	1.35797e+06	1.83873e+06	1.70508e+06	1.46384e+06	1.79785e+06	1.10646e+06	884099	834999	Phospho [S22(100)]
High	[R].MGPAPPAAAAGGPGGAPLNARSPR.[G]	1xDeamidated [N19]; 1xPhospho [S22(100)]	1	8	sca003.g111100.t1	sca003.g111100.t1 [416-439]	PREDICTED: CSE FAMILY	1	0	0.641	0.352	0.369444	0.34217	0.768924	0.566514	228462	267989	469616	649908	775121	606849	510347	496603	358565	Phospho [S22(100)]
High	[R].SISAVSSTAGASTPSK.[A]	4xPhospho [S3(100); S/T]	1	5	sca003.g112050.t1	sca003.g112050.t1 [173-188]	PREDICTED: PROBABLE ADP-RIBOSYLATION FACTOR GTPASE-ACTIVATING /// PROBABLE ADP-RIBOSYLATION FACTOR GTPASE-ACTIVATING ISOFORM X2 /// PROBABLE ADP-RIBOSYLATION FACTOR GTPASE-ACTIVATING ISOFORM X	0	0	2.121	0.01	0.0502808	1e-17	0.200083	2.62278e-17				401997	259634	931148	852814	680041	1.06805e+06	Phospho [S3(100)
High	[K].EDEGGSWEAFGSGPSSPAAAPEAPAATAAAAAASAGAGTAPSSAGSSPPKPR.[Q]	3xPhospho [S6(100); S47(98.2); S/T]	1	2	sca003.g112050.t1	sca003.g112050.t1 [291-342]	PREDICTED: PROBABLE ADP-RIBOSYLATION FACTOR GTPASE-ACTIVATING /// PROBABLE ADP-RIBOSYLATION FACTOR GTPASE-ACTIVATING ISOFORM X2 /// PROBABLE ADP-RIBOSYLATION FACTOR GTPASE-ACTIVATING ISOFORM X	0	0	100		1e-17		7.17173e-17								517030	401654	619692	Phospho [S6(100)
High	[R].SISAVSSTAGASTPSK.[A]	3xPhospho [S3(100); S6(100); S7(99.2)]	1	16	sca003.g112050.t1	sca003.g112050.t1 [173-188]	PREDICTED: PROBABLE ADP-RIBOSYLATION FACTOR GTPASE-ACTIVATING /// PROBABLE ADP-RIBOSYLATION FACTOR GTPASE-ACTIVATING ISOFORM X2 /// PROBABLE ADP-RIBOSYLATION FACTOR GTPASE-ACTIVATING ISOFORM X	0	0	1.791	0.633	0.0701054	0.728508	0.259026	0.880479	641629	621528	798362	1.04645e+06	676211	1.26135e+06	1.874e+06	3.13262e+06	2.20223e+06	Phospho [S3(100)
High	[K].EDEGGSWEAFGSGPSSPAAAPEAPAATAAAAAASAGAGTAPSSAGSSPPKPR.[Q]	2xPhospho [T39(98.4); S47(98.4)]	1	3	sca003.g112050.t1	sca003.g112050.t1 [291-342]	PREDICTED: PROBABLE ADP-RIBOSYLATION FACTOR GTPASE-ACTIVATING /// PROBABLE ADP-RIBOSYLATION FACTOR GTPASE-ACTIVATING ISOFORM X2 /// PROBABLE ADP-RIBOSYLATION FACTOR GTPASE-ACTIVATING ISOFORM X	0	0	0.808	1.94	0.837715	0.351345	0.980073	0.577199	534569	522719	430339	275531	314833	107853	223161	147412	87192.8	Phospho [T39(98.4)
High	[R].SISAVSSTAGASTPSK.[A]	2xPhospho [S6(100); S7(100)]	1	32	sca003.g112050.t1	sca003.g112050.t1 [173-188]	PREDICTED: PROBABLE ADP-RIBOSYLATION FACTOR GTPASE-ACTIVATING /// PROBABLE ADP-RIBOSYLATION FACTOR GTPASE-ACTIVATING ISOFORM X2 /// PROBABLE ADP-RIBOSYLATION FACTOR GTPASE-ACTIVATING ISOFORM X	0	0	1.381	1.06	0.27958	0.999096	0.66833	0.999939	1.98288e+06	2.24351e+06	1.82691e+06	1.75022e+06	2.11601e+06	3.06622e+06	3.13566e+06	2.92175e+06	3.78756e+06	Phospho [S6(100)
High	[R].LHVQGSGSGLER.[S]	1xPhospho [S6(99.6)]	1	44	sca003.g112050.t1	sca003.g112050.t1 [161-172]	PREDICTED: PROBABLE ADP-RIBOSYLATION FACTOR GTPASE-ACTIVATING /// PROBABLE ADP-RIBOSYLATION FACTOR GTPASE-ACTIVATING ISOFORM X2 /// PROBABLE ADP-RIBOSYLATION FACTOR GTPASE-ACTIVATING ISOFORM X	0	0	1.45	36.912	0.261418	0.00109838	0.645082	0.00281847	5.20855e+07	4.84413e+07	2.60438e+07	1.41106e+06	1.13811e+06	2.03497e+06	2.91204e+06	1.526e+06	2.95095e+06	Phospho [S6(99.6)]
High	[R].SISAVSSTAGASTPSK.[A]	1xPhospho [S3(100)]	1	53	sca003.g112050.t1	sca003.g112050.t1 [173-188]	PREDICTED: PROBABLE ADP-RIBOSYLATION FACTOR GTPASE-ACTIVATING /// PROBABLE ADP-RIBOSYLATION FACTOR GTPASE-ACTIVATING ISOFORM X2 /// PROBABLE ADP-RIBOSYLATION FACTOR GTPASE-ACTIVATING ISOFORM X	0	0	0.991	2.572	0.900492	0.396651	0.99013	0.6266	1.64062e+07	1.85216e+07	1.36954e+07	6.3791e+06	5.59371e+06	6.16173e+06	5.94215e+06	5.54314e+06	6.66429e+06	Phospho [S3(100)]
High	[K].AAAAANGTAAAAGGAAAPSGLLDLSSPK.[S]	1xPhospho [S26(100)]	1	3	sca003.g112050.t1	sca003.g112050.t1 [189-216]	PREDICTED: PROBABLE ADP-RIBOSYLATION FACTOR GTPASE-ACTIVATING /// PROBABLE ADP-RIBOSYLATION FACTOR GTPASE-ACTIVATING ISOFORM X2 /// PROBABLE ADP-RIBOSYLATION FACTOR GTPASE-ACTIVATING ISOFORM X	0	0	0.01	0.272	1e-17	0.209981	7.17173e-17	0.390884	109880	362164	455502	404605	1.41909e+06	941276				Phospho [S26(100)]
High	[R].SALPAVPQHTSSGR.[F]	1xPhospho [S12(99.7)]	1	7	sca003.g112050.t1	sca003.g112050.t1 [565-578]	PREDICTED: PROBABLE ADP-RIBOSYLATION FACTOR GTPASE-ACTIVATING /// PROBABLE ADP-RIBOSYLATION FACTOR GTPASE-ACTIVATING ISOFORM X2 /// PROBABLE ADP-RIBOSYLATION FACTOR GTPASE-ACTIVATING ISOFORM X	0	0		100		1e-17		2.62278e-17	621285	1.87591e+06	1.50157e+06							Phospho [S12(99.7)]
High	[K].EDEGGSWEAFGSGPSSPAAAPEAPAATAAAAAASAGAGTAPSSAGSSPPKPR.[Q]	1xPhospho [S/T]	1	18	sca003.g112050.t1	sca003.g112050.t1 [291-342]	PREDICTED: PROBABLE ADP-RIBOSYLATION FACTOR GTPASE-ACTIVATING /// PROBABLE ADP-RIBOSYLATION FACTOR GTPASE-ACTIVATING ISOFORM X2 /// PROBABLE ADP-RIBOSYLATION FACTOR GTPASE-ACTIVATING ISOFORM X	0	0		100		1e-17		2.62278e-17	757562	805724	556754							Phospho [S/T]
High	[R].STSRPEVPMDVFYPEFEQIR.[A]	1xPhospho [S/T/Y]	1	21	sca003.g112050.t1	sca003.g112050.t1 [347-366]	PREDICTED: PROBABLE ADP-RIBOSYLATION FACTOR GTPASE-ACTIVATING /// PROBABLE ADP-RIBOSYLATION FACTOR GTPASE-ACTIVATING ISOFORM X2 /// PROBABLE ADP-RIBOSYLATION FACTOR GTPASE-ACTIVATING ISOFORM X	0	1	100	100	1e-17	1e-17	7.17173e-17	2.62278e-17	2.9947e+06	3.22003e+06	1.37499e+06				244966	149837	109552	Phospho [S/T/Y]
High	[R].STSRPEVPMDVFYPEFEQIR.[A]	1xOxidation [M9]; 1xPhospho [S/T/Y]	1	48	sca003.g112050.t1	sca003.g112050.t1 [347-366]	PREDICTED: PROBABLE ADP-RIBOSYLATION FACTOR GTPASE-ACTIVATING /// PROBABLE ADP-RIBOSYLATION FACTOR GTPASE-ACTIVATING ISOFORM X2 /// PROBABLE ADP-RIBOSYLATION FACTOR GTPASE-ACTIVATING ISOFORM X	0	0	1.063	2.081	0.737399	0.324287	0.963272	0.545394	749948	659930	505531	332163	317128	282490	353152	653367	238276	Phospho [S/T/Y]
High	[R].LHVQGSGSGLER.[S]	1xDeamidated [Q4]; 1xPhospho [S]	1	1	sca003.g112050.t1	sca003.g112050.t1 [161-172]	PREDICTED: PROBABLE ADP-RIBOSYLATION FACTOR GTPASE-ACTIVATING /// PROBABLE ADP-RIBOSYLATION FACTOR GTPASE-ACTIVATING ISOFORM X2 /// PROBABLE ADP-RIBOSYLATION FACTOR GTPASE-ACTIVATING ISOFORM X	0	0		100		1e-17		2.62278e-17	668467	624541	551411							Phospho [S]
High	[K].AAAAANGTAAAAGGAAAPSGLLDLSSPK.[S]	1xDeamidated [N6]; 1xPhospho [S26(99.5)]	1	56	sca003.g112050.t1	sca003.g112050.t1 [189-216]	PREDICTED: PROBABLE ADP-RIBOSYLATION FACTOR GTPASE-ACTIVATING /// PROBABLE ADP-RIBOSYLATION FACTOR GTPASE-ACTIVATING ISOFORM X2 /// PROBABLE ADP-RIBOSYLATION FACTOR GTPASE-ACTIVATING ISOFORM X	0	0	1.763	2.43	0.0582999	0.496539	0.224379	0.721387	5.43018e+06	3.26178e+06	4.90245e+06	2.23451e+06	740917	3.16839e+06	3.93915e+06	4.0553e+06	4.83417e+06	Phospho [S26(99.5)]
High	[R].SEWNEDVFSDSDDEGAR.[T]	2xPhospho [S9(100); S11(100)]	1	6	sca004.g100100.t1	sca004.g100100.t1 [1129-1145]	PREDICTED: RRP12-LIKE /// UNCHARACTERISED DOMAIN NUC173 /// RRP12-LIKE-LIKE	0	0	0.877	0.489	0.900115	0.512486	0.99013	0.734319	155455	273009	329512	442850	557987	569881	551276	489150	433857	Phospho [S9(100)
High	[K].RHDDGWDSEDSDFEDLK.[G]	2xPhospho [S8(100); S11(100)]	1	14	sca004.g100100.t1	sca004.g100100.t1 [1237-1253]	PREDICTED: RRP12-LIKE /// UNCHARACTERISED DOMAIN NUC173 /// RRP12-LIKE-LIKE	1	0	0.01	0.01	1e-17	1e-17	7.17173e-17	2.62278e-17				654436	1.0414e+06	857645				Phospho [S8(100)
High	[R].RSEWNEDVFSDSDDEGAR.[T]	2xPhospho [S10(100); S12(100)]	1	26	sca004.g100100.t1	sca004.g100100.t1 [1128-1145]	PREDICTED: RRP12-LIKE /// UNCHARACTERISED DOMAIN NUC173 /// RRP12-LIKE-LIKE	1	0	1.263	1.067	0.44425	0.993748	0.826993	0.998926	1.77831e+06	2.60456e+06	2.48855e+06	1.78059e+06	1.99232e+06	2.33132e+06	2.24927e+06	2.77364e+06	2.09778e+06	Phospho [S10(100)
High	[R].RSEWNEDVFSDSDDEGAR.[T]	1xPhospho [S12(100)]	1	8	sca004.g100100.t1	sca004.g100100.t1 [1128-1145]	PREDICTED: RRP12-LIKE /// UNCHARACTERISED DOMAIN NUC173 /// RRP12-LIKE-LIKE	1	0		100		1e-17		2.62278e-17	327235	246460	218908							Phospho [S12(100)]
High	[R].ATPNGSAGSGHAAAADGHAEPADGEHANADGHAR.[S]	2xPhospho [S6(99); S9(99)]	1	3	sca004.g100400.t1	sca004.g100400.t1 [838-871]	PREDICTED: RIBULOSE BISPHOSPHATE CARBOXYLASE/OXYGENASE ACTIVASE, CHLOROPLASTIC	0	0		100		1e-17		2.62278e-17	352055	260848	102229							Phospho [S6(99)
High	[R].QGSAHENEQPPEGNSQEQPHAR.[R]	1xPhospho [S3(100)]	1	6	sca004.g100400.t1	sca004.g100400.t1 [322-343]	PREDICTED: RIBULOSE BISPHOSPHATE CARBOXYLASE/OXYGENASE ACTIVASE, CHLOROPLASTIC	0	0	2.172	4.022	0.0779388	0.0845357	0.280931	0.180962	665675	594323	703772	165529	177492	56721.3	359558	98542.3	263529	Phospho [S3(100)]
High	[R].ASGGGGGSPAAAAAAAAAGPAGNHSMGASAAGGR.[L]	1xPhospho [S2(99.1)]	1	12	sca004.g100400.t1	sca004.g100400.t1 [691-724]	PREDICTED: RIBULOSE BISPHOSPHATE CARBOXYLASE/OXYGENASE ACTIVASE, CHLOROPLASTIC	0	0	0.98	0.01	0.910159	1e-17	0.991724	2.62278e-17				537679	577336	636798	541437	565642	524159	Phospho [S2(99.1)]
High	[R].ALLQVAPSSGDGGGAGRSPSR.[R]	1xPhospho [S18(99.6)]	1	24	sca004.g100400.t1	sca004.g100400.t1 [664-684]	PREDICTED: RIBULOSE BISPHOSPHATE CARBOXYLASE/OXYGENASE ACTIVASE, CHLOROPLASTIC	1	0	0.886	2.073	0.882929	0.471235	0.988853	0.699295	1.31183e+06	1.61837e+06	350643	632839	432207	1.24292e+06	560664	1.15775e+06	770264	Phospho [S18(99.6)]
High	[R].ELPADLVTAASR.[S]	1xPhospho [S11(100)]	1	3	sca004.g100400.t1	sca004.g100400.t1 [43-54]	PREDICTED: RIBULOSE BISPHOSPHATE CARBOXYLASE/OXYGENASE ACTIVASE, CHLOROPLASTIC	0	0	1.578	0.01	0.276229	1e-17	0.666123	2.62278e-17				168783	219741	217631	329612	263532	343336	Phospho [S11(100)]
High	[R].ATPNGSAGSGHAAAADGHAEPADGEHANADGHAR.[S]	1xDeamidated [N4]; 2xPhospho [S6(99.1); S9(99.1)]	1	5	sca004.g100400.t1	sca004.g100400.t1 [838-871]	PREDICTED: RIBULOSE BISPHOSPHATE CARBOXYLASE/OXYGENASE ACTIVASE, CHLOROPLASTIC	0	0		100		1e-17		2.62278e-17	597102	606543	481193							Phospho [S6(99.1)
High	[R].DMVDSLFQGFGSGTGGTHNAVLSSTEYMSTAMR.[S]	3xOxidation [M2; M28; M32]; 1xPhospho [S/T/Y]	1	51	sca004.g100450.t1	sca004.g100450.t1 [70-102]	PREDICTED: RIBULOSE BISPHOSPHATE CARBOXYLASE/OXYGENASE ACTIVASE /// RIBULOSE BISPHOSPHATE CARBOXYLASE/OXYGENASE ACTIVASE 1 /// RUBISCO ACTIVASE	0	0	1.252	0.38	0.515755	0.400155	0.876804	0.63064	168588	257586	564673	629879	677573	1.17496e+06	788557	1.30704e+06	954206	Phospho [S/T/Y]
High	[R].DMVDSLFQGFGSGTGGTHNAVLSSTEYMSTAMR.[S]	2xOxidation [M]; 1xPhospho [S24(98.1)]	1	57	sca004.g100450.t1	sca004.g100450.t1 [70-102]	PREDICTED: RIBULOSE BISPHOSPHATE CARBOXYLASE/OXYGENASE ACTIVASE /// RIBULOSE BISPHOSPHATE CARBOXYLASE/OXYGENASE ACTIVASE 1 /// RUBISCO ACTIVASE	0	0	1.907	1.343	0.0815348	0.655383	0.290218	0.837137	614564	919901	2.04137e+06	551154	685029	862015	1.33952e+06	1.30617e+06	1.04959e+06	Phospho [S24(98.1)]
High	[R].GMDADMDMSDDQQDIAR.[G]	1xPhospho [S9(100)]	1	5	sca004.g100450.t1	sca004.g100450.t1 [51-67]	PREDICTED: RIBULOSE BISPHOSPHATE CARBOXYLASE/OXYGENASE ACTIVASE /// RIBULOSE BISPHOSPHATE CARBOXYLASE/OXYGENASE ACTIVASE 1 /// RUBISCO ACTIVASE	0	0	0.837	0.41	0.798595	0.407906	0.975707	0.638758	257229	141876	327596	627003	651023	651791	571856	544884	525764	Phospho [S9(100)]
High	[R].DMVDSLFQGFGSGTGGTHNAVLSSTEYMSTAMR.[S]	1xPhospho [S24(99.5)]	1	18	sca004.g100450.t1	sca004.g100450.t1 [70-102]	PREDICTED: RIBULOSE BISPHOSPHATE CARBOXYLASE/OXYGENASE ACTIVASE /// RIBULOSE BISPHOSPHATE CARBOXYLASE/OXYGENASE ACTIVASE 1 /// RUBISCO ACTIVASE	0	0	1.617	0.062	0.218383	0.00637255	0.5786	0.0158975	21037.6	13621.3	16040.1	168629	220363	343592	305354	356371	410242	Phospho [S24(99.5)]
High	[R].DMVDSLFQGFGSGTGGTHNAVLSSTEYMSTAMR.[S]	1xOxidation [M]; 1xPhospho [S/T/Y]	1	24	sca004.g100450.t1	sca004.g100450.t1 [70-102]	PREDICTED: RIBULOSE BISPHOSPHATE CARBOXYLASE/OXYGENASE ACTIVASE /// RIBULOSE BISPHOSPHATE CARBOXYLASE/OXYGENASE ACTIVASE 1 /// RUBISCO ACTIVASE	0	0	1.275	3.928	0.537865	0.103988	0.888954	0.21702	366012	840442	921824	163355	127053	234662	208340	304355	135693	Phospho [S/T/Y]
High	[R].DMVDSLFQGFGSGTGGTHNAVLSSTEYMSTAMR.[S]	1xDeamidated [N/Q]; 2xOxidation [M]; 1xPhospho [S24(98.3)]	1	37	sca004.g100450.t1	sca004.g100450.t1 [70-102]	PREDICTED: RIBULOSE BISPHOSPHATE CARBOXYLASE/OXYGENASE ACTIVASE /// RIBULOSE BISPHOSPHATE CARBOXYLASE/OXYGENASE ACTIVASE 1 /// RUBISCO ACTIVASE	0	0	2.888	0.601	0.032542	0.719264	0.139787	0.874871	89958.6	34160.2	87039.7	85789	56870.5	638546	247760	299143	296136	Phospho [S24(98.3)]
High	[R].GERGSPGPEAAAATSSR.[G]	1xPhospho [S5(100)]	1	28	sca004.g100550.t1	sca004.g100550.t1 [221-237]	PREDICTED: X1 /// ISOFORM X4 /// BSD DOMAIN-CONTAINING, PUTATIVE	1	0	1.266	3.06	0.341271	0.314791	0.742624	0.534025	23877511	2.59956e+07	2.17974e+07	7.80341e+06	5.72293e+06	7.70198e+06	9.87637e+06	6.12914e+06	1.12197e+07	Phospho [S5(100)]
High	[R].GSPGPEAAAATSSR.[G]	1xPhospho [S2(100)]	1	15	sca004.g100550.t1	sca004.g100550.t1 [224-237]	PREDICTED: X1 /// ISOFORM X4 /// BSD DOMAIN-CONTAINING, PUTATIVE	0	0	0.809	1.227	0.702183	0.8951	0.951026	0.962489	2.78245e+06	3.02756e+06	2.68742e+06	2.37548e+06	2.28248e+06	2.18957e+06	1.92243e+06	1.63867e+06	1.92097e+06	Phospho [S2(100)]
High	[R].AGLELSNLVSSVR.[G]	1xPhospho [S]	1	2	sca004.g100550.t1	sca004.g100550.t1 [208-220]	PREDICTED: X1 /// ISOFORM X4 /// BSD DOMAIN-CONTAINING, PUTATIVE	0	0		100		1e-17		2.62278e-17	140943	181380	98641.8							Phospho [S]
High	[R].ADRSVDIEHAPEAEGSPWK.[M]	1xPhospho [S4(100)]	1	22	sca004.g100650.t1	sca004.g100650.t1 [39-57]	PREDICTED: ATP-DEPENDENT ZINC METALLOPROTEASE FTSH 10, MITOCHONDRIAL	1	0	1.332	0.644	0.348116	0.578988	0.74965	0.785123	1.25943e+06	1.56057e+06	1.69389e+06	1.24624e+06	2.71695e+06	2.62827e+06	2.15653e+06	3.61907e+06	2.46107e+06	Phospho [S4(100)]
High	[R].AADLPAARPRQPSEQQQQQQQGR.[Q]	1xDeamidated [Q11]; 1xPhospho [S13(100)]	1	5	sca004.g100700.t1	sca004.g100700.t1 [342-364]	UNKNOWN	1	0	1.161	1.658	0.665263	0.535125	0.938324	0.75193	187189	257239	209900	112929	109447	174647	131086	135446	102761	Phospho [S13(100)]
High	[R].QDTGSEWEAPIR.[S]	2xPhospho [T3(100); S5(100)]	1	1	sca004.g101400.t1	sca004.g101400.t1 [4-15]	PREDICTED: PROBABLE METAL-NICOTIANAMINE TRANSPORTER YSL6 /// PROBABLE METAL-NICOTIANAMINE TRANSPORTER YSL6-LIKE /// PROBABLE METAL-NICOTIANAMINE TRANSPORTER YSL6-LIKE ISOFORM 3	0	0		100		1e-17		2.62278e-17	107972	202787	196888							Phospho [T3(100)
High	[R].LVEGTNDASFSQIAR.[G]	1xPhospho [S9(100)]	1	1	sca004.g101400.t1	sca004.g101400.t1 [43-57]	PREDICTED: PROBABLE METAL-NICOTIANAMINE TRANSPORTER YSL6 /// PROBABLE METAL-NICOTIANAMINE TRANSPORTER YSL6-LIKE /// PROBABLE METAL-NICOTIANAMINE TRANSPORTER YSL6-LIKE ISOFORM 3	0	0	0.878	3.041	0.93439	0.208549	0.99336	0.389101	561950	616599	376336	230682	162081	123743	169189	142330	140720	Phospho [S9(100)]
High	[R].SASAPTHGTLPK.[R]	1xPhospho [S3(99.6)]	1	26	sca004.g101400.t1	sca004.g101400.t1 [16-27]	PREDICTED: PROBABLE METAL-NICOTIANAMINE TRANSPORTER YSL6 /// PROBABLE METAL-NICOTIANAMINE TRANSPORTER YSL6-LIKE /// PROBABLE METAL-NICOTIANAMINE TRANSPORTER YSL6-LIKE ISOFORM 3	0	0	0.865	8.854	0.83438	0.0527408	0.980073	0.11812	1.26115e+07	1.15929e+07	8.1579e+06	1.54911e+06	1.30932e+06	744672	1.34054e+06	459820	1.57965e+06	Phospho [S3(99.6)]
High	[-].MDRQDTGSEWEAPIR.[S]	1xAcetyl [N-Term]; 2xPhospho [T6(100); S8(100)]	1	5	sca004.g101400.t1	sca004.g101400.t1 [1-15]	PREDICTED: PROBABLE METAL-NICOTIANAMINE TRANSPORTER YSL6 /// PROBABLE METAL-NICOTIANAMINE TRANSPORTER YSL6-LIKE /// PROBABLE METAL-NICOTIANAMINE TRANSPORTER YSL6-LIKE ISOFORM 3	1	0	0.568	1.941	0.374923	0.348829	0.773494	0.574058	263424	555627	397874	213834	151788	205029	121353	128787	115286	Phospho [T6(100)
High	[-].MDRQDTGSEWEAPIR.[S]	1xAcetyl [N-Term]; 1xOxidation [M1]; 2xPhospho [T6(100); S8(100)]	1	2	sca004.g101400.t1	sca004.g101400.t1 [1-15]	PREDICTED: PROBABLE METAL-NICOTIANAMINE TRANSPORTER YSL6 /// PROBABLE METAL-NICOTIANAMINE TRANSPORTER YSL6-LIKE /// PROBABLE METAL-NICOTIANAMINE TRANSPORTER YSL6-LIKE ISOFORM 3	1	0		100		1e-17		2.62278e-17	111339	294914	211188							Phospho [T6(100)
High	[K].YSQPYWDTAADVTTAAPLVVNSSDSLK.[D]	1xPhospho [S25(99)]	1	3	sca004.g101500.t1	sca004.g101500.t1 [118-144]	PREDICTED: MULTISPECIES:	0	0		100		1e-17		2.62278e-17	148202	138872	132210							Phospho [S25(99)]
High	[R].NFQPGGEQTITASWDQEGFEAGPATPGTGGPR.[C]	1xPhospho [T11(99.3)]	1	42	sca004.g103350.t1	sca004.g103350.t1 [768-799]	UNKNOWN	0	0	0.59	0.52	0.303099	0.599163	0.701462	0.799452	279164	182160	457752	536547	863254	635063	593203	508905	263031	Phospho [T11(99.3)]
High	[R].NFQPGGEQTITASWDQEGFEAGPATPGTGGPR.[C]	1xDeamidated [Q/N]; 1xPhospho [S13(99.3)]	1	21	sca004.g103350.t1	sca004.g103350.t1 [768-799]	UNKNOWN	0	0	0.901	0.826	0.981935	0.926169	0.997958	0.972556	265481	296984	103031	421555	260453	124692	258429	234584	254600	Phospho [S13(99.3)]
High	[R].ASLAGPGSPTALR.[G]	1xPhospho [S8(100)]	1	12	sca004.g106150.t1	sca004.g106150.t1 [495-507]	PREDICTED: CLEAVAGE AND POLYADENYLATION SPECIFICITY FACTOR SUBUNIT 2 /// CLEAVAGE AND POLYADENYLATION SPECIFICITY FACTOR SUBUNIT 2 ISOFORM X1 /// CLEAVAGE AND POLYADENYLATION SPECIFICITY FACTOR SUBUNIT 2-LIKE ISOFORM X2	0	0	1.045	1.048	0.742333	0.980456	0.964126	0.993064	7.09477e+06	7.58991e+06	8.36408e+06	6.24404e+06	7.23997e+06	8.81055e+06	8.77419e+06	7.56933e+06	8.66609e+06	Phospho [S8(100)]
High	[R].VNSLAIGHLK.[S]	1xPhospho [S3(100)]	1	1	sca004.g106150.t1	sca004.g106150.t1 [482-491]	PREDICTED: CLEAVAGE AND POLYADENYLATION SPECIFICITY FACTOR SUBUNIT 2 /// CLEAVAGE AND POLYADENYLATION SPECIFICITY FACTOR SUBUNIT 2 ISOFORM X1 /// CLEAVAGE AND POLYADENYLATION SPECIFICITY FACTOR SUBUNIT 2-LIKE ISOFORM X2	0	0		100		1e-17		2.62278e-17	244401	283541	414268							Phospho [S3(100)]
High	[K].QQPQQEQQQQQHPSSDEELPQQHQQHPSTDQEQEQR.[Q]	2xPhospho [S14(100); S15(100)]	1	1	sca004.g107650.t1	sca004.g107650.t1 [284-319]	UNKNOWN	0	0		100		1e-17		2.62278e-17	265947	1.01291e+06	312579							Phospho [S14(100)
High	[K].QQPQQEQQQQQHPSSDEELPQQHQQHPSTDQEQEQR.[Q]	1xPhospho [S/T]	1	3	sca004.g107650.t1	sca004.g107650.t1 [284-319]	UNKNOWN	0	0		100		1e-17		2.62278e-17	896057	1.25179e+06	511550							Phospho [S/T]
High	[K].QQPQQEQQQQQHPSSDEELPQQHQQHPSTDQEQEQR.[Q]	1xDeamidated [Q]; 2xPhospho [S14(100); S15(100)]	1	9	sca004.g107650.t1	sca004.g107650.t1 [284-319]	UNKNOWN	0	0		100		1e-17		2.62278e-17	666847	707387	583146							Phospho [S14(100)
High	[R].CGDTGHAGGAEGGPVTPK.[Q]	1xCarbamidomethyl [C1]; 1xPhospho [T16(100)]	1	3	sca004.g107650.t1	sca004.g107650.t1 [266-283]	UNKNOWN	0	0	1.058	0.903	0.771189	0.913577	0.9708	0.969037	545528	458541	580420	604070	374677	725608	638825	172416	816956	Phospho [T16(100)]
High	[R].GTSPPAGANPQAASPADPAAVAAAAAAAASSGGAPNSGGK.[G]	1xPhospho [T/S]	1	11	sca004.g107750.t1	sca004.g107750.t1 [159-198]	PREDICTED: ISOFORM X2 /// ISOFORM X /// ISOFORM X1	0	0	0.931	0.083	0.950229	0.0178025	0.994173	0.0428373	27730.5	42054	42175.2	335179	306738	2.40825e+06	116846	2.6212e+06	2.24241e+06	Phospho [T/S]
High	[K].AAPAAAAAAPDQPPAPAVAPPVAAGEAAVPAAAPTAPSKPEPQSVAGSR.[G]	1xPhospho [S/T]	1	22	sca004.g107750.t1	sca004.g107750.t1 [110-158]	PREDICTED: ISOFORM X2 /// ISOFORM X /// ISOFORM X1	0	0	0.349	1.301	0.0300761	0.784036	0.131019	0.913757	908919	1.55493e+06	881943	200528	1.1953e+06	1.29989e+06	459340	416820	236549	Phospho [S/T]
High	[K].AAPAAAAAAPDQPPAPAVAPPVAAGEAAVPAAAPTAPSKPEPQSVAGSR.[G]	1xDeamidated [Q]; 1xPhospho [T/S]	1	40	sca004.g107750.t1	sca004.g107750.t1 [110-158]	PREDICTED: ISOFORM X2 /// ISOFORM X /// ISOFORM X1	0	0	2.665	1.476	0.0122637	0.604668	0.0601833	0.803266	641175	96584.4	776365	434511	120351	471846	1.15774e+06	1.01932e+06	1.2576e+06	Phospho [T/S]
High	[K].LASSHGVDISNLSEDEDEAMAPAAASSGLFEDEEEEEDGEAAAQPK.[K]	3xPhospho [S13(99); S26(100); S27(100)]	1	1	sca004.g107950.t1	sca004.g107950.t1 [447-492]	PREDICTED: HISTONE-LYSINE N-METHYLTRANSFERASE ASHH2 /// HISTONE-LYSINE N-METHYLTRANSFERASE SETD2 /// BNAA07G33460D	0	0	0.01	5.137	1e-17	0.0731432	7.17173e-17	0.159319	59047.8	258995	308907	46629	50417.1	40509.8				Phospho [S13(99)
High	[R].AAAAAEAAARSPAGSSGSYPK.[Q]	3xPhospho [S11(100); S15(100); S18(100)]	1	12	sca004.g107950.t1	sca004.g107950.t1 [598-618]	PREDICTED: HISTONE-LYSINE N-METHYLTRANSFERASE ASHH2 /// HISTONE-LYSINE N-METHYLTRANSFERASE SETD2 /// BNAA07G33460D	1	0	0.936	0.63	0.929278	0.633734	0.99336	0.824685	760737	1.02244e+06	1.07641e+06	1.46072e+06	1.62236e+06	1.22357e+06	1.36766e+06	1.07915e+06	1.26761e+06	Phospho [S11(100)
High	[K].LASSHGVDISNLSEDEDEAMAPAAASSGLFEDEEEEEDGEAAAQPK.[K]	2xPhospho [S13(100); S]	1	4	sca004.g107950.t1	sca004.g107950.t1 [447-492]	PREDICTED: HISTONE-LYSINE N-METHYLTRANSFERASE ASHH2 /// HISTONE-LYSINE N-METHYLTRANSFERASE SETD2 /// BNAA07G33460D	0	0	1.713	3.338	0.29595	0.179898	0.691693	0.346269	223766	345504	271202	67045.4	57705.9	95190.6	114846	55431.3	215460	Phospho [S13(100)
High	[R].SQHLNLQPPQPHGSPGK.[D]	1xPhospho [S14(100)]	1	14	sca004.g107950.t1	sca004.g107950.t1 [797-813]	PREDICTED: HISTONE-LYSINE N-METHYLTRANSFERASE ASHH2 /// HISTONE-LYSINE N-METHYLTRANSFERASE SETD2 /// BNAA07G33460D	0	0	1.326	3.661	0.384357	0.179498	0.782257	0.345792	1.57443e+06	1.81054e+06	564522	430076	125681	402470	422299	672310	533673	Phospho [S14(100)]
High	[R].SEGSAPGLPHSGSASDLR.[A]	1xPhospho [S]	1	25	sca004.g107950.t1	sca004.g107950.t1 [735-752]	PREDICTED: HISTONE-LYSINE N-METHYLTRANSFERASE ASHH2 /// HISTONE-LYSINE N-METHYLTRANSFERASE SETD2 /// BNAA07G33460D	0	0	100	100	1e-17	1e-17	7.17173e-17	2.62278e-17	1.71109e+06	2.07448e+06	1.93554e+06				553975	427102	737296	Phospho [S]
High	[R].NESGSSLHQQAAAAAAAAEQQLEEGEVAPER.[S]	1xPhospho [S]	1	9	sca004.g107950.t1	sca004.g107950.t1 [760-790]	PREDICTED: HISTONE-LYSINE N-METHYLTRANSFERASE ASHH2 /// HISTONE-LYSINE N-METHYLTRANSFERASE SETD2 /// BNAA07G33460D	0	0		100		1e-17		2.62278e-17	432954	331779	417964							Phospho [S]
High	[R].NESGSSLHQQAAAAAAAAEQQLEEGEVAPER.[S]	1xDeamidated [N/Q]; 1xPhospho [S]	1	45	sca004.g107950.t1	sca004.g107950.t1 [760-790]	PREDICTED: HISTONE-LYSINE N-METHYLTRANSFERASE ASHH2 /// HISTONE-LYSINE N-METHYLTRANSFERASE SETD2 /// BNAA07G33460D	0	0	0.01	0.01	1e-17	1e-17	7.17173e-17	2.62278e-17				91567.8	56777.8	53551.3				Phospho [S]
High	[R].SRWDQPGGEGGGAPHSPADGGPPPPR.[G]	1xPhospho [S16(100)]	1	8	sca004.g108000.t3	sca004.g108000.t3 [135-160]	UNKNOWN	1	0	0.01	5.434	1e-17	0.0478854	7.17173e-17	0.108256	1.00083e+06	1.26615e+06	391791	184195	161965	137593				Phospho [S16(100)]
High	[R].WDQPGGEGGGAPHSPADGGPPPPR.[G]	1xPhospho [S14(100)]	1	23	sca004.g108000.t3	sca004.g108000.t3 [137-160]	UNKNOWN	0	0	1.173	0.915	0.497426	0.941635	0.866601	0.976461	1.30242e+06	1.69219e+06	1.6302e+06	1.42283e+06	1.68046e+06	1.88625e+06	1.85207e+06	1.6877e+06	2.21282e+06	Phospho [S14(100)]
High	[K].VAFGSLDPGSTSSDEEPVVGLDGRPTGSSAAEPTPVA.[-]	2xPhospho [T/S]	1	19	sca004.g108150.t1	sca004.g108150.t1 [104-140]	PREDICTED: THIOREDOXIN-LIKE /// THIOREDOXIN-LIKE 2, CHLOROPLASTIC	0	0	1.827	2.089	0.0927494	0.361691	0.31797	0.58927	1.18811e+06	1.11792e+06	1.11199e+06	513132	535237	1.06293e+06	1.81829e+06	977631	1.16683e+06	Phospho [T/S]
High	[R].CFLPSDEDEPVLQEFPK.[V]	1xCarbamidomethyl [C1]; 1xPhospho [S5(100)]	1	14	sca004.g108150.t1	sca004.g108150.t1 [83-99]	PREDICTED: THIOREDOXIN-LIKE /// THIOREDOXIN-LIKE 2, CHLOROPLASTIC	0	0	1.429	1.012	0.335127	0.832893	0.736566	0.935571	790092	749298	547941	306681	740394	896477	1.00951e+06	1.05828e+06	1.11907e+06	Phospho [S5(100)]
High	[R].AFQQLSTPQDPAFASGFVQSAPHALDEHVPALVGPLPVAAAGGGQQR.[L]	1xPhospho [S/T]	1	6	sca004.g108350.t3	sca004.g108350.t3 [300-346]	PREDICTED: BNAC09G49800D /// PROTEIN MODIFIER OF SNC1,7 /// BNAA10G24870D	0	0		100		1e-17		2.62278e-17	495424	584189	365076							Phospho [S/T]
High	[R].VVVVDLTNCRPAPLAPTSPAHGSTPSGR.[G]	1xCarbamidomethyl [C9]; 1xPhospho [S18(100)]	1	35	sca004.g108350.t3	sca004.g108350.t3 [113-140]	PREDICTED: BNAC09G49800D /// PROTEIN MODIFIER OF SNC1,7 /// BNAA10G24870D	0	0	1.848	2.792	0.0313349	0.425327	0.135659	0.656886	5.18672e+06	4.89078e+06	3.7114e+06	1.85756e+06	1.6877e+06	2.75223e+06	3.43185e+06	6.11547e+06	4.11063e+06	Phospho [S18(100)]
High	[R].VVVVDLTNCRPAPLAPTSPAHGSTPSGR.[G]	1xCarbamidomethyl [C9]; 1xDeamidated [N8]; 1xPhospho [S18(100)]	1	8	sca004.g108350.t3	sca004.g108350.t3 [113-140]	PREDICTED: BNAC09G49800D /// PROTEIN MODIFIER OF SNC1,7 /// BNAA10G24870D	0	0	1.548	0.01	0.234911	1e-17	0.603817	2.62278e-17				273975	463804	714317	624925	717766	502483	Phospho [S18(100)]
High	[K].EAAGGSQQQQQEEAARPSK.[K]	1xPhospho [S6(100)]	1	14	sca004.g109150.t1	sca004.g109150.t1 [126-144]	UNKNOWN	0	0	0.49	0.625	0.110734	0.673977	0.362639	0.848064	774170	235468	1.20167e+06	1.23787e+06	1.32823e+06	1.27924e+06	826110	422709	626843	Phospho [S6(100)]
High	[R].STPIEILDDDDDDSQVLASSLGR.[R]	2xPhospho [S14(100); S20(100)]	1	18	sca004.g109350.t1	sca004.g109350.t1 [108-130]	PREDICTED: ISOFORM X2 /// ISOFORM X /// ISOFORM X1	0	0	1.303	0.593	0.407732	0.678761	0.799699	0.851277	134115	25344.7	219862	212689	305861	370972	418139	253369	483249	Phospho [S14(100)
High	[R].VEEVADDEHMHPVGSVEDELGGAAAMGR.[R]	2xOxidation [M10; M26]; 1xPhospho [S15(100)]	1	27	sca004.g109350.t1	sca004.g109350.t1 [136-163]	PREDICTED: ISOFORM X2 /// ISOFORM X /// ISOFORM X1	0	0	0.988	0.545	0.945497	0.532637	0.993882	0.749761	956551	1.21978e+06	1.77797e+06	2.76941e+06	2.23779e+06	2.63365e+06	2.63525e+06	3.06244e+06	2.60088e+06	Phospho [S15(100)]
High	[R].STPIEILDDDDDDSQVLASSLGR.[R]	1xPhospho [S20(99.6)]	1	29	sca004.g109350.t1	sca004.g109350.t1 [108-130]	PREDICTED: ISOFORM X2 /// ISOFORM X /// ISOFORM X1	0	0	1.109	0.275	0.633073	0.205558	0.928705	0.385068	1.28723e+06	1.33912e+06	2.95798e+06	4.68057e+06	5.32902e+06	6.07285e+06	5.1904e+06	6.56236e+06	5.43463e+06	Phospho [S20(99.6)]
High	[R].VEEVADDEHMHPVGSVEDELGGAAAMGR.[R]	1xPhospho [S15(100)]	1	63	sca004.g109350.t1	sca004.g109350.t1 [136-163]	PREDICTED: ISOFORM X2 /// ISOFORM X /// ISOFORM X1	0	0	0.898	0.881	0.874852	0.838774	0.987866	0.938464	2.57575e+06	2.54214e+06	3.04657e+06	2.92417e+06	2.41493e+06	3.47025e+06	2.62596e+06	3.7096e+06	2.94303e+06	Phospho [S15(100)]
High	[R].VEEVADDEHMHPVGSVEDELGGAAAMGR.[R]	1xOxidation [M]; 1xPhospho [S15(100)]	1	38	sca004.g109350.t1	sca004.g109350.t1 [136-163]	PREDICTED: ISOFORM X2 /// ISOFORM X /// ISOFORM X1	0	0	1.043	0.476	0.752086	0.389028	0.966468	0.619729	976984	1.57058e+06	1.74879e+06	3.4148e+06	3.2056e+06	3.67192e+06	3.56222e+06	4.08824e+06	2.53754e+06	Phospho [S15(100)]
High	[R].GVVGAGGDELQQFVVGDMDSEEEEEALR.[L]	1xPhospho [S20(100)]	1	4	sca004.g110100.t1	sca004.g110100.t1 [234-261]	PREDICTED: PUTATIVE ZINC FINGER CCHC DOMAIN-CONTAINING	0	0		100		1e-17		2.62278e-17	1.70958e+06	1.40134e+06	1.46563e+06							Phospho [S20(100)]
High	[R].GVVGAGGDELQQFVVGDMDSEEEEEALR.[L]	1xOxidation [M18]; 1xPhospho [S20(100)]	1	7	sca004.g110100.t1	sca004.g110100.t1 [234-261]	PREDICTED: PUTATIVE ZINC FINGER CCHC DOMAIN-CONTAINING	0	0	0.956	0.749	0.940127	0.810378	0.993882	0.924942	378010	572386	693081	504413	785328	445612	507286	539311	425838	Phospho [S20(100)]
High	[K].LEMGGSSSSGSLPAAAGTGASTSAAAAAPPPPAVPPPAMAPPPPAAAASTR.[L]	1xPhospho [S/T]	1	29	sca004.g110150.t1	sca004.g110150.t1 [178-228]	PREDICTED: VACUOLAR-ASSOCIATED HOMOLOG /// VACUOLAR-ASSOCIATED /// BNAC01G18960D	0	0	0.01	0.01	1e-17	1e-17	7.17173e-17	2.62278e-17				148721	145551	172659				Phospho [S/T]
High	[K].LEMGGSSSSGSLPAAAGTGASTSAAAAAPPPPAVPPPAMAPPPPAAAASTR.[L]	1xOxidation [M]; 1xPhospho [S/T]	1	14	sca004.g110150.t1	sca004.g110150.t1 [178-228]	PREDICTED: VACUOLAR-ASSOCIATED HOMOLOG /// VACUOLAR-ASSOCIATED /// BNAC01G18960D	0	0		100		1e-17		2.62278e-17	331687	179259	68546.1							Phospho [S/T]
High	[R].RSGDEEEDLDDADPMDSGNGPASGGNAGPAPPR.[G]	2xDeamidated [N19; N26]; 1xPhospho [S2(100)]	1	7	sca004.g110350.t2	sca004.g110350.t2 [86-118]	UNKNOWN	1	0	0.626	0.01	0.328301	1e-17	0.731336	2.62278e-17				882348	620284	760165	552772	477915	454742	Phospho [S2(100)]
High	[R].RSGDEEEDLDDADPMDSGNGPASGGNAGPAPPR.[G]	1xPhospho [S2(100)]	1	9	sca004.g110350.t2	sca004.g110350.t2 [86-118]	UNKNOWN	1	0	0.764	0.665	0.634007	0.694894	0.928705	0.860321	633742	461373	218514	764186	693559	519619	583869	439041	503656	Phospho [S2(100)]
High	[R].SGDEEEDLDDADPMDSGNGPASGGNAGPAPPR.[G]	1xPhospho [S1(100)]	1	6	sca004.g110350.t2	sca004.g110350.t2 [87-118]	UNKNOWN	0	0	0.63	0.824	0.333517	0.88071	0.735758	0.956225	643706	697501	406443	589791	846165	818819	567567	504299	515634	Phospho [S1(100)]
High	[R].RSGDEEEDLDDADPMDSGNGPASGGNAGPAPPR.[G]	1xDeamidated [N19]; 1xPhospho [S2(100)]	1	7	sca004.g110350.t2	sca004.g110350.t2 [86-118]	UNKNOWN	1	0	0.396	1.001	0.050133	0.893766	0.199658	0.962341	445537	660682	825815	624368	659855	506556	294976	228006	200697	Phospho [S2(100)]
High	[R].SGDEEEDLDDADPMDSGNGPASGGNAGPAPPR.[G]	1xDeamidated [N18]; 1xPhospho [S1(100)]	1	6	sca004.g110350.t2	sca004.g110350.t2 [87-118]	UNKNOWN	0	0		100		1e-17		2.62278e-17	363422	275344	501982							Phospho [S1(100)]
High	[K].AAAVSPGAAAGGCGAR.[D]	1xCarbamidomethyl [C13]; 1xPhospho [S5(100)]	1	1	sca004.g110400.t1	sca004.g110400.t1 [838-853]	UNKNOWN	0	0	100	100	1e-17	1e-17	7.17173e-17	2.62278e-17	214108	323020	195370				136109	144602	117816	Phospho [S5(100)]
High	[R].VLSPLPLSPR.[A]	1xPhospho [S8(100)]	1	1	sca004.g111150.t2	sca004.g111150.t2 [321-330]	PREDICTED: TRANSCRIPTION INITIATION	0	0	0.791	0.876	0.766923	0.978873	0.96969	0.99253	85464.6	201038	171439	221834	179900	195671	175364	124667	197620	Phospho [S8(100)]
High	[R].GGIDDDAESAGAPGASHAEEPNQELADAGMVLR.[D]	1xPhospho [S9(100)]	1	17	sca004.g111900.t1	sca004.g111900.t1 [355-387]	PREDICTED: NEGATIVE ELONGATION FACTOR B /// NEGATIVE ELONGATION FACTOR B, PARTIAL /// NEGATIVE ELONGATION FACTOR B-LIKE	0	0	0.665	1.294	0.410502	0.673614	0.803065	0.847973	1.06685e+06	927846	1.01816e+06	704210	716981	917534	758455	477141	510727	Phospho [S9(100)]
High	[R].GGIDDDAESAGAPGASHAEEPNQELADAGMVLR.[D]	1xOxidation [M30]; 1xPhospho [S9(100)]	1	6	sca004.g111900.t1	sca004.g111900.t1 [355-387]	PREDICTED: NEGATIVE ELONGATION FACTOR B /// NEGATIVE ELONGATION FACTOR B, PARTIAL /// NEGATIVE ELONGATION FACTOR B-LIKE	0	2	2.541	3.279	0.0220882	0.176696	0.100623	0.341351	325694	558637	611884	114492	125892	186591	663154	201340	474105	Phospho [S9(100)]
High	[R].GGIDDDAESAGAPGASHAEEPNQELADAGMVLR.[D]	1xDeamidated [N/Q]; 1xPhospho [S9(100)]	1	14	sca004.g111900.t1	sca004.g111900.t1 [355-387]	PREDICTED: NEGATIVE ELONGATION FACTOR B /// NEGATIVE ELONGATION FACTOR B, PARTIAL /// NEGATIVE ELONGATION FACTOR B-LIKE	0	0	100		1e-17		7.17173e-17								763388	688417	660979	Phospho [S9(100)]
High	[R].TASPSGGEGGGRPPAQR.[S]	1xPhospho [S3(100)]	1	14	sca004.g111950.t1	sca004.g111950.t1 [138-154]	PREDICTED: SQUAMOSA PROMOTER-BINDING-LIKE /// SQUAMOSA PROMOTER /// SQUAMOSA PROMOTER-BINDING-LIKE ISOFORM X2	0	0	0.867	0.033	0.842529	0.000532451	0.981096	0.00137414	60494.3	16166.7	64741.1	1.8231e+06	735903	342264	661042	638011	460548	Phospho [S3(100)]
High	[R].DGEQSPGATLTSK.[E]	1xPhospho [S5(100)]	1	1	sca004.g112600.t1	sca004.g112600.t1 [61-73]	PREDICTED: 2-ISOPROPYLMALATE SYNTHASE /// 2-ISOPROPYLMALATE SYNTHASE /// 2-ISOPROPYLMALATE SYNTHASE 1	0	0	0.953	0.01	0.998698	1e-17	0.999523	2.62278e-17				1.80446e+06	2.35624e+06	2.95457e+06	2.36361e+06	2.24519e+06	2.57638e+06	Phospho [S5(100)]
High	[R].IFDTTLRDGEQSPGATLTSK.[E]	1xPhospho [S12(100)]	1	3	sca004.g112600.t1	sca004.g112600.t1 [54-73]	PREDICTED: 2-ISOPROPYLMALATE SYNTHASE /// 2-ISOPROPYLMALATE SYNTHASE /// 2-ISOPROPYLMALATE SYNTHASE 1	1	0	1.026	0.417	0.795023	0.436017	0.974317	0.666986	109944	122360	124233	202631	308436	298163	406116	174110	305854	Phospho [S12(100)]
High	[K].AASGAEGGGSPAVK.[Q]	2xPhospho [S3(100); S10(100)]	1	1	sca004.g112900.t1	sca004.g112900.t1 [500-513]	PREDICTED: ENHANCER OF POLYCOMB-LIKE /// ENHANCER OF POLYCOMB /// ENHANCER OF POLYCOMB HOMOLOG 2-LIKE ISOFORM X1	0	0	0.557	1.232	0.325071	0.693333	0.727196	0.859331	523081	531846	657800	545973	431568	452833	305860	240399	211634	Phospho [S3(100)
High	[K].MRSPALGGQASSIPR.[G]	1xPhospho [S3(100)]	1	7	sca004.g112900.t1	sca004.g112900.t1 [595-609]	PREDICTED: ENHANCER OF POLYCOMB-LIKE /// ENHANCER OF POLYCOMB /// ENHANCER OF POLYCOMB HOMOLOG 2-LIKE ISOFORM X1	1	0		100		1e-17		2.62278e-17	4.94118e+06	4.08554e+06	2.19076e+06							Phospho [S3(100)]
High	[K].MRSPALGGQASSIPR.[G]	1xOxidation [M1]; 1xPhospho [S3(100)]	1	7	sca004.g112900.t1	sca004.g112900.t1 [595-609]	PREDICTED: ENHANCER OF POLYCOMB-LIKE /// ENHANCER OF POLYCOMB /// ENHANCER OF POLYCOMB HOMOLOG 2-LIKE ISOFORM X1	1	0		100		1e-17		2.62278e-17	2.88307e+06	2.79519e+06	1.40222e+06							Phospho [S3(100)]
High	[R].AASPQQAAAGAAAR.[A]	1xPhospho [S3(100)]	1	10	sca004.g113000.t1	sca004.g113000.t1 [216-229]	PREDICTED: TETRATRICOPEPTIDE REPEAT /// TETRATRICOPEPTIDE REPEAT-LIKE /// TETRATRICOPEPTIDE REPEAT ISOFORM X1	0	0	0.87	0.841	0.857754	0.843281	0.9841	0.940655	853974	988379	1.13747e+06	1.13872e+06	1.17468e+06	1.2526e+06	1.09747e+06	993423	1.09019e+06	Phospho [S3(100)]
High	[R].VAMAYQTPVTPNK.[K]	1xPhospho [T10(100)]	1	1	sca004.g113300.t1	sca004.g113300.t1 [19-31]	PREDICTED: GOLGI SNAP RECEPTOR COMPLEX MEMBER 1-2 /// QB-SNARE, GOS1/GS28-FAMILY /// LOW QUALITY: GOLGI SNAP RECEPTOR COMPLEX MEMBER 1-2-LIKE	0	0	1.874	1.33	0.128051	0.6843	0.406215	0.85463	183513	231581	199898	137039	174057	323152	339079	326138	436794	Phospho [T10(100)]
High	[R].DRLDLLGGGGGSGQHAPLLQGER.[N]	1xPhospho [S12(100)]	1	18	sca004.g113300.t1	sca004.g113300.t1 [150-172]	PREDICTED: GOLGI SNAP RECEPTOR COMPLEX MEMBER 1-2 /// QB-SNARE, GOS1/GS28-FAMILY /// LOW QUALITY: GOLGI SNAP RECEPTOR COMPLEX MEMBER 1-2-LIKE	1	0	6.081	35.3	0.000366025	0.000251572	0.00225702	0.000651373	1.99976e+06	1.27512e+06	1.5697e+06	74092.5	27937.7	44467.6	253791	428686	270392	Phospho [S12(100)]
High	[R].LDLLGGGGGSGQHAPLLQGER.[N]	1xPhospho [S10(100)]	1	3	sca004.g113300.t1	sca004.g113300.t1 [152-172]	PREDICTED: GOLGI SNAP RECEPTOR COMPLEX MEMBER 1-2 /// QB-SNARE, GOS1/GS28-FAMILY /// LOW QUALITY: GOLGI SNAP RECEPTOR COMPLEX MEMBER 1-2-LIKE	0	0		100		1e-17		2.62278e-17	218194	206583	239476							Phospho [S10(100)]
High	[M].SSGLAADTSLQPSPGAR.[V]	1xAcetyl [N-Term]; 1xPhospho [S13(100)]	1	4	sca004.g113300.t1	sca004.g113300.t1 [2-18]	PREDICTED: GOLGI SNAP RECEPTOR COMPLEX MEMBER 1-2 /// QB-SNARE, GOS1/GS28-FAMILY /// LOW QUALITY: GOLGI SNAP RECEPTOR COMPLEX MEMBER 1-2-LIKE	0	0	1.896	0.01	0.0909422	1e-17	0.314606	2.62278e-17				333939	280789	118661	496817	532301	489992	Phospho [S13(100)]
High	[R].QGSAEDQLSPAPSAR.[S]	1xPhospho [S9(100)]	1	3	sca004.g113600.t2	sca004.g113600.t2 [796-810]	PREDICTED: SYNAPTOTAGMIN-3 ISOFORM X1 /// SYNAPTOTAGMIN-3-LIKE /// SYNAPTOTAGMIN-3	0	0	0.51	1.123	0.187224	0.814417	0.52569	0.926989	637793	442407	743336	567861	450945	574576	308018	230029	240398	Phospho [S9(100)]
High	[R].RASLAGRSDDDEEMGGVQPPAPSLTSSSVDGPR.[T]	1xPhospho [S8(100)]	1	23	sca005.g100100.t1	sca005.g100100.t1 [184-216]	PREDICTED: PROBABLE 2C 26 /// PROBABLE 2C 26-LIKE /// PROBABLE 2C 26 ISOFORM X1	2	0		100		1e-17		2.62278e-17	585681	369225	465913							Phospho [S8(100)]
High	[R].SEAAQATPAAPAPTAEQPSTSAPAASTSSSDGEAAAPVR.[H]	1xPhospho [S29(99.2)]	1	14	sca005.g100100.t1	sca005.g100100.t1 [38-76]	PREDICTED: PROBABLE 2C 26 /// PROBABLE 2C 26-LIKE /// PROBABLE 2C 26 ISOFORM X1	0	0	1.348	1.122	0.339734	0.943863	0.742379	0.977887	2.67533e+06	2.38637e+06	791769	1.69051e+06	2.12729e+06	2.45963e+06	2.5384e+06	1.69416e+06	3.31566e+06	Phospho [S29(99.2)]
High	[R].ASLAGRSDDDEEMGGVQPPAPSLTSSSVDGPR.[T]	1xPhospho [S/T]	1	29	sca005.g100100.t1	sca005.g100100.t1 [185-216]	PREDICTED: PROBABLE 2C 26 /// PROBABLE 2C 26-LIKE /// PROBABLE 2C 26 ISOFORM X1	1	0	1.72	1.541	0.0758329	0.685763	0.274786	0.85538	1.34105e+06	1.51667e+06	1.28267e+06	870243	875506	1.10212e+06	1.49681e+06	1.73981e+06	1.67048e+06	Phospho [S/T]
High	[R].SDDDEEMGGVQPPAPSLTSSSVDGPR.[T]	1xOxidation [M7]; 1xPhospho [S21(99.4)]	1	13	sca005.g100100.t1	sca005.g100100.t1 [191-216]	PREDICTED: PROBABLE 2C 26 /// PROBABLE 2C 26-LIKE /// PROBABLE 2C 26 ISOFORM X1	0	0	1.648	0.246	0.210146	0.210818	0.567053	0.392073	113251	128417	136629	338120	521188	566607	923871	697984	933790	Phospho [S21(99.4)]
High	[R].RASLAGRSDDDEEMGGVQPPAPSLTSSSVDGPR.[T]	1xOxidation [M14]; 1xPhospho [S8(99.3)]	1	5	sca005.g100100.t1	sca005.g100100.t1 [184-216]	PREDICTED: PROBABLE 2C 26 /// PROBABLE 2C 26-LIKE /// PROBABLE 2C 26 ISOFORM X1	2	0		100		1e-17		2.62278e-17	776411	650510	326250							Phospho [S8(99.3)]
High	[R].ASLAGRSDDDEEMGGVQPPAPSLTSSSVDGPR.[T]	1xOxidation [M13]; 1xPhospho [S7(99.3)]	1	17	sca005.g100100.t1	sca005.g100100.t1 [185-216]	PREDICTED: PROBABLE 2C 26 /// PROBABLE 2C 26-LIKE /// PROBABLE 2C 26 ISOFORM X1	1	0	1.467	0.738	0.218494	0.824386	0.578622	0.931655	655312	589399	443331	586344	798380	1.08713e+06	1.52068e+06	1.1712e+06	1.28347e+06	Phospho [S7(99.3)]
High	[R].RASLAGRSDDDEEMGGVQPPAPSLTSSSVDGPR.[T]	1xDeamidated [Q18]; 1xOxidation [M14]; 1xPhospho [S8(99.5)]	1	8	sca005.g100100.t1	sca005.g100100.t1 [184-216]	PREDICTED: PROBABLE 2C 26 /// PROBABLE 2C 26-LIKE /// PROBABLE 2C 26 ISOFORM X1	2	0		100		1e-17		2.62278e-17	294051	83442.8	706263							Phospho [S8(99.5)]
High	[R].SEAAQATPAAPAPTAEQPSTSAPAASTSSSDGEAAAPVR.[H]	1xDeamidated [Q17]; 1xPhospho [S29(98.2)]	1	16	sca005.g100100.t1	sca005.g100100.t1 [38-76]	PREDICTED: PROBABLE 2C 26 /// PROBABLE 2C 26-LIKE /// PROBABLE 2C 26 ISOFORM X1	0	0	0.915	0.01	0.920019	1e-17	0.991991	2.62278e-17				752811	863693	1.25006e+06	1.14131e+06	790087	982300	Phospho [S29(98.2)]
High	[R].ADSHGPALGLEPADSMHSMDSGNLFAATPR.[H]	4xPhospho [S3(100); S15(100); S18(100); S21(100)]	1	3	sca005.g100150.t1	sca005.g100150.t1 [398-427]	PREDICTED: ZN-DEPENDENT EXOPEPTIDASE /// , VARIANT /// WD REPEAT-CONTAINING, PARTIAL	0	0		100		1e-17		2.62278e-17	209342	211928	103525							Phospho [S3(100)
High	[R].ADSHGPALGLEPADSMHSMDSGNLFAATPR.[H]	2xPhospho [S3(100); S21(100)]	1	5	sca005.g100150.t1	sca005.g100150.t1 [398-427]	PREDICTED: ZN-DEPENDENT EXOPEPTIDASE /// , VARIANT /// WD REPEAT-CONTAINING, PARTIAL	0	0	0.771	1.528	0.761232	0.589163	0.968554	0.791594	156400	107753	94895.4	102338	32235.5	171418	78775.2	116518	132247	Phospho [S3(100)
High	[R].HGGLSTSPANALSR.[L]	1xPhospho [S7(99.5)]	1	4	sca005.g100150.t1	sca005.g100150.t1 [428-441]	PREDICTED: ZN-DEPENDENT EXOPEPTIDASE /// , VARIANT /// WD REPEAT-CONTAINING, PARTIAL	0	0	100	100	1e-17	1e-17	7.17173e-17	2.62278e-17	490681	277128	1.44212e+06				76604.2	363141	944815	Phospho [S7(99.5)]
High	[R].KYSALAAALHDR.[E]	1xPhospho [S3(100)]	1	4	sca005.g100150.t1	sca005.g100150.t1 [260-271]	PREDICTED: ZN-DEPENDENT EXOPEPTIDASE /// , VARIANT /// WD REPEAT-CONTAINING, PARTIAL	1	0		100		1e-17		2.62278e-17	787269	286915	476871							Phospho [S3(100)]
High	[R].SMPTIPQR.[A]	1xPhospho [S1(100)]	1	9	sca005.g100150.t1	sca005.g100150.t1 [390-397]	PREDICTED: ZN-DEPENDENT EXOPEPTIDASE /// , VARIANT /// WD REPEAT-CONTAINING, PARTIAL	0	0	1.159	0.384	0.516382	0.305966	0.87733	0.523629	672244	1.04406e+06	1.60534e+06	2.73675e+06	2.71786e+06	2.94641e+06	3.17059e+06	2.89558e+06	3.45273e+06	Phospho [S1(100)]
High	[R].SMPTIPQR.[A]	1xOxidation [M2]; 1xPhospho [S1(100)]	1	5	sca005.g100150.t1	sca005.g100150.t1 [390-397]	PREDICTED: ZN-DEPENDENT EXOPEPTIDASE /// , VARIANT /// WD REPEAT-CONTAINING, PARTIAL	0	0	1.05	0.632	0.739914	0.718927	0.963548	0.874822	408914	708738	971971	1.07604e+06	1.08502e+06	1.53888e+06	1.33068e+06	1.13902e+06	1.17581e+06	Phospho [S1(100)]
High	[R].ADSHGPALGLEPADSMHSMDSGNLFAATPR.[H]	1xDeamidated [N23]; 3xPhospho [S15(100); S18(100); S21(100)]	1	4	sca005.g100150.t1	sca005.g100150.t1 [398-427]	PREDICTED: ZN-DEPENDENT EXOPEPTIDASE /// , VARIANT /// WD REPEAT-CONTAINING, PARTIAL	0	0	100	100	1e-17	1e-17	7.17173e-17	2.62278e-17	204320	252566	68395.1				73652.6	88080.3	131628	Phospho [S15(100)
High	[R].LAELQPDAGRPAEGCASGVLPPLPADPQDDLGTPR.[G]	1xCarbamidomethyl [C15]; 1xPhospho [S17(100)]	1	15	sca005.g100150.t1	sca005.g100150.t1 [572-606]	PREDICTED: ZN-DEPENDENT EXOPEPTIDASE /// , VARIANT /// WD REPEAT-CONTAINING, PARTIAL	0	0	1.321	0.295	0.387561	0.288819	0.784252	0.502318	173387	97002.7	176529	449611	328537	1.60633e+06	593936	1.35478e+06	663724	Phospho [S17(100)]
High	[K].RSTSPSPLPAAK.[K]	3xPhospho [S2(100); S4(99.5); S6(100)]	1	44	sca005.g100250.t1	sca005.g100250.t1 [72-83]	PREDICTED: NUCLEOSOME-REMODELING FACTOR SUBUNIT BPTF /// WD REPEAT DOMAIN-CONTAINING, PUTATIVE	1	0	0.811	1.941	0.750458	0.485057	0.966468	0.710968	2.09744e+06	2.76496e+06	2.8509e+06	2.83208e+06	1.29214e+06	1.4686e+06	1.49751e+06	1.04847e+06	1.52853e+06	Phospho [S2(100)
High	[R].STSPSPLPAAK.[K]	2xPhospho [S3(100); S/T]	1	25	sca005.g100250.t1	sca005.g100250.t1 [73-83]	PREDICTED: NUCLEOSOME-REMODELING FACTOR SUBUNIT BPTF /// WD REPEAT DOMAIN-CONTAINING, PUTATIVE	0	0	0.734	0.81	0.518361	0.82749	0.877698	0.932678	802372	1.09937e+06	1.21998e+06	1.5335e+06	1.35676e+06	1.45771e+06	996439	995440	1.10824e+06	Phospho [S3(100)
High	[K].RSTSPSPLPAAK.[K]	2xPhospho [S2(99.6); S4(99.6)]	1	31	sca005.g100250.t1	sca005.g100250.t1 [72-83]	PREDICTED: NUCLEOSOME-REMODELING FACTOR SUBUNIT BPTF /// WD REPEAT DOMAIN-CONTAINING, PUTATIVE	1	0	0.885	1.37	0.810489	0.812823	0.977626	0.926094	5.41529e+06	6.93463e+06	7.50166e+06	6.47333e+06	5.06307e+06	5.46233e+06	4.78554e+06	4.4788e+06	4.84753e+06	Phospho [S2(99.6)
High	[K].ATTTSEPGEELDPAELER.[R]	1xPhospho [T2(99)]	1	11	sca005.g100250.t1	sca005.g100250.t1 [1678-1695]	PREDICTED: NUCLEOSOME-REMODELING FACTOR SUBUNIT BPTF /// WD REPEAT DOMAIN-CONTAINING, PUTATIVE	0	0	0.441	1.578	0.175541	0.565271	0.502791	0.774164	440065	445136	362922	290074	267272	230036	127886	84381.1	119861	Phospho [T2(99)]
High	[R].STSPSPLPAAK.[K]	1xPhospho [S3(100)]	1	10	sca005.g100250.t1	sca005.g100250.t1 [73-83]	PREDICTED: NUCLEOSOME-REMODELING FACTOR SUBUNIT BPTF /// WD REPEAT DOMAIN-CONTAINING, PUTATIVE	0	0	1.21	0.447	0.48074	0.363057	0.853421	0.59011	838567	1.09167e+06	1.62724e+06	1.99909e+06	2.44309e+06	3.21661e+06	2.96033e+06	2.25578e+06	3.89121e+06	Phospho [S3(100)]
High	[K].RSTSPSPLPAAK.[K]	1xPhospho [S/T]	1	12	sca005.g100250.t1	sca005.g100250.t1 [72-83]	PREDICTED: NUCLEOSOME-REMODELING FACTOR SUBUNIT BPTF /// WD REPEAT DOMAIN-CONTAINING, PUTATIVE	1	0	100	100	1e-17	1e-17	7.17173e-17	2.62278e-17	61016.8	24802.4	204653				3.02487e+06	3.24653e+06	4.65445e+06	Phospho [S/T]
High	[R].SVGSSASEGSGEGGEAADLVQPVPSPR.[L]	1xPhospho [S25(100)]	1	2	sca005.g100350.t1	sca005.g100350.t1 [1216-1242]	PREDICTED: P-LOOP CONTAINING NUCLEOSIDE TRIPHOSPHATE HYDROLASES SUPERFAMILY 1 /// OS07G0466200 /// PUTATIVE ATP/GTP NUCLEOTIDE-BINDING	0	0	1.074	1.286	0.707263	0.688477	0.95294	0.857314	486773	439753	433433	345782	341868	480667	407375	367112	449188	Phospho [S25(100)]
High	[R].SASFGDAVPSLSYSGWHR.[Q]	1xPhospho [S/Y]	1	8	sca005.g100350.t1	sca005.g100350.t1 [1161-1178]	PREDICTED: P-LOOP CONTAINING NUCLEOSIDE TRIPHOSPHATE HYDROLASES SUPERFAMILY 1 /// OS07G0466200 /// PUTATIVE ATP/GTP NUCLEOTIDE-BINDING	0	0		100		1e-17		2.62278e-17	469970	415384	256566							Phospho [S/Y]
High	[R].RAQPGGTAAIEDSSDEEAEEQLGLPAAQAR.[Q]	2xPhospho [S13(100); S14(100)]	1	2	sca005.g100500.t1	sca005.g100500.t1 [930-959]	PREDICTED: PROTEIN FAN /// PROTEIN FAN-LIKE /// PROTEIN FAN-LIKE ISOFORM X1	1	0		100		1e-17		2.62278e-17	225818	183161	106524							Phospho [S13(100)
High	[R].AQPGGTAAIEDSSDEEAEEQLGLPAAQAR.[Q]	2xPhospho [S12(100); S13(100)]	1	3	sca005.g100500.t1	sca005.g100500.t1 [931-959]	PREDICTED: PROTEIN FAN /// PROTEIN FAN-LIKE /// PROTEIN FAN-LIKE ISOFORM X1	0	0		100		1e-17		2.62278e-17	697216	780436	549833							Phospho [S12(100)
High	[R].RQGSASSSAADVAAAAEAASAAAQGPATAAQQPGR.[T]	1xPhospho [S4(100)]	1	8	sca005.g100500.t1	sca005.g100500.t1 [816-850]	PREDICTED: PROTEIN FAN /// PROTEIN FAN-LIKE /// PROTEIN FAN-LIKE ISOFORM X1	1	0		100		1e-17		2.62278e-17	315638	236604	203281							Phospho [S4(100)]
High	[R].AQPGGTAAIEDSSDEEAEEQLGLPAAQAR.[Q]	1xPhospho [S13(99.5)]	1	7	sca005.g100500.t1	sca005.g100500.t1 [931-959]	PREDICTED: PROTEIN FAN /// PROTEIN FAN-LIKE /// PROTEIN FAN-LIKE ISOFORM X1	0	0	1.021	0.662	0.80869	0.680538	0.977626	0.851643	519221	238764	605180	690633	512363	914790	705334	735166	903907	Phospho [S13(99.5)]
High	[R].SSAELLEAQR.[Q]	1xPhospho [S]	1	4	sca005.g100500.t1	sca005.g100500.t1 [998-1007]	PREDICTED: PROTEIN FAN /// PROTEIN FAN-LIKE /// PROTEIN FAN-LIKE ISOFORM X1	0	0	2	6.462	0.0968445	0.0442814	0.327931	0.100771	1.45626e+06	1.2297e+06	947381	225347	236354	143689	110404	472805	297280	Phospho [S]
High	[R].AQPGGTAAIEDSSDEEAEEQLGLPAAQAR.[Q]	1xDeamidated [Q]; 1xPhospho [S13(98.8)]	1	8	sca005.g100500.t1	sca005.g100500.t1 [931-959]	PREDICTED: PROTEIN FAN /// PROTEIN FAN-LIKE /// PROTEIN FAN-LIKE ISOFORM X1	0	0		100		1e-17		2.62278e-17	27520.6	314077	649426							Phospho [S13(98.8)]
High	[K].YKEDSDEEFSTDEEDLLPAAGTK.[V]	3xPhospho [S5(100); S10(100); T11(100)]	1	14	sca005.g101100.t1	sca005.g101100.t1 [163-185]	UNKNOWN	1	0	1.204	0.743	0.52936	0.689288	0.883584	0.857638	1.34964e+06	1.76864e+06	2.11084e+06	1.97948e+06	1.07519e+06	2.84203e+06	2.38328e+06	2.50153e+06	2.56211e+06	Phospho [S5(100)
High	[K].EDSDEEFSTDEEDLLPAAGTK.[V]	2xPhospho [S8(100); T9(100)]	1	12	sca005.g101100.t1	sca005.g101100.t1 [165-185]	UNKNOWN	0	0	0.812	0.602	0.820109	0.658901	0.980073	0.838601	94477.5	79344	110201	104831	131771	189097	207592	107000	109880	Phospho [S8(100)
High	[K].YKEDSDEEFSTDEEDLLPAAGTK.[V]	2xPhospho [S10(100); T11(100)]	1	15	sca005.g101100.t1	sca005.g101100.t1 [163-185]	UNKNOWN	1	0	0.749	0.338	0.596687	0.339909	0.91857	0.564127	383156	364672	592289	1.13464e+06	1.20348e+06	1.33592e+06	850068	944715	727774	Phospho [S10(100)
High	[K].GGASAAAAPGSQDDPYYQK.[R]	1xPhospho [S11(100)]	1	10	sca005.g101100.t1	sca005.g101100.t1 [136-154]	UNKNOWN	0	0	0.277	2.316	0.0197135	0.327951	0.0914177	0.549497	1.33789e+06	829807	353231	385770	358274	382856	148101	99123.7	57443	Phospho [S11(100)]
High	[K].ATCSASEDDYNEATMVELGPSGVDLDEAEQNR.[F]	1xCarbamidomethyl [C3]; 2xPhospho [S6(100); T/S/Y]	1	40	sca005.g101100.t1	sca005.g101100.t1 [51-82]	UNKNOWN	0	0	0.399	1.384	0.114282	0.561901	0.371607	0.771791	299716	301242	290391	185494	222849	209793	55914.5	105283	83748.6	Phospho [S6(100)
High	[K].EGVEGSEASAAVDRPGTPPAGDAAR.[-]	1xPhospho [T17(100)]	1	20	sca005.g101400.t1	sca005.g101400.t1 [842-866]	PREDICTED: , VARIANT 2 /// , VARIANT	0	0	0.89	2.137	0.902346	0.436655	0.990475	0.667803	2.47555e+06	2.64476e+06	2.74473e+06	1.15828e+06	1.32811e+06	370318	1.03075e+06	978521	1.06029e+06	Phospho [T17(100)]
High	[R].GTSPHWSAGSFK.[R]	2xPhospho [S3(99.3); S10(100)]	1	8	sca005.g101450.t2	sca005.g101450.t2 [459-470]	PREDICTED: URIDINE-CYTIDINE KINASE C /// PHOSPHORIBULOKINASE/URIDINE KINASE-LIKE /// URIDINE-CYTIDINE KINASE C-LIKE	0	0	0.978	0.01	0.946831	1e-17	0.993882	2.62278e-17				759560	891719	887947	742869	1.11936e+06	577559	Phospho [S3(99.3)
High	[R].SGAVTPEDQPGTR.[Q]	2xPhospho [S1(100); T5(100)]	1	7	sca005.g101450.t2	sca005.g101450.t2 [564-576]	PREDICTED: URIDINE-CYTIDINE KINASE C /// PHOSPHORIBULOKINASE/URIDINE KINASE-LIKE /// URIDINE-CYTIDINE KINASE C-LIKE	0	0	0.488	0.636	0.135649	0.662664	0.423716	0.841028	475547	415658	612168	855075	653112	515907	416996	301544	273780	Phospho [S1(100)
High	[R].GGGSAYGDAAAGGR.[S]	1xPhospho [S4(100)]	1	4	sca005.g101450.t2	sca005.g101450.t2 [550-563]	PREDICTED: URIDINE-CYTIDINE KINASE C /// PHOSPHORIBULOKINASE/URIDINE KINASE-LIKE /// URIDINE-CYTIDINE KINASE C-LIKE	0	0	0.394	0.361	0.0955929	0.394313	0.324756	0.624582	178771	90709.3	197955	495123	404677	245252	183665	159548	148125	Phospho [S4(100)]
High	[R].GTSPHWSAGSFK.[R]	1xPhospho [S10(100)]	1	52	sca005.g101450.t2	sca005.g101450.t2 [459-470]	PREDICTED: URIDINE-CYTIDINE KINASE C /// PHOSPHORIBULOKINASE/URIDINE KINASE-LIKE /// URIDINE-CYTIDINE KINASE C-LIKE	0	0	0.831	0.527	0.766725	0.633123	0.96969	0.824438	551238	820460	133461	1.04597e+06	1.20342e+06	1.10914e+06	1.38345e+06	828116	922044	Phospho [S10(100)]
High	[R].SGAVTPEDQPGTR.[Q]	1xPhospho [S1(100)]	1	10	sca005.g101450.t2	sca005.g101450.t2 [564-576]	PREDICTED: URIDINE-CYTIDINE KINASE C /// PHOSPHORIBULOKINASE/URIDINE KINASE-LIKE /// URIDINE-CYTIDINE KINASE C-LIKE	0	0	0.762	0.351	0.600038	0.299106	0.919632	0.515136	150460	273538	504407	843302	778552	819452	743175	593349	512720	Phospho [S1(100)]
High	[R].FAVNGEPLIDESVVGSLSR.[G]	1xDeamidated [N4]; 1xPhospho [S]	1	20	sca005.g101450.t2	sca005.g101450.t2 [440-458]	PREDICTED: URIDINE-CYTIDINE KINASE C /// PHOSPHORIBULOKINASE/URIDINE KINASE-LIKE /// URIDINE-CYTIDINE KINASE C-LIKE	0	0	0.751	0.166	0.725821	0.0695592	0.958066	0.152035	37614.6	38356.3	43068.9	213493	533613	259039	204258	259178	194475	Phospho [S]
High	[R].ILSAPASQEVR.[L]	1xPhospho [S3(100)]	1	5	sca005.g101600.t1	sca005.g101600.t1 [5093-5103]	UNKNOWN	0	0	0.944	1.632	0.980505	0.513389	0.997958	0.735204	773533	803468	725250	557898	461082	444451	454322	435193	481220	Phospho [S3(100)]
High	[R].RASMQEGALVETLASEPGTLLVR.[L]	1xOxidation [M4]; 1xPhospho [S3(100)]	1	1	sca005.g101600.t1	sca005.g101600.t1 [5139-5161]	UNKNOWN	1	0		100		1e-17		2.62278e-17	116134	336707	345298							Phospho [S3(100)]
High	[K].LSSTDLREEDAAGPGGSPR.[Q]	1xPhospho [S17(100)]	1	29	sca005.g101950.t2	sca005.g101950.t2 [362-380]	PREDICTED: PHOSPHOPANTETHEINE ADENYLYLTRANSFERASE /// NUCLEOTIDYLYL TRANSFERASE /// PHOSPHOPANTETHEINE ADENYLYLTRANSFERASE ISOFORM X1	1	0	0.996	1.483	0.864946	0.727634	0.986067	0.879743	1.34872e+07	1.63801e+07	1.62371e+07	1.14844e+07	1.10444e+07	2.95089e+06	1.14364e+07	7.27481e+06	9.96403e+06	Phospho [S17(100)]
High	[R].EEDAAGPGGSPR.[Q]	1xPhospho [S10(100)]	1	6	sca005.g101950.t2	sca005.g101950.t2 [369-380]	PREDICTED: PHOSPHOPANTETHEINE ADENYLYLTRANSFERASE /// NUCLEOTIDYLYL TRANSFERASE /// PHOSPHOPANTETHEINE ADENYLYLTRANSFERASE ISOFORM X1	0	0	2.938	0.328	0.00635356	0.281925	0.0332516	0.494149	212883	114072	255634	649902	620062	153196	399802	3.20882e+06	450106	Phospho [S10(100)]
High	[R].IPSIPVATRPTDDLEFLEIR.[D]	1xPhospho [S3(100)]	1	30	sca005.g102350.t1	sca005.g102350.t1 [42-61]	PREDICTED: PHOSPHOFRUCTOKINASE /// PHOSPHOFRUCTOKINASE FAMILY /// 6-PHOSPHOFRUCTOKINASE 5, CHLOROPLASTIC	0	0	0.01	23.425	1e-17	0.00435099	7.17173e-17	0.0109443	2.05781e+07	2.18651e+07	1.71603e+07	878480	817135	970681				Phospho [S3(100)]
High	[M].AGAEGERPASPAQEGK.[K]	1xPhospho [S10(100)]	1	32	sca005.g102350.t1	sca005.g102350.t1 [2-17]	PREDICTED: PHOSPHOFRUCTOKINASE /// PHOSPHOFRUCTOKINASE FAMILY /// 6-PHOSPHOFRUCTOKINASE 5, CHLOROPLASTIC	0	0	1.109	0.214	0.602988	0.159103	0.920625	0.312809	12065100	4.45301e+06	1.50555e+07	5.63982e+07	2.72815e+07	1.92482e+07	3.45395e+07	3.02471e+07	2.51327e+07	Phospho [S10(100)]
High	[M].AGAEGERPASPAQEGK.[K]	1xDeamidated [Q13]; 1xPhospho [S10(100)]	1	18	sca005.g102350.t1	sca005.g102350.t1 [2-17]	PREDICTED: PHOSPHOFRUCTOKINASE /// PHOSPHOFRUCTOKINASE FAMILY /// 6-PHOSPHOFRUCTOKINASE 5, CHLOROPLASTIC	0	0	1.04	0.355	0.759376	0.289441	0.967557	0.503193	2.36422e+06	394733	3.42181e+06	6.66082e+06	3.67681e+06	3.39182e+06	3.15649e+06	7.19299e+06	3.52768e+06	Phospho [S10(100)]
High	[M].AGAEGERPASPAQEGK.[K]	1xAcetyl [N-Term]; 1xPhospho [S10(100)]	1	13	sca005.g102350.t1	sca005.g102350.t1 [2-17]	PREDICTED: PHOSPHOFRUCTOKINASE /// PHOSPHOFRUCTOKINASE FAMILY /// 6-PHOSPHOFRUCTOKINASE 5, CHLOROPLASTIC	0	0	0.575	4.041	0.131642	0.208579	0.414527	0.389101	1.47513e+07	1.57326e+07	1.23311e+07	5.04739e+06	3.29107e+06	3.05154e+06	2.26087e+06	1.8936e+06	2.17439e+06	Phospho [S10(100)]
High	[M].AGAEGERPASPAQEGK.[K]	1xAcetyl [N-Term]; 1xDeamidated [Q13]; 1xPhospho [S10(100)]	1	3	sca005.g102350.t1	sca005.g102350.t1 [2-17]	PREDICTED: PHOSPHOFRUCTOKINASE /// PHOSPHOFRUCTOKINASE FAMILY /// 6-PHOSPHOFRUCTOKINASE 5, CHLOROPLASTIC	0	0	0.558	3.269	0.351872	0.18171	0.752215	0.348945	567326	705586	489291	211607	147920	149697	118038	69115.1	123143	Phospho [S10(100)]
High	[R].LATPGTHPAAAGTAATAGDAAGQDGTAEDSSSPSEQPPFYVVCR.[R]	1xCarbamidomethyl [C43]; 1xPhospho [S/T/Y]	1	17	sca005.g102450.t1	sca005.g102450.t1 [430-473]	PREDICTED: ADENYLYLTRANSFERASE AND SULFURTRANSFERASE MOCS3 /// BNAC09G31780D /// UBIQUITIN-ACTIVATING ENZYME E1, PUTATIVE	0	0	1.001	1.37	0.897767	0.601164	0.99013	0.800854	639662	1.16632e+06	496813	937245	833267	362634	658372	834407	733455	Phospho [S/T/Y]
High	[R].LATPGTHPAAAGTAATAGDAAGQDGTAEDSSSPSEQPPFYVVCR.[R]	1xCarbamidomethyl [C43]; 1xDeamidated [Q]; 1xPhospho [S/T/Y]	1	36	sca005.g102450.t1	sca005.g102450.t1 [430-473]	PREDICTED: ADENYLYLTRANSFERASE AND SULFURTRANSFERASE MOCS3 /// BNAC09G31780D /// UBIQUITIN-ACTIVATING ENZYME E1, PUTATIVE	0	0		100		1e-17		2.62278e-17	194476	263489	1.08487e+06							Phospho [S/T/Y]
High	[K].AAAALPSALPVALIAPTAAAAPAVPGTSNGHK.[R]	1xDeamidated [N29]; 1xPhospho [T/S]	1	10	sca005.g103050.t1	sca005.g103050.t1 [434-465]	UNKNOWN	0	0	0.01	12.75	1e-17	0.0062547	7.17173e-17	0.0156148	723164	609718	532219	77299.9	44125.5	41742.1				Phospho [T/S]
High	[R].RTSCGPHDAAEEQAEEEAEGR.[Y]	1xCarbamidomethyl [C4]; 1xPhospho [T/S]	1	17	sca005.g103200.t4	sca005.g103200.t4 [853-873]	PREDICTED: HISTIDINE KINASE /// PUTATIVE HISTIDINE KINASE /// PAS	1	0		100		1e-17		2.62278e-17	4.15977e+06	3.46279e+06	1.96481e+06							Phospho [T/S]
High	[R].EQPASTKLTPDR.[I]	1xPhospho [T9(100)]	1	14	sca005.g103300.t1	sca005.g103300.t1 [297-308]	PREDICTED: ISOFORM X1 /// ISOFORM X2 /// .04C	1	0	1.349	1.667	0.286726	0.763536	0.680716	0.902528	4.24837e+06	5.4046e+06	4.91112e+06	2.56856e+06	2.48013e+06	2.94644e+06	4.27288e+06	2.11025e+06	3.97417e+06	Phospho [T9(100)]
High	[K].QAQQQQQGQQGDGSSEDEEDAAAR.[R]	2xPhospho [S14(100); S15(100)]	1	9	sca005.g103350.t1	sca005.g103350.t1 [230-253]	PREDICTED: DNAJ-LIKE /// DNAJ-LIKE C MEMBER 10 /// MOLECULAR CHAPERONE	0	0	0.924	0.311	0.948325	0.290969	0.993882	0.50486	380239	447680	857223	1.38565e+06	1.44179e+06	1.5954e+06	1.37351e+06	1.13397e+06	1.47442e+06	Phospho [S14(100)
High	[K].QAQQQQQGQQGDGSSEDEEDAAAR.[R]	1xPhospho [S15(99.4)]	1	20	sca005.g103350.t1	sca005.g103350.t1 [230-253]	PREDICTED: DNAJ-LIKE /// DNAJ-LIKE C MEMBER 10 /// MOLECULAR CHAPERONE	0	0	0.606	0.192	0.229577	0.10545	0.595474	0.219716	258143	346439	419405	1.58108e+06	1.80297e+06	1.85562e+06	1.33923e+06	1.05858e+06	1.12506e+06	Phospho [S15(99.4)]
High	[R].EVMYQPLTGPVEAQPLPPSPR.[S]	1xPhospho [S19(100)]	1	59	sca005.g103700.t1	sca005.g103700.t1 [196-216]	UNKNOWN	0	0	1.954	2.852	0.0235414	0.327003	0.10625	0.548353	1.63968e+06	2.28741e+06	1.80483e+06	1.02307e+06	802018	146109	1.99956e+06	1.4405e+06	1.76402e+06	Phospho [S19(100)]
High	[R].EVMYQPLTGPVEAQPLPPSPR.[S]	1xOxidation [M3]; 1xPhospho [S19(100)]	1	18	sca005.g103700.t1	sca005.g103700.t1 [196-216]	UNKNOWN	0	0		100		1e-17		2.62278e-17	552183	267464	500381							Phospho [S19(100)]
High	[M].SSGAPDPGASAAGR.[H]	1xAcetyl [N-Term]; 1xPhospho [S]	1	17	sca005.g103700.t1	sca005.g103700.t1 [2-15]	UNKNOWN	0	0	0.628	0.68	0.223425	0.651707	0.586323	0.835941	1.99631e+06	2.1284e+06	2.44064e+06	3.37035e+06	3.13021e+06	2.59551e+06	2.1152e+06	1.69471e+06	1.66807e+06	Phospho [S]
High	[K].SIDPLMGR.[R]	1xPhospho [S1(100)]	1	17	sca005.g104500.t1	sca005.g104500.t1 [173-180]	PREDICTED: FERREDOXIN /// FERREDOXIN, CHLOROPLAST PRECURSOR /// OS01G0860601	0	0	0.954	0.158	0.976794	0.0924193	0.99793	0.195567	1.6378e+06	2.86906e+06	6.37058e+06	1.47372e+07	1.81545e+07	1.78742e+07	2.16729e+07	1.73131e+07	1.66242e+07	Phospho [S1(100)]
High	[K].SIDPLMGR.[R]	1xOxidation [M6]; 1xPhospho [S1(100)]	1	8	sca005.g104500.t1	sca005.g104500.t1 [173-180]	PREDICTED: FERREDOXIN /// FERREDOXIN, CHLOROPLAST PRECURSOR /// OS01G0860601	0	0	1.169	0.177	0.487964	0.112102	0.859516	0.231473	727746	1.36535e+06	3.63442e+06	6.76289e+06	7.73014e+06	1.02168e+07	8.64688e+06	9.03881e+06	6.07827e+06	Phospho [S1(100)]
High	[K].TLEEIGAGDQGHMFGYATDETPELMPLTHVLATQLGYK.[L]	2xOxidation [M13; M25]; 1xPhospho [T1(100)]	1	6	sca005.g104850.t2	sca005.g104850.t2 [116-153]	PREDICTED: S-ADENOSYLMETHIONINE SYNTHETASE /// S-ADENOSYLMETHIONINE SYNTH /// S-ADENOSYLMETHIONINE SYNTHASE 1-LIKE ISOFORM 1	0	0		100		1e-17		2.62278e-17	144561	1.18382e+06	515422							Phospho [T1(100)]
High	[K].VLVHLEEQSPDIGQGVHGMGTK.[T]	1xPhospho [T21(100)]	1	253	sca005.g104850.t2	sca005.g104850.t2 [94-115]	PREDICTED: S-ADENOSYLMETHIONINE SYNTHETASE /// S-ADENOSYLMETHIONINE SYNTH /// S-ADENOSYLMETHIONINE SYNTHASE 1-LIKE ISOFORM 1	0	0	0.985	0.544	0.894267	0.574849	0.99013	0.782944	4.73095e+07	4.73946e+07	2.84985e+07	8.69115e+07	7.66074e+07	8.78804e+07	8.55662e+07	9.13795e+07	7.14223e+07	Phospho [T21(100)]
High	[K].TLEEIGAGDQGHMFGYATDETPELMPLTHVLATQLGYK.[L]	1xPhospho [T1(100)]	1	8	sca005.g104850.t2	sca005.g104850.t2 [116-153]	PREDICTED: S-ADENOSYLMETHIONINE SYNTHETASE /// S-ADENOSYLMETHIONINE SYNTH /// S-ADENOSYLMETHIONINE SYNTHASE 1-LIKE ISOFORM 1	0	0	0.01	0.427	1e-17	0.472882	7.17173e-17	0.700732	101987	31299.7	257010	239079	346984	333770				Phospho [T1(100)]
High	[K].VLVHLEEQSPDIGQGVHGMGTK.[T]	1xOxidation [M19]; 1xPhospho [T21(100)]	1	259	sca005.g104850.t2	sca005.g104850.t2 [94-115]	PREDICTED: S-ADENOSYLMETHIONINE SYNTHETASE /// S-ADENOSYLMETHIONINE SYNTH /// S-ADENOSYLMETHIONINE SYNTHASE 1-LIKE ISOFORM 1	0	0	1.061	0.676	0.705502	0.715295	0.952457	0.872985	3.59528e+07	3.58758e+07	3.52953e+07	4.59897e+07	6.99602e+07	5.22305e+07	6.46379e+07	7.03939e+07	5.5436e+07	Phospho [T21(100)]
High	[K].TLEEIGAGDQGHMFGYATDETPELMPLTHVLATQLGYK.[L]	1xOxidation [M]; 1xPhospho [T1(100)]	1	5	sca005.g104850.t2	sca005.g104850.t2 [116-153]	PREDICTED: S-ADENOSYLMETHIONINE SYNTHETASE /// S-ADENOSYLMETHIONINE SYNTH /// S-ADENOSYLMETHIONINE SYNTHASE 1-LIKE ISOFORM 1	0	0	0.01	0.668	1e-17	0.7263	7.17173e-17	0.878829	128487	39471.1	154622	192364	125545	206342				Phospho [T1(100)]
High	[K].TLEEIGAGDQGHMFGYATDETPELMPLTHVLATQLGYK.[L]	1xDeamidated [Q10]; 2xOxidation [M13; M25]; 1xPhospho [T1(100)]	1	3	sca005.g104850.t2	sca005.g104850.t2 [116-153]	PREDICTED: S-ADENOSYLMETHIONINE SYNTHETASE /// S-ADENOSYLMETHIONINE SYNTH /// S-ADENOSYLMETHIONINE SYNTHASE 1-LIKE ISOFORM 1	0	0	0.401	0.928	0.122924	0.984943	0.393519	0.99468	71221	227961	193390	230598	245774	121517	92448.4	94228.8	102435	Phospho [T1(100)]
High	[K].VLVHLEEQSPDIGQGVHGMGTK.[T]	1xDeamidated [Q]; 1xPhospho [T21(100)]	1	29	sca005.g104850.t2	sca005.g104850.t2 [94-115]	PREDICTED: S-ADENOSYLMETHIONINE SYNTHETASE /// S-ADENOSYLMETHIONINE SYNTH /// S-ADENOSYLMETHIONINE SYNTHASE 1-LIKE ISOFORM 1	0	1	0.794	0.392	0.634094	0.297957	0.928705	0.513733	1.08039e+06	1.7462e+06	1.56352e+06	4.85842e+06	4.45372e+06	1.30707e+06	3.85911e+06	2.13706e+06	4.83359e+06	Phospho [T21(100)]
High	[K].VLVHLEEQSPDIGQGVHGMGTK.[T]	1xDeamidated [Q]; 1xOxidation [M19]; 1xPhospho [T21(100)]	1	23	sca005.g104850.t2	sca005.g104850.t2 [94-115]	PREDICTED: S-ADENOSYLMETHIONINE SYNTHETASE /// S-ADENOSYLMETHIONINE SYNTH /// S-ADENOSYLMETHIONINE SYNTHASE 1-LIKE ISOFORM 1	0	1	1.214	0.654	0.472425	0.798439	0.846658	0.921063	564334	478793	1.08921e+06	863132	915701	1.61822e+06	1.04826e+06	1.87215e+06	1.08095e+06	Phospho [T21(100)]
High	[R].TSSEGGSSGGNVLFVK.[G]	1xPhospho [S3(100)]	1	35	sca005.g104900.t2	sca005.g104900.t2 [542-557]	PREDICTED: CALCIUM-TRANSPORTING ATPASE, ENDOPLASMIC RETICULUM-TYPE /// CALCIUM-TRANSPORTING ATPASE /// CALCIUM-TRANSPORTING ATPASE, ENDOPLASMIC RETICULUM-TYPE-LIKE	0	0	1.556	1.797	0.156006	0.556569	0.4665	0.767841	2.43381e+06	2.39198e+06	2.43016e+06	1.30838e+06	1.33102e+06	1.55456e+06	2.16995e+06	1.71153e+06	2.41965e+06	Phospho [S3(100)]
High	[R].EATPTSPSTVSSGGLDFLDR.[H]	1xPhospho [S12(99.5)]	1	23	sca005.g105450.t2	sca005.g105450.t2 [67-86]	PREDICTED: ACYL-COENZYME A THIOESTERASE 11 /// ACYL-COENZYME A THIOESTERASE 11, PARTIAL /// ACYL-COENZYME A THIOESTERASE 11 ISOFORM X2	0	0	2.007	1.302	0.0799453	0.678122	0.286176	0.850683	562086	661700	274895	431718	432249	863386	866515	1.04738e+06	1.0771e+06	Phospho [S12(99.5)]
High	[M].ASEAGGVQLHSGK.[L]	1xAcetyl [N-Term]; 1xPhospho [S2(100)]	1	7	sca005.g105900.t1	sca005.g105900.t1 [2-14]	UNKNOWN	0	1	1.385	1.05	0.329805	0.817234	0.733106	0.928346	439807	490507	504423	449132	467060	394680	690223	253289	546775	Phospho [S2(100)]
High	[K].GDGEPSSPAAAAQPEPGNDAMPVR.[R]	1xPhospho [S]	1	21	sca005.g106350.t1	sca005.g106350.t1 [270-293]	PREDICTED: COBALAMIN BIOSYNTHESIS /// COBALAMIN /// COBALAMIN SYNTHESIS, P47K	0	0	1.621	0.423	0.114926	0.417815	0.372823	0.649133	206604	409635	721770	931682	969288	1.67566e+06	1.55777e+06	1.5708e+06	1.51968e+06	Phospho [S]
High	[R].SGQSDDEDLGEQSGDRVWLIGEQR.[W]	1xPhospho [S4(99.3)]	1	3	sca005.g106450.t1	sca005.g106450.t1 [639-662]	PREDICTED: POTENTIAL PEPTIDOGLYCAN BINDING /// PEPTIDOGLYCAN BINDING-LIKE	1	0		100		1e-17		2.62278e-17	133157	207562	181951							Phospho [S4(99.3)]
High	[R].SGQSDDEDLGEQSGDR.[V]	1xPhospho [S4(100)]	1	23	sca005.g106450.t1	sca005.g106450.t1 [639-654]	PREDICTED: POTENTIAL PEPTIDOGLYCAN BINDING /// PEPTIDOGLYCAN BINDING-LIKE	0	0	0.709	0.508	0.347845	0.532734	0.749435	0.749795	1.29934e+07	1.6175e+07	2.44271e+07	2.95014e+07	3.18488e+07	3.52624e+07	2.81071e+07	2.08056e+07	2.4989e+07	Phospho [S4(100)]
High	[K].IGSQSQRPSSPEPSLSRISQLPAAMTGR.[R]	2xPhospho [S3(99.1); S19(98.3)]	1	1	sca005.g106800.t3	sca005.g106800.t3 [170-197]	UNKNOWN	1	0		100		1e-17		2.62278e-17	224859	258917	485040							Phospho [S3(99.1)
High	[K].IGSQSQRPSSPEPSLSR.[I]	2xDeamidated [Q4; Q6]; 1xPhospho [S]	1	2	sca005.g106800.t3	sca005.g106800.t3 [170-186]	UNKNOWN	0	0		100		1e-17		2.62278e-17	753214	556068	243246							Phospho [S]
High	[R].DGLSVTEGGSPTAAGAAGAAPSTPSDLVAQLQR.[Q]	2xDeamidated [Q30; Q32]; 1xPhospho [S10(98.4)]	1	2	sca005.g106800.t3	sca005.g106800.t3 [391-423]	UNKNOWN	0	0		100		1e-17		2.62278e-17	45053.4	276845	162315							Phospho [S10(98.4)]
High	[R].DGLSVTEGGSPTAAGAAGAAPSTPSDLVAQLQR.[Q]	1xPhospho [S4(100)]	1	178	sca005.g106800.t3	sca005.g106800.t3 [391-423]	UNKNOWN	0	0	0.667	1.344	0.254847	0.795852	0.634356	0.919982	2.54774e+07	2.50169e+07	2.67031e+07	2.44986e+07	1.86181e+07	1.82876e+07	1.55443e+07	1.24091e+07	1.254e+07	Phospho [S4(100)]
High	[K].IGSQSQRPSSPEPSLSR.[I]	1xPhospho [S3(100)]	1	91	sca005.g106800.t3	sca005.g106800.t3 [170-186]	UNKNOWN	0	0	0.879	2.105	0.812604	0.505527	0.977626	0.728365	1.7662e+07	2.12846e+07	1.78137e+07	1.01469e+07	9.12818e+06	8.46342e+06	8.91794e+06	6.19731e+06	8.11609e+06	Phospho [S3(100)]
High	[R].ISQLPAAMTGR.[R]	1xPhospho [S2(100)]	1	17	sca005.g106800.t3	sca005.g106800.t3 [187-197]	UNKNOWN	0	0	0.653	1.137	0.227869	0.914668	0.592718	0.969395	9979763	1.14171e+07	1.656e+07	1.14688e+07	1.00421e+07	8.95589e+06	8.61692e+06	5.72186e+06	5.84736e+06	Phospho [S2(100)]
High	[K].IGSQSQRPSSPEPSLSRISQLPAAMTGR.[R]	1xPhospho [S19(99.1)]	1	21	sca005.g106800.t3	sca005.g106800.t3 [170-197]	UNKNOWN	1	0	0.648	3.206	0.423983	0.241881	0.811742	0.438605	3.44823e+06	2.35931e+06	44182.1	629040	735802	726818	555344	477060	134257	Phospho [S19(99.1)]
High	[M].AQSPHADAAAARPPSPSGGPRPR.[C]	1xPhospho [S15(99.4)]	1	15	sca005.g106800.t3	sca005.g106800.t3 [2-24]	UNKNOWN	0	0	1.119	4.993	0.676852	0.0884861	0.943031	0.188286	3.13435e+06	3.61978e+06	3.78845e+06	627696	146668	1.25205e+06	997610	164115	904691	Phospho [S15(99.4)]
High	[R].ISQLPAAMTGR.[R]	1xOxidation [M8]; 1xPhospho [S2(100)]	1	10	sca005.g106800.t3	sca005.g106800.t3 [187-197]	UNKNOWN	0	0	0.599	1.269	0.161042	0.912085	0.476612	0.968859	5.63632e+06	5.79183e+06	4.68107e+06	4.60393e+06	4.10735e+06	3.69007e+06	3.27177e+06	2.46168e+06	2.09334e+06	Phospho [S2(100)]
High	[M].AQSPHADAAAARPPSPSGGPRPR.[C]	1xDeamidated [Q2]; 1xPhospho [S15(100)]	1	1	sca005.g106800.t3	sca005.g106800.t3 [2-24]	UNKNOWN	0	0		100		1e-17		2.62278e-17	195034	213274	237980							Phospho [S15(100)]
High	[K].IGSQSQRPSSPEPSLSRISQLPAAMTGR.[R]	1xDeamidated [Q]; 2xPhospho [S3(100); S/T]	1	4	sca005.g106800.t3	sca005.g106800.t3 [170-197]	UNKNOWN	1	0		100		1e-17		2.62278e-17	167472	162929	336634							Phospho [S3(100)
High	[R].DGLSVTEGGSPTAAGAAGAAPSTPSDLVAQLQR.[Q]	1xDeamidated [Q]; 1xPhospho [S4(99.4)]	1	39	sca005.g106800.t3	sca005.g106800.t3 [391-423]	UNKNOWN	0	0	1.826	2.806	0.147586	0.226186	0.448673	0.415783	332485	566095	628231	293849	171627	223907	279625	411900	408901	Phospho [S4(99.4)]
High	[R].DTADEEAGLEGSLSSPCSLPGLVAAGGSPTAR.[D]	1xCarbamidomethyl [C17]; 2xPhospho [S12(98.7); S28(99.3)]	1	13	sca005.g106800.t3	sca005.g106800.t3 [359-390]	UNKNOWN	0	0	0.904	2.569	0.977807	0.20062	0.997958	0.377736	702932	614727	514111	256114	239326	234158	283633	93820.3	211711	Phospho [S12(98.7)
High	[R].DTADEEAGLEGSLSSPCSLPGLVAAGGSPTAR.[D]	1xCarbamidomethyl [C17]; 1xPhospho [S12(100)]	1	48	sca005.g106800.t3	sca005.g106800.t3 [359-390]	UNKNOWN	0	0	1.02	2.696	0.778317	0.244002	0.972569	0.441841	914359	810512	629394	283679	300628	248100	156474	306778	291615	Phospho [S12(100)]
High	[M].AQSPHADAAAARPPSPSGGPRPR.[C]	1xAcetyl [N-Term]; 2xPhospho [S3(100); S15(100)]	1	20	sca005.g106800.t3	sca005.g106800.t3 [2-24]	UNKNOWN	0	0	1.411	0.911	0.191423	0.878877	0.534047	0.955905	5.74696e+06	6.73197e+06	7.34793e+06	6.34029e+06	5.6181e+06	8.06344e+06	8.94714e+06	9.16995e+06	1.11632e+07	Phospho [S3(100)
High	[M].AQSPHADAAAARPPSPSGGPRPR.[C]	1xAcetyl [N-Term]; 1xPhospho [S15(100)]	1	107	sca005.g106800.t3	sca005.g106800.t3 [2-24]	UNKNOWN	0	0	0.559	2.488	0.0872042	0.413693	0.305159	0.645176	9.47331e+07	1.10313e+08	8.6418e+07	4.91115e+07	4.01793e+07	3.4739e+07	2.99532e+07	1.79757e+07	1.94292e+07	Phospho [S15(100)]
High	[M].AQSPHADAAAARPPSPSGGPRPR.[C]	1xAcetyl [N-Term]; 1xDeamidated [Q2]; 1xPhospho [S15(100)]	1	7	sca005.g106800.t3	sca005.g106800.t3 [2-24]	UNKNOWN	0	0		100		1e-17		2.62278e-17	1.69254e+06	2.60374e+06	2.18747e+06							Phospho [S15(100)]
High	[R].RYDEAAAAGGSGPAEPHLGDNTSEESEGEAAHFATR.[Q]	3xPhospho [T22(100); S23(100); S26(100)]	1	32	sca005.g106950.t2	sca005.g106950.t2 [563-598]	PREDICTED: GC-RICH SEQUENCE DNA-BINDING FACTOR-LIKE /// PAX3- AND PAX7-BINDING /// GC-RICH SEQUENCE DNA-BINDING FACTOR	1	0	1.302	1.866	0.286111	0.532923	0.680107	0.749948	3.85496e+06	2.66581e+06	1.81022e+06	1.55281e+06	2.87259e+06	970059	2.02204e+06	1.82642e+06	1.30331e+06	Phospho [T22(100)
High	[R].YDEAAAAGGSGPAEPHLGDNTSEESEGEAAHFATR.[Q]	3xPhospho [T21(100); S22(100); S25(100)]	1	17	sca005.g106950.t2	sca005.g106950.t2 [564-598]	PREDICTED: GC-RICH SEQUENCE DNA-BINDING FACTOR-LIKE /// PAX3- AND PAX7-BINDING /// GC-RICH SEQUENCE DNA-BINDING FACTOR	0	0	0.792	0.488	0.683312	0.452342	0.945002	0.681154	791621	1.25805e+06	812382	1.82281e+06	1.75016e+06	1.66374e+06	924457	1.38585e+06	1.60267e+06	Phospho [T21(100)
High	[K].KAEEAIAAGSGSESEEGEDEMR.[M]	2xPhospho [S12(100); S14(100)]	1	4	sca005.g106950.t2	sca005.g106950.t2 [255-276]	PREDICTED: GC-RICH SEQUENCE DNA-BINDING FACTOR-LIKE /// PAX3- AND PAX7-BINDING /// GC-RICH SEQUENCE DNA-BINDING FACTOR	1	0		100		1e-17		2.62278e-17	303321	258919	271321							Phospho [S12(100)
High	[K].KPTLSFDDDEGDGEETPAILPPAAQAAK.[D]	1xPhospho [T/S]	1	5	sca005.g106950.t2	sca005.g106950.t2 [10-37]	PREDICTED: GC-RICH SEQUENCE DNA-BINDING FACTOR-LIKE /// PAX3- AND PAX7-BINDING /// GC-RICH SEQUENCE DNA-BINDING FACTOR	0	0	1.126	1.535	0.682398	0.576584	0.9449	0.783613	194381	249796	375053	126654	172980	164999	142666	465583	110242	Phospho [T/S]
High	[K].KAEEAIAAGSGSESEEGEDEMR.[M]	1xOxidation [M21]; 2xPhospho [S12(100); S14(100)]	1	5	sca005.g106950.t2	sca005.g106950.t2 [255-276]	PREDICTED: GC-RICH SEQUENCE DNA-BINDING FACTOR-LIKE /// PAX3- AND PAX7-BINDING /// GC-RICH SEQUENCE DNA-BINDING FACTOR	1	0	0.799	1.791	0.781646	0.412982	0.973477	0.64436	376322	279089	216903	210140	130788	158663	149979	151592	126823	Phospho [S12(100)
High	[R].RYDEAAAAGGSGPAEPHLGDNTSEESEGEAAHFATR.[Q]	1xDeamidated [N21]; 3xPhospho [T22(100); S23(100); S26(100)]	1	16	sca005.g106950.t2	sca005.g106950.t2 [563-598]	PREDICTED: GC-RICH SEQUENCE DNA-BINDING FACTOR-LIKE /// PAX3- AND PAX7-BINDING /// GC-RICH SEQUENCE DNA-BINDING FACTOR	1	0	100	100	1e-17	1e-17	7.17173e-17	2.62278e-17	494383	448881	315545				1.10824e+06	832494	507616	Phospho [T22(100)
High	[R].YDEAAAAGGSGPAEPHLGDNTSEESEGEAAHFATR.[Q]	1xDeamidated [N20]; 3xPhospho [T21(100); S22(100); S25(100)]	1	22	sca005.g106950.t2	sca005.g106950.t2 [564-598]	PREDICTED: GC-RICH SEQUENCE DNA-BINDING FACTOR-LIKE /// PAX3- AND PAX7-BINDING /// GC-RICH SEQUENCE DNA-BINDING FACTOR	0	0	0.985	0.612	0.870026	0.760062	0.986648	0.900665	346348	390326	390851	584750	490539	638169	465616	618418	628380	Phospho [T21(100)
High	[R].KPISEGSGSEADQAAAQSAAAQR.[A]	1xPhospho [S]	1	67	sca005.g107200.t1	sca005.g107200.t1 [859-881]	PREDICTED: GLYCOSIDE HYDROLASE /// BETA-GLUCOSIDASE FAMILY ENZYME /// BETA-GLUCOSIDASE	0	0	0.909	2.104	0.893177	0.548963	0.99013	0.761924	7.02466e+06	5.96755e+06	4.37899e+06	3.33815e+06	2.04103e+06	3.36598e+06	3.03541e+06	2.14374e+06	2.98919e+06	Phospho [S]
High	[R].LQAALGALTMEDGGGQRPK.[Q]	1xPhospho [T9(100)]	1	2	sca005.g108050.t3	sca005.g108050.t3 [21-39]	PREDICTED: GLYCYLPEPTIDE N-TETRADECANOYLTRANSFERASE /// GLYCYLPEPTIDE N-TETRADECANOYLTRANSFERASE 1 /// GLYCYLPEPTIDE N-TETRADECANOYLTRANSFERASE 1-LIKE	0	0		100		1e-17		2.62278e-17	147806	234809	195180							Phospho [T9(100)]
High	[R].VETAPASLPHLGAVPSSSSLSAASSQELPVLR.[E]	1xPhospho [S25(100)]	1	9	sca005.g109200.t1	sca005.g109200.t1 [591-622]	PREDICTED: UBIQUITIN CARBOXYL-TERMINAL HYDROLASE 18-LIKE /// UBIQUITIN CARBOXYL-TERMINAL HYDROLASE 1 /// UBIQUITIN CARBOXYL-TERMINAL HYDROLASE 19	0	0	1.274	0.01	0.473275	1e-17	0.846686	2.62278e-17				136368	162031	202359	87557.8	301802	257878	Phospho [S25(100)]
High	[R].VETAPASLPHLGAVPSSSSLSAASSQELPVLR.[E]	1xDeamidated [Q26]; 2xPhospho [S24(89.6); S25(89.6)]	1	1	sca005.g109200.t1	sca005.g109200.t1 [591-622]	PREDICTED: UBIQUITIN CARBOXYL-TERMINAL HYDROLASE 18-LIKE /// UBIQUITIN CARBOXYL-TERMINAL HYDROLASE 1 /// UBIQUITIN CARBOXYL-TERMINAL HYDROLASE 19	0	0	0.01	0.01	1e-17	1e-17	7.17173e-17	2.62278e-17				71092.3	89450.5	61088.6				Phospho [S24(89.6)
High	[R].GDSQSSSPTPAATSR.[L]	2xPhospho [S3(100); S7(100)]	1	16	sca005.g109450.t1	sca005.g109450.t1 [62-76]	PREDICTED: TRANSLOCASE OF CHLOROPLAST 120, CHLOROPLASTIC-LIKE /// TRANSLOCASE OF CHLOROPLAST 1 /// OS10G0548800	0	0	1.33	0.152	0.308656	0.0376359	0.707197	0.0870885	443444	734962	1.86209e+06	3.79557e+06	4.84041e+06	7.08333e+06	6.77395e+06	6.43581e+06	7.05286e+06	Phospho [S3(100)
High	[K].TDDDYEYGEEQEEEEHSEGEEHYGDAQSR.[G]	2xPhospho [S17(100); S28(100)]	1	13	sca005.g109450.t1	sca005.g109450.t1 [33-61]	PREDICTED: TRANSLOCASE OF CHLOROPLAST 120, CHLOROPLASTIC-LIKE /// TRANSLOCASE OF CHLOROPLAST 1 /// OS10G0548800	0	0	1.577	0.804	0.144968	0.756206	0.443322	0.898186	1.6447e+06	1.78236e+06	2.03596e+06	1.46053e+06	2.21791e+06	2.95542e+06	2.92325e+06	3.498e+06	3.06428e+06	Phospho [S17(100)
High	[K].TDDDYEYGEEQEEEEHSEGEEHYGDAQSR.[G]	2xDeamidated [Q11; Q27]; 1xPhospho [S17(100)]	1	6	sca005.g109450.t1	sca005.g109450.t1 [33-61]	PREDICTED: TRANSLOCASE OF CHLOROPLAST 120, CHLOROPLASTIC-LIKE /// TRANSLOCASE OF CHLOROPLAST 1 /// OS10G0548800	0	0	0.799	0.108	0.696395	0.0264062	0.948211	0.0623049	390725	163607	327736	1.82036e+06	1.51468e+06	4.12734e+06	1.62931e+06	1.21079e+06	1.19782e+06	Phospho [S17(100)]
High	[R].GDSQSSSPTPAATSR.[L]	1xPhospho [S3(100)]	1	19	sca005.g109450.t1	sca005.g109450.t1 [62-76]	PREDICTED: TRANSLOCASE OF CHLOROPLAST 120, CHLOROPLASTIC-LIKE /// TRANSLOCASE OF CHLOROPLAST 1 /// OS10G0548800	0	2	2.307	0.015	0.00362938	0.000221418	0.0198226	0.000573586	151045	94716.6	1.38356e+06	9.77191e+06	8.16076e+06	7.18643e+06	2.25446e+07	1.78081e+07	1.8431e+07	Phospho [S3(100)]
High	[K].TDDDYEYGEEQEEEEHSEGEEHYGDAQSR.[G]	1xPhospho [S17(100)]	1	98	sca005.g109450.t1	sca005.g109450.t1 [33-61]	PREDICTED: TRANSLOCASE OF CHLOROPLAST 120, CHLOROPLASTIC-LIKE /// TRANSLOCASE OF CHLOROPLAST 1 /// OS10G0548800	0	0	0.464	0.494	0.0204985	0.516949	0.0943253	0.737029	1.10053e+07	1.60438e+07	2.33862e+07	3.4008e+07	3.24453e+07	2.81983e+07	1.8663e+07	1.50642e+07	1.03279e+07	Phospho [S17(100)]
High	[R].GDSQSSSPTPAATSR.[L]	1xDeamidated [Q4]; 1xPhospho [S7(100)]	1	2	sca005.g109450.t1	sca005.g109450.t1 [62-76]	PREDICTED: TRANSLOCASE OF CHLOROPLAST 120, CHLOROPLASTIC-LIKE /// TRANSLOCASE OF CHLOROPLAST 1 /// OS10G0548800	0	0	1.008	0.01	0.841393	1e-17	0.980891	2.62278e-17				156237	239000	511035	365514	240938	399593	Phospho [S7(100)]
High	[K].TDDDYEYGEEQEEEEHSEGEEHYGDAQSR.[G]	1xDeamidated [Q11]; 2xPhospho [S17(100); S28(100)]	1	4	sca005.g109450.t1	sca005.g109450.t1 [33-61]	PREDICTED: TRANSLOCASE OF CHLOROPLAST 120, CHLOROPLASTIC-LIKE /// TRANSLOCASE OF CHLOROPLAST 1 /// OS10G0548800	0	0		100		1e-17		2.62278e-17	92665.7	104724	158755							Phospho [S17(100)
High	[K].TDDDYEYGEEQEEEEHSEGEEHYGDAQSR.[G]	1xDeamidated [Q]; 1xPhospho [S17(100)]	1	65	sca005.g109450.t1	sca005.g109450.t1 [33-61]	PREDICTED: TRANSLOCASE OF CHLOROPLAST 120, CHLOROPLASTIC-LIKE /// TRANSLOCASE OF CHLOROPLAST 1 /// OS10G0548800	0	0	0.259	0.119	8.60441e-05	0.0516966	0.000558476	0.116059	779261	1.73199e+06	4.58232e+06	6.53039e+06	1.76398e+07	3.29601e+06	1.69067e+06	4.51029e+06	1.77969e+06	Phospho [S17(100)]
High	[-].MEVPEHMPPEHVDSDEEVYLSEAESGEAEDVK.[T]	1xAcetyl [N-Term]; 3xPhospho [S14(100); S21(100); S25(100)]	1	29	sca005.g109450.t1	sca005.g109450.t1 [1-32]	PREDICTED: TRANSLOCASE OF CHLOROPLAST 120, CHLOROPLASTIC-LIKE /// TRANSLOCASE OF CHLOROPLAST 1 /// OS10G0548800	0	0	1.206	1.141	0.544872	0.80951	0.891313	0.92488	178770	224330	636595	248066	196550	110903	228237	237050	227205	Phospho [S14(100)
High	[-].MEVPEHMPPEHVDSDEEVYLSEAESGEAEDVK.[T]	1xAcetyl [N-Term]; 2xOxidation [M1; M7]; 1xPhospho [S14(100)]	1	11	sca005.g109450.t1	sca005.g109450.t1 [1-32]	PREDICTED: TRANSLOCASE OF CHLOROPLAST 120, CHLOROPLASTIC-LIKE /// TRANSLOCASE OF CHLOROPLAST 1 /// OS10G0548800	0	0	0.464	0.164	0.0927123	0.0606641	0.31797	0.134407	73335.3	155924	302248	803261	950665	1.00918e+06	372831	319512	495998	Phospho [S14(100)]
High	[-].MEVPEHMPPEHVDSDEEVYLSEAESGEAEDVK.[T]	1xAcetyl [N-Term]; 1xPhospho [S25(100)]	1	58	sca005.g109450.t1	sca005.g109450.t1 [1-32]	PREDICTED: TRANSLOCASE OF CHLOROPLAST 120, CHLOROPLASTIC-LIKE /// TRANSLOCASE OF CHLOROPLAST 1 /// OS10G0548800	0	0	0.827	0.015	0.812965	1.87907e-05	0.977626	4.91091e-05	4793.59	6750.51	13960	957166	452813	851513	791594	448493	598455	Phospho [S25(100)]
High	[-].MEVPEHMPPEHVDSDEEVYLSEAESGEAEDVK.[T]	1xAcetyl [N-Term]; 1xOxidation [M]; 3xPhospho [S14(100); S21(100); S25(100)]	1	8	sca005.g109450.t1	sca005.g109450.t1 [1-32]	PREDICTED: TRANSLOCASE OF CHLOROPLAST 120, CHLOROPLASTIC-LIKE /// TRANSLOCASE OF CHLOROPLAST 1 /// OS10G0548800	0	0		100		1e-17		2.62278e-17	119706	232648	268787							Phospho [S14(100)
High	[-].MEVPEHMPPEHVDSDEEVYLSEAESGEAEDVK.[T]	1xAcetyl [N-Term]; 1xOxidation [M]; 2xPhospho [S14(100); S25(100)]	1	37	sca005.g109450.t1	sca005.g109450.t1 [1-32]	PREDICTED: TRANSLOCASE OF CHLOROPLAST 120, CHLOROPLASTIC-LIKE /// TRANSLOCASE OF CHLOROPLAST 1 /// OS10G0548800	0	0	0.689	0.324	0.458555	0.280753	0.837224	0.492655	336239	134181	711342	1.03926e+06	1.35167e+06	1.25582e+06	661953	1.02427e+06	864737	Phospho [S14(100)
High	[R].LELPSRRSSELSGGAAAAALAR.[Y]	3xPhospho [S8(100); S9(100); S12(100)]	1	18	sca005.g109700.t1	sca005.g109700.t1 [482-503]	UNKNOWN	2	0	0.714	1.432	0.469623	0.74128	0.845029	0.888409	1.97562e+06	4.06587e+06	2.70688e+06	2.65998e+06	2.52444e+06	1.89006e+06	1.89904e+06	169282	1.88872e+06	Phospho [S8(100)
High	[R].VEELLEGLSLTDSEEEEEAAS.[-]	2xPhospho [S9(100); T/S]	1	13	sca005.g109700.t1	sca005.g109700.t1 [1409-1429]	UNKNOWN	0	0		100		1e-17		2.62278e-17	481336	536522	409283							Phospho [S9(100)
High	[R].LELPSRRSSELSGGAAAAALAR.[Y]	2xPhospho [S8(99.1); S9(100)]	1	2	sca005.g109700.t1	sca005.g109700.t1 [482-503]	UNKNOWN	2	0		100		1e-17		2.62278e-17	376196	255688	270164							Phospho [S8(99.1)
High	[R].SSELSGGAAAAALAR.[Y]	2xPhospho [S5(100); S]	1	20	sca005.g109700.t1	sca005.g109700.t1 [489-503]	UNKNOWN	0	0	1.009	1.229	0.752839	0.805206	0.966468	0.923392	929969	1.83523e+06	1.78401e+06	1.45129e+06	1.49343e+06	1.34259e+06	1.63998e+06	1.45859e+06	1.35414e+06	Phospho [S5(100)
High	[R].YGSGNYSGR.[A]	2xPhospho [S3(100); S7(100)]	1	5	sca005.g109700.t1	sca005.g109700.t1 [504-512]	UNKNOWN	0	0	0.943	1.776	0.973282	0.524528	0.997653	0.743431	1.70046e+06	1.99765e+06	1.80075e+06	1.52654e+06	1.12467e+06	941715	1.05132e+06	1.06085e+06	996744	Phospho [S3(100)
High	[R].LASQAASHASHGFESGPPHSGSR.[Q]	2xPhospho [S22(100); S]	1	5	sca005.g109700.t1	sca005.g109700.t1 [421-443]	UNKNOWN	0	0		100		1e-17		2.62278e-17	388798	334309	207314							Phospho [S22(100)
High	[R].LASQAASHASHGFESGPPHSGSRQSSPGPGGGGEEADR.[Q]	2xPhospho [S]	1	1	sca005.g109700.t1	sca005.g109700.t1 [421-458]	UNKNOWN	1	0	0.01	5.781	1e-17	0.0408886	7.17173e-17	0.0939827	338719	545610	429660	90573	86829.1	74317.6				Phospho [S]
High	[R].RSSELSGGAAAAALAR.[Y]	2xPhospho [S]	1	9	sca005.g109700.t1	sca005.g109700.t1 [488-503]	UNKNOWN	1	0		100		1e-17		2.62278e-17	229396	193885	399891							Phospho [S]
High	[R].QSSPGPGGGGEEADR.[Q]	1xPhospho [S3(100)]	1	2	sca005.g109700.t1	sca005.g109700.t1 [444-458]	UNKNOWN	0	0	1.122	0.44	0.577421	0.425383	0.908517	0.656886	1091078	205208	926685	2.47931e+06	1.18865e+06	651906	2.00338e+06	1.33417e+06	1.36568e+06	Phospho [S3(100)]
High	[R].YGSGNYSGR.[A]	1xPhospho [S3(100)]	1	4	sca005.g109700.t1	sca005.g109700.t1 [504-512]	UNKNOWN	0	0	1.046	0.682	0.719257	0.673673	0.956755	0.847973	886039	362262	1.50253e+06	1.29974e+06	1.34529e+06	1.37691e+06	1.39947e+06	1.14994e+06	1.44039e+06	Phospho [S3(100)]
High	[R].LASQAASHASHGFESGPPHSGSR.[Q]	1xPhospho [S22(100)]	1	17	sca005.g109700.t1	sca005.g109700.t1 [421-443]	UNKNOWN	0	0		100		1e-17		2.62278e-17	9.64045e+06	9.14526e+06	3.6761e+06							Phospho [S22(100)]
High	[R].SSELSGGAAAAALAR.[Y]	1xPhospho [S]	1	42	sca005.g109700.t1	sca005.g109700.t1 [489-503]	UNKNOWN	0	0	0.954	2.922	0.929545	0.26921	0.99336	0.476614	3.05802e+06	2.36732e+06	1.63844e+06	815063	810060	572068	777758	595414	582399	Phospho [S]
High	[R].AASADASLAATAPEQPAAPAPAVETQLPPGAPLAVQPAAAEPAPAGTGAVAGR.[R]	1xDeamidated [Q]; 1xPhospho [S3(99.1)]	1	5	sca005.g109700.t1	sca005.g109700.t1 [285-337]	UNKNOWN	0	0		100		1e-17		2.62278e-17	196652	203019	142320							Phospho [S3(99.1)]
High	[R].SASPACSDSDESITSPEFRPADER.[Q]	1xCarbamidomethyl [C6]; 5xPhospho [S1(100); S3(100); S7(100); S9(100); S12(100)]	1	4	sca005.g109700.t1	sca005.g109700.t1 [523-546]	UNKNOWN	0	0	1.124	0.01	0.645471	1e-17	0.933619	2.62278e-17				218169	115597	289939	245137	268891	260817	Phospho [S1(100)
High	[R].SASPACSDSDESITSPEFRPADER.[Q]	1xCarbamidomethyl [C6]; 4xPhospho [S7(100); S9(100); S12(100); S/T]	1	10	sca005.g109700.t1	sca005.g109700.t1 [523-546]	UNKNOWN	0	0	0.699	0.576	0.516882	0.57561	0.877636	0.782944	326925	478947	522728	988460	831402	324143	690946	559919	677538	Phospho [S7(100)
High	[R].SASPACSDSDESITSPEFRPADER.[Q]	1xCarbamidomethyl [C6]; 3xPhospho [S9(100); S12(100); S/T]	1	8	sca005.g109700.t1	sca005.g109700.t1 [523-546]	UNKNOWN	0	0	0.755	0.655	0.640399	0.804574	0.932349	0.923392	321303	351829	500263	490870	725409	605020	661425	450314	456711	Phospho [S9(100)
High	[R].SASPACSDSDESITSPEFRPADER.[Q]	1xCarbamidomethyl [C6]; 2xPhospho [S12(100); S/T]	1	1	sca005.g109700.t1	sca005.g109700.t1 [523-546]	UNKNOWN	0	0	0.619	0.278	0.337162	0.22482	0.739912	0.413725	146477	167320	194244	567134	602927	548174	504073	373484	297169	Phospho [S12(100)
High	[R].LDTSIYR.[G]	1xPhospho [T3(100)]	1	4	sca005.g109900.t1	sca005.g109900.t1 [522-528]	PREDICTED: GLUTAMATE DECARBOXYLASE /// GLUTAMATE DECARBOXYLASE-LIKE /// GLUTAMATE DECARBOXYLASE 1-LIKE	0	0	1.156	11.729	0.63483	0.0395115	0.928777	0.0911015	10127755	9.23059e+06	7.45645e+06	918838	786990	621903	633529	2.97267e+06	718707	Phospho [T3(100)]
High	[R].RLSRLDTSIYR.[G]	1xPhospho [S3(100)]	1	2	sca005.g109900.t1	sca005.g109900.t1 [518-528]	PREDICTED: GLUTAMATE DECARBOXYLASE /// GLUTAMATE DECARBOXYLASE-LIKE /// GLUTAMATE DECARBOXYLASE 1-LIKE	2	0	0.01	1.816	1e-17	0.422773	7.17173e-17	0.654716	500619	496087	541243	275644	351552	297413				Phospho [S3(100)]
High	[R].LSNNSTLGEEGGQSGGAEEAR.[D]	2xPhospho [S2(100); S5(100)]	1	36	sca005.g110700.t1	sca005.g110700.t1 [585-605]	PREDICTED: PUTATIVE SERINE/THREONINE-PROTEIN KINASE /// SERINE/THREONINE-PROTEIN KINASE CTR1 /// KINASE-LIKE	0	0	0.778	1.068	0.685174	0.910086	0.945406	0.96787	548743	670617	653255	632184	548512	611476	453002	426965	645000	Phospho [S2(100)
High	[R].AGSGAVMSPSR.[K]	1xPhospho [S3(100)]	1	5	sca005.g110700.t1	sca005.g110700.t1 [1042-1052]	PREDICTED: PUTATIVE SERINE/THREONINE-PROTEIN KINASE /// SERINE/THREONINE-PROTEIN KINASE CTR1 /// KINASE-LIKE	0	0	0.795	2.112	0.701757	0.455568	0.951026	0.684314	1.36616e+06	1.42817e+06	1.39769e+06	740490	620090	661723	588876	434040	610720	Phospho [S3(100)]
High	[R].APPSVPPVAAGEGISPFAAAAASVELPR.[L]	1xPhospho [S23(100)]	1	1	sca005.g110700.t1	sca005.g110700.t1 [926-953]	PREDICTED: PUTATIVE SERINE/THREONINE-PROTEIN KINASE /// SERINE/THREONINE-PROTEIN KINASE CTR1 /// KINASE-LIKE	0	0		100		1e-17		2.62278e-17	183200	211615	196931							Phospho [S23(100)]
High	[K].GSLPMGR.[T]	1xPhospho [S2(100)]	1	2	sca005.g110700.t1	sca005.g110700.t1 [1054-1060]	PREDICTED: PUTATIVE SERINE/THREONINE-PROTEIN KINASE /// SERINE/THREONINE-PROTEIN KINASE CTR1 /// KINASE-LIKE	0	0	0.01	2.086	1e-17	0.383907	7.17173e-17	0.614417	255799	320825	218326	135121	116168	104684				Phospho [S2(100)]
High	[R].LSNNSTLGEEGGQSGGAEEAR.[D]	1xPhospho [S2(100)]	1	29	sca005.g110700.t1	sca005.g110700.t1 [585-605]	PREDICTED: PUTATIVE SERINE/THREONINE-PROTEIN KINASE /// SERINE/THREONINE-PROTEIN KINASE CTR1 /// KINASE-LIKE	0	0	0.707	1.022	0.520225	0.925749	0.879142	0.972548	646678	604518	618979	561611	650434	605664	683270	459672	355916	Phospho [S2(100)]
High	[R].QLQSELGTQLPSSEGSSDLVSSR.[D]	1xPhospho [S/T]	1	13	sca005.g110700.t1	sca005.g110700.t1 [1010-1032]	PREDICTED: PUTATIVE SERINE/THREONINE-PROTEIN KINASE /// SERINE/THREONINE-PROTEIN KINASE CTR1 /// KINASE-LIKE	0	1	0.751	1.537	0.592478	0.700735	0.918436	0.864308	1.51042e+06	1.73735e+06	1.40316e+06	982838	980812	1.07762e+06	738421	773551	710362	Phospho [S/T]
High	[R].RSSASEIIGDR.[A]	1xPhospho [S3(100)]	1	2	sca005.g111600.t1	sca005.g111600.t1 [257-267]	PREDICTED: PUTATIVE MEMBRANE.09 /// DOMAIN OF FUNCTION DUF221 /// DUF221	1	0		100		1e-17		2.62278e-17	821624	664172	146131							Phospho [S3(100)]
High	[R].SGSSLGGGGGSNASGLPGDSK.[K]	1xPhospho [S3(100)]	1	5	sca005.g111600.t1	sca005.g111600.t1 [702-722]	PREDICTED: PUTATIVE MEMBRANE.09 /// DOMAIN OF FUNCTION DUF221 /// DUF221	0	0	0.955	2.381	0.880045	0.322312	0.988332	0.542957	656908	465657	368464	208346	233668	154741	199052	186495	189839	Phospho [S3(100)]
High	[R].LIAAGSQPELGSGK.[L]	1xPhospho [S12(100)]	1	3	sca005.g111600.t1	sca005.g111600.t1 [685-698]	PREDICTED: PUTATIVE MEMBRANE.09 /// DOMAIN OF FUNCTION DUF221 /// DUF221	0	0	1.11	1.269	0.640701	0.697253	0.932349	0.862414	293282	406809	374796	406282	320542	294685	377681	355769	335069	Phospho [S12(100)]
High	[K].AEIQSILSDEETK.[E]	1xPhospho [S8(100)]	1	1	sca005.g111700.t2	sca005.g111700.t2 [180-192]	PREDICTED: FAR UPSTREAM ELEMENT-BINDING-LIKE /// CIRCADIAN RNA-BINDING 1 SUBUNIT C1 /// CRB1M	0	0	0.937	1.269	0.951648	0.68638	0.994202	0.855839	399301	356926	332674	314553	316683	245723	294668	179895	244828	Phospho [S8(100)]
High	[R].IQVDHASEGETK.[R]	1xPhospho [S7(100)]	1	7	sca005.g111700.t2	sca005.g111700.t2 [152-163]	PREDICTED: FAR UPSTREAM ELEMENT-BINDING-LIKE /// CIRCADIAN RNA-BINDING 1 SUBUNIT C1 /// CRB1M	0	0	1.028	1.03	0.822927	0.974178	0.980073	0.989912	1.67045e+06	830615	2.19268e+06	1.1551e+06	2.00654e+06	2.12889e+06	1.9828e+06	907689	2.18858e+06	Phospho [S7(100)]
High	[R].STGALEGGADPPGANPAGGPMEILDIPASQVGK.[L]	1xPhospho [S/T]	1	28	sca005.g111700.t2	sca005.g111700.t2 [100-132]	PREDICTED: FAR UPSTREAM ELEMENT-BINDING-LIKE /// CIRCADIAN RNA-BINDING 1 SUBUNIT C1 /// CRB1M	0	0	0.371	0.522	0.0108671	0.477775	0.0542308	0.704728	723279	1.06715e+06	1.88587e+06	2.16891e+06	2.04377e+06	1.64252e+06	1.90311e+06	757739	473104	Phospho [S/T]
High	[R].STGALEGGADPPGANPAGGPMEILDIPASQVGK.[L]	1xOxidation [M21]; 1xPhospho [S/T]	1	22	sca005.g111700.t2	sca005.g111700.t2 [100-132]	PREDICTED: FAR UPSTREAM ELEMENT-BINDING-LIKE /// CIRCADIAN RNA-BINDING 1 SUBUNIT C1 /// CRB1M	0	0	0.428	0.592	0.0728967	0.659153	0.266365	0.838615	259071	395994	666245	920673	668606	701697	393927	475137	178215	Phospho [S/T]
High	[R].SGQAEPPTSQQQQVVQQGQGQAGSPGHSK.[A]	2xPhospho [S24(100); S28(100)]	1	6	sca005.g111800.t1	sca005.g111800.t1 [722-750]	PREDICTED: RETINOBLASTOMA-LIKE /// RETINOBLASTOMA- /// RETINOBLASTOMA-RELATED	0	0	0.697	1.314	0.511893	0.821675	0.875278	0.930324	1.25493e+06	1.41084e+06	657324	954705	855831	731441	456271	684800	509534	Phospho [S24(100)
High	[R].SLASDEEAEAEAK.[A]	2xPhospho [S1(100); S4(100)]	1	3	sca005.g111800.t1	sca005.g111800.t1 [447-459]	PREDICTED: RETINOBLASTOMA-LIKE /// RETINOBLASTOMA- /// RETINOBLASTOMA-RELATED	0	0	0.635	1.197	0.351471	0.705786	0.751763	0.867457	841693	795506	889612	812033	664660	427939	515820	388970	456230	Phospho [S1(100)
High	[K].RSLASDEEAEAEAK.[A]	1xPhospho [S5(100)]	1	13	sca005.g111800.t1	sca005.g111800.t1 [446-459]	PREDICTED: RETINOBLASTOMA-LIKE /// RETINOBLASTOMA- /// RETINOBLASTOMA-RELATED	1	0	1.161	4.793	0.604217	0.104839	0.920866	0.218575	2.64521e+06	2.62727e+06	2.10245e+06	551855	630873	413063	640822	363368	501683	Phospho [S5(100)]
High	[R].SLASDEEAEAEAK.[A]	1xPhospho [S4(100)]	1	2	sca005.g111800.t1	sca005.g111800.t1 [447-459]	PREDICTED: RETINOBLASTOMA-LIKE /// RETINOBLASTOMA- /// RETINOBLASTOMA-RELATED	0	0	0.694	1.081	0.434655	0.999402	0.821148	0.999939	2.04525e+06	2.30761e+06	2.53253e+06	2.21271e+06	2.13439e+06	1.65942e+06	1.59018e+06	1.4082e+06	1.15086e+06	Phospho [S4(100)]
High	[K].AAPEPAGPPVQPQQQQQQQQQQQQQQGEGSK.[A]	1xPhospho [S30(100)]	1	12	sca005.g111800.t1	sca005.g111800.t1 [405-435]	PREDICTED: RETINOBLASTOMA-LIKE /// RETINOBLASTOMA- /// RETINOBLASTOMA-RELATED	0	0	0.651	1.623	0.353891	0.641724	0.753625	0.83005	2256380	1.94007e+06	2.27343e+06	1.39023e+06	1.43146e+06	959883	803659	931741	626824	Phospho [S30(100)]
High	[R].SGQAEPPTSQQQQVVQQGQGQAGSPGHSK.[A]	1xPhospho [S24(100)]	1	8	sca005.g111800.t1	sca005.g111800.t1 [722-750]	PREDICTED: RETINOBLASTOMA-LIKE /// RETINOBLASTOMA- /// RETINOBLASTOMA-RELATED	0	0	0.826	1.693	0.733657	0.566953	0.960818	0.775119	1.14905e+06	1.25629e+06	1.04126e+06	567004	741964	728002	708917	371189	601346	Phospho [S24(100)]
High	[R].AAAGGTVGEQQGAEEAAGAADAGSADDDMADAGGSQAPAAADTHCAEGK.[L]	1xCarbamidomethyl [C45]; 1xDeamidated [Q]; 1xPhospho [S24(100)]	1	6	sca005.g111800.t1	sca005.g111800.t1 [757-805]	PREDICTED: RETINOBLASTOMA-LIKE /// RETINOBLASTOMA- /// RETINOBLASTOMA-RELATED	0	0	0.754	2.152	0.703614	0.340255	0.951306	0.564429	413324	378153	441438	182181	218758	205089	137302	167039	114123	Phospho [S24(100)]
High	[R].RQEGEEGASEDEEGEEGGAAPGALAAAGGALPAGGYAAR.[R]	1xPhospho [S9(100)]	1	18	sca005.g111850.t1	sca005.g111850.t1 [310-348]	PREDICTED: NUCLEOLAR /// NOP14 NUCLEOLAR-LIKE /// NUCLEOLAR-LIKE	1	0	0.719	0.767	0.423077	0.744301	0.810653	0.889977	2367126	1.62228e+06	2.3322e+06	2.55138e+06	2.29096e+06	3.03984e+06	1.83396e+06	2.52083e+06	1.86426e+06	Phospho [S9(100)]
High	[R].QEGEEGASEDEEGEEGGAAPGALAAAGGALPAGGYAAR.[R]	1xPhospho [S8(100)]	1	3	sca005.g111850.t1	sca005.g111850.t1 [311-348]	PREDICTED: NUCLEOLAR /// NOP14 NUCLEOLAR-LIKE /// NUCLEOLAR-LIKE	0	0	0.825	0.409	0.753386	0.407677	0.966602	0.638497	248414	298973	336710	644540	730712	782986	531612	636537	625434	Phospho [S8(100)]
High	[R].GWGSDDEGDAR.[L]	1xPhospho [S4(100)]	1	10	sca005.g111850.t1	sca005.g111850.t1 [147-157]	PREDICTED: NUCLEOLAR /// NOP14 NUCLEOLAR-LIKE /// NUCLEOLAR-LIKE	0	0	1.058	0.717	0.783183	0.690978	0.973973	0.858253	2.18651e+06	1.86849e+06	1.94254e+06	3.56429e+06	2.60774e+06	2.17321e+06	2.07821e+06	3.11437e+06	2.29995e+06	Phospho [S4(100)]
High	[R].GWGSDDEGDARLDEELTR.[E]	1xPhospho [S4(100)]	1	36	sca005.g111850.t1	sca005.g111850.t1 [147-164]	PREDICTED: NUCLEOLAR /// NOP14 NUCLEOLAR-LIKE /// NUCLEOLAR-LIKE	1	0	0.975	1.177	0.95053	0.942539	0.994173	0.976908	3.04799e+06	3.5324e+06	2.5531e+06	2.58959e+06	2.98585e+06	2.83476e+06	2.84527e+06	2.91226e+06	2.29231e+06	Phospho [S4(100)]
High	[R].RRQEGEEGASEDEEGEEGGAAPGALAAAGGALPAGGYAAR.[R]	1xPhospho [S10(100)]	1	12	sca005.g111850.t1	sca005.g111850.t1 [309-348]	PREDICTED: NUCLEOLAR /// NOP14 NUCLEOLAR-LIKE /// NUCLEOLAR-LIKE	2	0	100		1e-17		7.17173e-17								313217	819294	541906	Phospho [S10(100)]
High	[R].RQEGEEGASEDEEGEEGGAAPGALAAAGGALPAGGYAAR.[R]	1xDeamidated [Q2]; 1xPhospho [S9(100)]	1	12	sca005.g111850.t1	sca005.g111850.t1 [310-348]	PREDICTED: NUCLEOLAR /// NOP14 NUCLEOLAR-LIKE /// NUCLEOLAR-LIKE	1	0	0.01	0.01	1e-17	1e-17	7.17173e-17	2.62278e-17				92551.3	86974.3	66450.1				Phospho [S9(100)]
High	[R].AGPASGTAPGLPVQPSPLPPGLPGPAANPFAVAASGASSGSPSK.[R]	1xDeamidated [N28]; 1xPhospho [S/T]	1	2	sca006.g100300.t2	sca006.g100300.t2 [614-657]	PREDICTED: CSE FAMILY	0	0		100		1e-17		2.62278e-17	89783.8	38719.4	55978.1							Phospho [S/T]
High	[R].VASECPDLAER.[L]	1xCarbamidomethyl [C5]; 1xPhospho [S3(100)]	1	2	sca006.g100300.t2	sca006.g100300.t2 [23-33]	PREDICTED: CSE FAMILY	0	0	1.28	1.034	0.429847	0.853045	0.817293	0.945146	428137	369034	313524	332750	356926	354630	425815	346689	552183	Phospho [S3(100)]
High	[K].AFGCEVTVISTSPSK.[K]	1xCarbamidomethyl [C4]; 1xPhospho [S12(99.5)]	1	13	sca006.g100350.t1	sca006.g100350.t1 [271-285]	PREDICTED: CINNAMYL ALCOHOL DEHYDROGENASE /// PUTATIVE CINNAMYL ALCOHOL DEHYDROGENASE /// ALCOHOL DEHYDROGENASE, PUTATIVE	0	0	1.32	0.913	0.38473	0.924146	0.782257	0.97237	426965	464302	469236	467680	509663	504002	715709	672814	661457	Phospho [S12(99.5)]
High	[R].ALSPAQQVPQAQQAQQAQQAQHQGSPR.[S]	1xPhospho [S25(100)]	1	3	sca006.g101150.t3	sca006.g101150.t3 [556-582]	PREDICTED: AMINO ACID ABC TRANSPORTER SUBSTRATE-BINDING, PAAT FAMILY /// GLUTAMATE RECEPTOR 3.4-LIKE /// GLUTAMATE RECEPTOR	0	0		100		1e-17		2.62278e-17	1.62872e+06	1.58198e+06	1.15971e+06							Phospho [S25(100)]
High	[R].AAGGTGVATSAAAAPASPRSPR.[A]	1xPhospho [S/T]	1	2	sca006.g101150.t3	sca006.g101150.t3 [500-521]	PREDICTED: AMINO ACID ABC TRANSPORTER SUBSTRATE-BINDING, PAAT FAMILY /// GLUTAMATE RECEPTOR 3.4-LIKE /// GLUTAMATE RECEPTOR	1	0	0.01	9.806	1e-17	0.0106934	7.17173e-17	0.0262141	967200	618451	523939	94532.5	63071.2	57307				Phospho [S/T]
High	[R].LISSVR.[GR]	1xPhospho [S]	3	4	sca006.g101150.t3; sca114.g104000.t1	sca006.g101150.t3 [467-472]; sca114.g104000.t1 [294-299]	UNKNOWN	0	0		100		1e-17		2.62278e-17	337254	253529	194804							Phospho [S]
High	[R].DGMEIVSPFK.[D]	1xPhospho [S7(100)]	1	3	sca006.g101500.t2	sca006.g101500.t2 [72-81]	PREDICTED: ACTIN-RELATED /// BNAA08G22640D /// ACTIN-LIKE	0	0	0.64	0.515	0.464016	0.645707	0.8417	0.832905	172977	167501	269349	415567	325104	411333	332523	186345	263274	Phospho [S7(100)]
High	[K].LPGGGSADSAGRGGR.[A]	2xPhospho [S6(100); S9(100)]	1	5	sca006.g101900.t1	sca006.g101900.t1 [88-102]	UNKNOWN	1	0	1.007	1.213	0.854251	0.666154	0.98368	0.843166	465290	488422	549687	496014	335951	453286	499658	430927	456461	Phospho [S6(100)
High	[K].LPGGGSADSAGR.[G]	2xPhospho [S6(100); S9(100)]	1	9	sca006.g101900.t1	sca006.g101900.t1 [88-99]	UNKNOWN	0	0	0.801	1.152	0.640568	0.965334	0.932349	0.986567	2491225	3.4476e+06	3.93533e+06	3.07397e+06	2.99385e+06	3.36433e+06	2.99566e+06	1.98234e+06	2.6943e+06	Phospho [S6(100)
High	[R].EASAEQEEGSQEEQQEQQEQKPEMTAEEAALAR.[V]	2xPhospho [S3(100); S10(100)]	1	14	sca006.g101900.t1	sca006.g101900.t1 [436-468]	UNKNOWN	0	0	0.891	2.244	0.841935	0.52267	0.980891	0.742017	5.83749e+06	6.4104e+06	3.6955e+06	2.60084e+06	2.52011e+06	2.25355e+06	2.31658e+06	2.19338e+06	2.55713e+06	Phospho [S3(100)
High	[K].EDEDTDEDEDELMR.[E]	1xPhospho [T5(100)]	1	10	sca006.g101900.t1	sca006.g101900.t1 [117-130]	UNKNOWN	0	0	0.455	0.99	0.0243226	0.947291	0.109069	0.979276	3.07638e+06	8.06274e+06	7.58717e+06	6.57477e+06	3.95743e+06	7.66029e+06	2.98927e+06	4.67407e+06	3.10413e+06	Phospho [T5(100)]
High	[K].LPGGGSADSAGR.[G]	1xPhospho [S9(100)]	1	10	sca006.g101900.t1	sca006.g101900.t1 [88-99]	UNKNOWN	0	0	0.909	0.614	0.899206	0.600244	0.99013	0.800378	4.22956e+06	2.05034e+06	5.70948e+06	6.00355e+06	7.3046e+06	9.29979e+06	8.09289e+06	6.64106e+06	8.13503e+06	Phospho [S9(100)]
High	[R].EGDAGSDTEALGGEGGGAAAAAAAASPSGPGGPGAAAPK.[I]	1xPhospho [S6(99.2)]	1	5	sca006.g101900.t1	sca006.g101900.t1 [150-188]	UNKNOWN	0	0	0.964	2.856	0.870737	0.228537	0.986648	0.418836	781033	517422	366472	194828	181175	237269	322879	174662	144048	Phospho [S6(99.2)]
High	[R].EASAEQEEGSQEEQQEQQEQKPEMTAEEAALAR.[V]	1xPhospho [S3(100)]	1	41	sca006.g101900.t1	sca006.g101900.t1 [436-468]	UNKNOWN	0	0	1.14	0.98	0.619566	0.932072	0.923763	0.973639	4.0339e+06	4.50994e+06	5.56798e+06	4.28516e+06	4.60116e+06	5.03699e+06	5.18784e+06	5.24584e+06	5.40415e+06	Phospho [S3(100)]
High	[R].EASAEQEEGSQEEQQEQQEQKPEMTAEEAALAR.[V]	1xOxidation [M24]; 2xPhospho [S3(100); S10(100)]	1	3	sca006.g101900.t1	sca006.g101900.t1 [436-468]	UNKNOWN	0	0	0.554	1.976	0.364026	0.393193	0.763487	0.623764	510913	548441	538150	258550	236742	302984	143249	147878	122051	Phospho [S3(100)
High	[R].EASAEQEEGSQEEQQEQQEQKPEMTAEEAALAR.[V]	1xOxidation [M24]; 1xPhospho [S3(100)]	1	11	sca006.g101900.t1	sca006.g101900.t1 [436-468]	UNKNOWN	0	0		100		1e-17		2.62278e-17	1.23127e+06	848597	1.09976e+06							Phospho [S3(100)]
High	[K].EDEDTDEDEDELMR.[E]	1xOxidation [M13]; 1xPhospho [T5(100)]	1	10	sca006.g101900.t1	sca006.g101900.t1 [117-130]	UNKNOWN	0	0	1.343	1.504	0.276115	0.770476	0.666123	0.906174	4954083	6.52242e+06	5.35398e+06	3.29465e+06	3.63264e+06	4.18762e+06	4.98678e+06	4.8803e+06	5.60823e+06	Phospho [T5(100)]
High	[R].EASAEQEEGSQEEQQEQQEQKPEMTAEEAALAR.[V]	1xDeamidated [Q]; 2xPhospho [S3(100); S10(100)]	1	7	sca006.g101900.t1	sca006.g101900.t1 [436-468]	UNKNOWN	0	0		100		1e-17		2.62278e-17	669532	60493.4	2.13593e+06							Phospho [S3(100)
High	[R].NGSAAVGPSSSGGSADTQSK.[L]	1xDeamidated [N1]; 2xPhospho [S11(100); S14(99.4)]	1	7	sca006.g101900.t1	sca006.g101900.t1 [68-87]	UNKNOWN	0	0	1.205	0.408	0.550394	0.397829	0.893337	0.627645	104717	232429	327820	556063	569408	743095	754840	686292	738763	Phospho [S11(100)
High	[K].GYSSSSEDEEADLAAVISR.[L]	4xPhospho [S3(100); S4(100); S5(100); S6(100)]	1	23	sca006.g101950.t1	sca006.g101950.t1 [84-102]	PREDICTED: NAD-DEPENDENT SIRTUIN-2 /// NAD-DEPENDENT /// NAD-DEPENDENT DEACETYLASE SIRTUIN-2-LIKE	0	0	1.405	0.126	0.323083	0.0567941	0.724593	0.126621	81945.9	106646	71180.4	955373	225363	563316	540336	683491	791597	Phospho [S3(100)
High	[K].GYSSSSEDEEADLAAVISR.[L]	2xPhospho [S5(99.3); S6(100)]	1	60	sca006.g101950.t1	sca006.g101950.t1 [84-102]	PREDICTED: NAD-DEPENDENT SIRTUIN-2 /// NAD-DEPENDENT /// NAD-DEPENDENT DEACETYLASE SIRTUIN-2-LIKE	0	0	0.887	0.33	0.941023	0.325981	0.993882	0.547166	166177	122998	88455.9	480372	373165	424378	426126	522036	340625	Phospho [S5(99.3)
High	[K].EAGMAPSGSGSADAAAK.[E]	1xPhospho [S9(100)]	1	32	sca006.g102500.t1	sca006.g102500.t1 [58-74]	PREDICTED: POLYADENYLATE-BINDING-LIKE /// POLYADENYLATE-BINDING /// POLYADENYLATE-BINDING ISOFORM X2	0	0	0.706	0.959	0.340774	0.962593	0.742624	0.985739	6.61449e+06	8.36915e+06	1.05234e+07	6.89481e+06	9.06697e+06	9.25454e+06	7.14433e+06	3.89945e+06	6.53049e+06	Phospho [S9(100)]
High	[K].EAGMAPSGSGSADAAAK.[E]	1xOxidation [M4]; 1xPhospho [S9(100)]	1	11	sca006.g102500.t1	sca006.g102500.t1 [58-74]	PREDICTED: POLYADENYLATE-BINDING-LIKE /// POLYADENYLATE-BINDING /// POLYADENYLATE-BINDING ISOFORM X2	0	0	0.649	0.853	0.24937	0.778952	0.625998	0.911768	3.50142e+06	2.22355e+06	3.87006e+06	3.54323e+06	4.13709e+06	4.53797e+06	3.52406e+06	2.44871e+06	2.94695e+06	Phospho [S9(100)]
High	[R].TEDGGVPGLGGYGSGDEGQHAQQAQQSQQQGAAPAADGGAAAPSDASQR.[Q]	1xPhospho [Y/S/T]	1	4	sca006.g102700.t1	sca006.g102700.t1 [561-609]	UNKNOWN	0	0	0.882	1.054	0.969044	0.768694	0.996586	0.905927	337692	178502	614700	198293	169431	751088	174837	221591	240004	Phospho [Y/S/T]
High	[R].TEDGGVPGLGGYGSGDEGQHAQQAQQSQQQGAAPAADGGAAAPSDASQR.[Q]	1xDeamidated [Q]; 1xPhospho [S27(100)]	1	54	sca006.g102700.t1	sca006.g102700.t1 [561-609]	UNKNOWN	0	0	1.146	0.01	0.598796	1e-17	0.919317	2.62278e-17				499527	510545	527948	572239	635859	439382	Phospho [S27(100)]
High	[R].ALSWADTHGK.[E]	2xPhospho [S3(100); T7(100)]	1	2	sca006.g103250.t1	sca006.g103250.t1 [111-120]	UNKNOWN	0	0	0.491	5.82	0.234134	0.0927935	0.603321	0.196238	1647432	2.07899e+06	1.25843e+06	404182	289828	216237	198345	119170	129505	Phospho [S3(100)
High	[K].EIHHVQEYQPSDHGSESFVHR.[T]	2xPhospho [S11(100); S15(100)]	1	8	sca006.g103250.t1	sca006.g103250.t1 [121-141]	UNKNOWN	0	0		100		1e-17		2.62278e-17	2.44935e+06	1.64046e+06	2.07266e+06							Phospho [S11(100)
High	[R].ALSWADTHGK.[E]	1xPhospho [S3(100)]	1	5	sca006.g103250.t1	sca006.g103250.t1 [111-120]	UNKNOWN	0	0	0.697	3.425	0.500175	0.187934	0.867271	0.358429	3.13036e+06	3.69889e+06	2.86104e+06	1.07693e+06	796029	835452	816476	465743	581998	Phospho [S3(100)]
High	[R].NASPQAPKPPR.[L]	1xPhospho [S3(100)]	1	29	sca006.g103450.t1	sca006.g103450.t1 [515-525]	PREDICTED: VACUOLAR-ASSOCIATED HOMOLOG /// VACUOLAR-ASSOCIATED /// VACUOLAR-ASSOCIATED HOMOLOG ISOFORM X1	0	0	1.091	0.997	0.674264	0.958134	0.941441	0.983949	7380282	5.34764e+06	6.79398e+06	5.29618e+06	5.68894e+06	6.81459e+06	7.21881e+06	3.85251e+06	7.43148e+06	Phospho [S3(100)]
High	[R].SFQGTRDWDVLIK.[R]	2xPhospho [S1(100); T5(100)]	1	1	sca006.g103500.t1	sca006.g103500.t1 [532-544]	PREDICTED: CALCIUM-DEPENDENT /// CALCIUM-DEPENDENT 3-LIKE /// CALCIUM-DEPENDENT	1	0		100		1e-17		2.62278e-17	169380	161490	233514							Phospho [S1(100)
High	[R].SFQGTRDWDVLIK.[R]	1xPhospho [T5(99.6)]	1	7	sca006.g103500.t1	sca006.g103500.t1 [532-544]	PREDICTED: CALCIUM-DEPENDENT /// CALCIUM-DEPENDENT 3-LIKE /// CALCIUM-DEPENDENT	1	0	100	100	1e-17	1e-17	7.17173e-17	2.62278e-17	105713	138233	262379				90943.1	77905.4	61784.2	Phospho [T5(99.6)]
High	[R].RSSSGPQPIPGK.[Q]	2xPhospho [S2(100); S3(99.6)]	1	8	sca006.g103800.t2	sca006.g103800.t2 [720-731]	PREDICTED: PROTEIN PHOSPHATASE 2C CONTAINING /// PUTATIVE PP2C /// PROTEIN PHOSPHATASE 2C	1	0	0.936	7.991	0.970693	0.0573627	0.9971	0.127668	4913803	5.06208e+06	3.62472e+06	1.01253e+06	482352	453613	560955	451361	733406	Phospho [S2(100)
High	[R].SPGGELGSSGTLHR.[M]	2xPhospho [S1(100); S/T]	1	8	sca006.g103800.t2	sca006.g103800.t2 [660-673]	PREDICTED: PROTEIN PHOSPHATASE 2C CONTAINING /// PUTATIVE PP2C /// PROTEIN PHOSPHATASE 2C	0	0	0.993	1.162	0.830866	0.767921	0.980073	0.905636	399362	438890	467962	442010	330215	402675	396360	327801	409440	Phospho [S1(100)
High	[R].SDGSFLAADTPR.[S]	1xPhospho [S4(100)]	1	6	sca006.g103800.t2	sca006.g103800.t2 [770-781]	PREDICTED: PROTEIN PHOSPHATASE 2C CONTAINING /// PUTATIVE PP2C /// PROTEIN PHOSPHATASE 2C	0	0	0.901	1.362	0.986707	0.627962	0.998297	0.820269	535584	605576	653152	393334	361557	485365	317909	356416	437486	Phospho [S4(100)]
High	[R].RGSTYLSGAWGSDPAPILNR.[R]	1xPhospho [S3(99.7)]	1	4	sca006.g103800.t2	sca006.g103800.t2 [700-719]	PREDICTED: PROTEIN PHOSPHATASE 2C CONTAINING /// PUTATIVE PP2C /// PROTEIN PHOSPHATASE 2C	1	0		100		1e-17		2.62278e-17	449967	350544	540422							Phospho [S3(99.7)]
High	[R].GGSALSLALAR.[A]	1xPhospho [S3(100)]	1	3	sca006.g103800.t2	sca006.g103800.t2 [17-27]	PREDICTED: PROTEIN PHOSPHATASE 2C CONTAINING /// PUTATIVE PP2C /// PROTEIN PHOSPHATASE 2C	0	0		100		1e-17		2.62278e-17	1.9816e+06	2.24285e+06	1.49591e+06							Phospho [S3(100)]
High	[R].SSSGPQPIPGK.[Q]	1xPhospho [S3(100)]	1	11	sca006.g103800.t2	sca006.g103800.t2 [721-731]	PREDICTED: PROTEIN PHOSPHATASE 2C CONTAINING /// PUTATIVE PP2C /// PROTEIN PHOSPHATASE 2C	0	0	0.995	3.191	0.856731	0.311214	0.9841	0.529822	4.20447e+06	4.49734e+06	3.43554e+06	1.31744e+06	956867	1.10034e+06	1.2936e+06	952339	1.53332e+06	Phospho [S3(100)]
High	[R].SLGDLYAHEVGVSPEPILNTYTLGER.[D]	1xPhospho [S1(100)]	1	3	sca006.g103800.t2	sca006.g103800.t2 [407-432]	PREDICTED: PROTEIN PHOSPHATASE 2C CONTAINING /// PUTATIVE PP2C /// PROTEIN PHOSPHATASE 2C	0	0		100		1e-17		2.62278e-17	160236	204546	104284							Phospho [S1(100)]
High	[R].SPGGELGSSGTLHR.[M]	1xPhospho [S1(100)]	1	23	sca006.g103800.t2	sca006.g103800.t2 [660-673]	PREDICTED: PROTEIN PHOSPHATASE 2C CONTAINING /// PUTATIVE PP2C /// PROTEIN PHOSPHATASE 2C	0	0	1.96	7.121	0.0566515	0.078885	0.220033	0.170208	1.01284e+07	1.06911e+07	7.17198e+06	1.41643e+06	1.50141e+06	1.38435e+06	2.77573e+06	339392	2.90003e+06	Phospho [S1(100)]
High	[R].AASCNDEANELYWK.[W]	1xCarbamidomethyl [C4]; 1xPhospho [S3(100)]	1	2	sca006.g103800.t2	sca006.g103800.t2 [519-532]	PREDICTED: PROTEIN PHOSPHATASE 2C CONTAINING /// PUTATIVE PP2C /// PROTEIN PHOSPHATASE 2C	0	0	1.153	3.391	0.611719	0.223256	0.923049	0.411495	2.00162e+06	1.78943e+06	1.05036e+06	590294	457172	546816	596502	527198	764466	Phospho [S3(100)]
High	[R].ASPADAPGYTTSPADSPGLPASLPASCGAGWLSSSLGSTQPASR.[A]	1xCarbamidomethyl [C27]; 1xPhospho [S2(100)]	1	5	sca006.g103800.t2	sca006.g103800.t2 [28-71]	PREDICTED: PROTEIN PHOSPHATASE 2C CONTAINING /// PUTATIVE PP2C /// PROTEIN PHOSPHATASE 2C	0	0		100		1e-17		2.62278e-17	300070	311750	225466							Phospho [S2(100)]
High	[R].LMDSGSDSPLSGR.[G]	3xPhospho [S4(100); S6(100); S8(99.2)]	1	1	sca006.g103900.t4	sca006.g103900.t4 [194-206]	PREDICTED: SQUAMOSA PROMOTER-BINDING-LIKE /// TEOSINTE GLUME ARCHITECTURE 1 /// SQUAMOSA PROMOTER	0	0	0.722	0.01	0.653124	1e-17	0.936513	2.62278e-17				389224	391967	619711	444384	283187	123106	Phospho [S4(100)
High	[R].LMDSGSDSPLSGR.[G]	2xPhospho [S4(100); S8(100)]	1	6	sca006.g103900.t4	sca006.g103900.t4 [194-206]	PREDICTED: SQUAMOSA PROMOTER-BINDING-LIKE /// TEOSINTE GLUME ARCHITECTURE 1 /// SQUAMOSA PROMOTER	0	0	0.583	0.41	0.247968	0.354783	0.623994	0.580964	298708	365344	314235	625166	891068	1.2753e+06	893349	519107	318267	Phospho [S4(100)
High	[R].LMDSGSDSPLSGR.[G]	1xPhospho [S8(100)]	1	7	sca006.g103900.t4	sca006.g103900.t4 [194-206]	PREDICTED: SQUAMOSA PROMOTER-BINDING-LIKE /// TEOSINTE GLUME ARCHITECTURE 1 /// SQUAMOSA PROMOTER	0	0	0.728	0.474	0.541066	0.458915	0.89001	0.686663	300609	360894	623110	634258	786355	868339	628890	572587	491948	Phospho [S8(100)]
High	[K].EPVPLLETTESAELHRK.[Q]	1xPhospho [S11(100)]	1	5	sca006.g104000.t1	sca006.g104000.t1 [11-27]	UNKNOWN	1	0		100		1e-17		2.62278e-17	1.11099e+06	573551	940197							Phospho [S11(100)]
High	[M].SSGTADPPAAAPVR.[R]	1xAcetyl [N-Term]; 1xPhospho [S/T]	1	20	sca007.g100800.t1	sca007.g100800.t1 [2-15]	PREDICTED: INITIATION FACTOR 2B /// TRANSLATION INITIATION FACTOR IF-2 /// INITIATION FACTOR 2B RELATED	0	0	0.59	0.527	0.264532	0.559907	0.651017	0.770549	448797	411949	570738	852169	917835	655106	623193	363083	386802	Phospho [S/T]
High	[K].HHPPSPDAHTVTVPSMLTADDMAYGGK.[-]	2xOxidation [M16; M22]; 1xPhospho [S5(100)]	1	39	sca007.g101150.t1	sca007.g101150.t1 [40-66]	UNKNOWN	0	0	0.01	0.01	1e-17	1e-17	7.17173e-17	2.62278e-17				500822	621272	741678				Phospho [S5(100)]
High	[K].HHPPSPDAHTVTVPSMLTADDMAYGGK.[-]	1xOxidation [M]; 1xPhospho [S5(100)]	1	26	sca007.g101150.t1	sca007.g101150.t1 [40-66]	UNKNOWN	0	0	0.487	0.01	0.113769	1e-17	0.37023	2.62278e-17				835394	1.22774e+06	213367	406575	605510	89141.7	Phospho [S5(100)]
High	[R].GSSFGLPSGPQHQR.[R]	1xPhospho [S3(99.4)]	1	19	sca007.g101200.t4	sca007.g101200.t4 [380-393]	PREDICTED: CERAMIDE KINASE /// CERAMIDE KINASE ISOFORM X2 /// CERAMIDE KINASE ISOFORM X1	0	0	1.022	3.243	0.817009	0.257312	0.978942	0.46005	2.16878e+06	1.68451e+06	381635	639080	519464	500743	493581	530921	764510	Phospho [S3(99.4)]
High	[R].LGSIAASMR.[V]	1xPhospho [S3(100)]	1	2	sca007.g101200.t4	sca007.g101200.t4 [401-409]	PREDICTED: CERAMIDE KINASE /// CERAMIDE KINASE ISOFORM X2 /// CERAMIDE KINASE ISOFORM X1	0	0	2.255	0.01	0.0424426	1e-17	0.174432	2.62278e-17				184995	300118	240190	480373	458032	541619	Phospho [S3(100)]
High	[K].RAAAAAEQANGVGNGGAAYSSDSEEEQAAQQGAQPPR.[Q]	2xDeamidated [N10; N14]; 3xPhospho [S20(99.3); S21(99.3); S23(99.3)]	1	9	sca007.g101550.t1	sca007.g101550.t1 [1622-1658]	PREDICTED: ISOFORM X1 /// ISOFORM X /// ISOFORM X2	1	0	1.56	0.01	0.278934	1e-17	0.66782	2.62278e-17				179058	260302	260598	279419	420978	327771	Phospho [S20(99.3)
High	[R].ALSGAAGAQPAPAVPQEYK.[R]	1xPhospho [S3(100)]	1	6	sca007.g101550.t1	sca007.g101550.t1 [14-32]	PREDICTED: ISOFORM X1 /// ISOFORM X /// ISOFORM X2	0	0	0.829	0.246	0.744701	0.134156	0.964187	0.270991	158217	235395	690371	862314	956367	935790	862009	763680	776034	Phospho [S3(100)]
High	[K].QQQQQAAPAAAAPAAPAGSPAK.[T]	1xPhospho [S19(100)]	1	6	sca007.g101550.t1	sca007.g101550.t1 [1750-1771]	PREDICTED: ISOFORM X1 /// ISOFORM X /// ISOFORM X2	0	0	2.304	0.01	0.0238793	1e-17	0.107431	2.62278e-17				366062	616450	1.42061e+06	1.3462e+06	1.42046e+06	1.81176e+06	Phospho [S19(100)]
High	[R].LPLAATLQRPASAPLHGASPQR.[V]	1xPhospho [S12(100)]	1	11	sca007.g101550.t1	sca007.g101550.t1 [2206-2227]	PREDICTED: ISOFORM X1 /// ISOFORM X /// ISOFORM X2	0	0		100		1e-17		2.62278e-17	2.32028e+06	2.66604e+06	2.04296e+06							Phospho [S12(100)]
High	[R].LGGCSDDDAFSDALSR.[Q]	1xCarbamidomethyl [C4]; 3xPhospho [S5(100); S11(100); S15(100)]	1	8	sca007.g101550.t1	sca007.g101550.t1 [565-580]	PREDICTED: ISOFORM X1 /// ISOFORM X /// ISOFORM X2	0	0	0.792	0.666	0.644419	0.684517	0.933619	0.854652	649119	885360	977170	1.38032e+06	1.32838e+06	1.13884e+06	1.09277e+06	962809	1.1137e+06	Phospho [S5(100)
High	[R].LGGCSDDDAFSDALSR.[Q]	1xCarbamidomethyl [C4]; 2xPhospho [S5(100); S11(100)]	1	17	sca007.g101550.t1	sca007.g101550.t1 [565-580]	PREDICTED: ISOFORM X1 /// ISOFORM X /// ISOFORM X2	0	0	0.706	0.322	0.366414	0.188323	0.765419	0.359038	858227	1.12435e+06	2.37579e+06	3.26391e+06	3.49009e+06	3.84638e+06	3.12752e+06	2.46281e+06	2.59008e+06	Phospho [S5(100)
High	[R].LGGCSDDDAFSDALSR.[Q]	1xCarbamidomethyl [C4]; 1xPhospho [S15(100)]	1	11	sca007.g101550.t1	sca007.g101550.t1 [565-580]	PREDICTED: ISOFORM X1 /// ISOFORM X /// ISOFORM X2	0	0	0.782	0.338	0.626673	0.317383	0.927328	0.537374	327292	541928	674551	1.22722e+06	1.60201e+06	1.39064e+06	1.51314e+06	1.11103e+06	1.08727e+06	Phospho [S15(100)]
High	[K].EAQDLLPGGVNSPVR.[A]	1xPhospho [S12(100)]	1	3	sca007.g102250.t1	sca007.g102250.t1 [332-346]	PREDICTED: GLUTAMATE-1-SEMIALDEHYDE AMINOTRANSFERASE /// GLUTAMATE-1-SEMIALDEHYDE 2,1-AMINOMUTASE /// GLUTAMATE-1-SEMIALDEHYDE	0	0	0.822	0.01	0.73822	1e-17	0.963332	2.62278e-17				752125	816407	1.07379e+06	886177	652244	883009	Phospho [S12(100)]
High	[R].ASSGALPDASAASGR.[S]	1xPhospho [S3(100)]	1	28	sca007.g102300.t1	sca007.g102300.t1 [1385-1399]	UNKNOWN	0	0	1.239	1.016	0.377603	0.996077	0.776411	0.999565	9386173	1.2193e+07	1.07734e+07	9.24072e+06	9.72491e+06	1.09917e+07	1.14493e+07	1.00171e+07	1.37537e+07	Phospho [S3(100)]
High	[R].STSLYGSSPEQEGSPR.[T]	1xPhospho [S14(100)]	1	2	sca007.g102300.t1	sca007.g102300.t1 [820-835]	UNKNOWN	0	0	1.458	0.606	0.349143	0.624998	0.750107	0.817951	133073	150001	129027	219559	160679	232146	310042	234322	345270	Phospho [S14(100)]
High	[R].GSCGSAADLAAAGGEPSR.[H]	1xCarbamidomethyl [C3]; 1xPhospho [S2(100)]	1	20	sca008.g100400.t1	sca008.g100400.t1 [133-150]	PREDICTED: CAMP-SPECIFIC 3&APOS;,5&APOS;-CYCLIC PHOSPHODIESTERASE 4D /// CAMP-SPECIFIC 3&APOS;,5&APOS;-CYCLIC PHOSPHODIESTERASE 4 /// CAMP-SPECIFIC 3&APOS;,5&APOS;-CYCLIC PHOSPHODIESTERASE 4C ISOFORM X2	0	0	0.667	0.578	0.353381	0.532988	0.752927	0.749948	2210539	1.08629e+06	1.37807e+06	2.12114e+06	2.0352e+06	2.38475e+06	1.62527e+06	1.35678e+06	1.48707e+06	Phospho [S2(100)]
High	[R].LCSWLAR.[V]	1xCarbamidomethyl [C2]; 1xPhospho [S3(100)]	1	4	sca008.g100400.t1	sca008.g100400.t1 [66-72]	PREDICTED: CAMP-SPECIFIC 3&APOS;,5&APOS;-CYCLIC PHOSPHODIESTERASE 4D /// CAMP-SPECIFIC 3&APOS;,5&APOS;-CYCLIC PHOSPHODIESTERASE 4 /// CAMP-SPECIFIC 3&APOS;,5&APOS;-CYCLIC PHOSPHODIESTERASE 4C ISOFORM X2	0	0	1.197	1.041	0.415055	0.969806	0.806561	0.988097	1.48071e+06	1.63913e+06	1.62722e+06	1.42189e+06	1.63842e+06	1.45115e+06	1.70251e+06	1.44877e+06	2.02527e+06	Phospho [S3(100)]
High	[R].NGARTPRGSCGSAADLAAAGGEPSR.[H]	1xCarbamidomethyl [C10]; 1xDeamidated [N1]; 2xPhospho [T5(100); S9(100)]	1	6	sca008.g100400.t1	sca008.g100400.t1 [126-150]	PREDICTED: CAMP-SPECIFIC 3&APOS;,5&APOS;-CYCLIC PHOSPHODIESTERASE 4D /// CAMP-SPECIFIC 3&APOS;,5&APOS;-CYCLIC PHOSPHODIESTERASE 4 /// CAMP-SPECIFIC 3&APOS;,5&APOS;-CYCLIC PHOSPHODIESTERASE 4C ISOFORM X2	2	0	0.773	0.476	0.746054	0.600876	0.964187	0.800854	117505	221062	217093	341980	369276	455738	264291	285918	272318	Phospho [T5(100)
High	[R].LYGIFAEDSDDEYDR.[R]	1xPhospho [S9(100)]	1	11	sca008.g100450.t1	sca008.g100450.t1 [48-62]	PREDICTED: TUFTELIN-INTERACTING /// TUFTELIN-INTERACTING-LIKE	0	0	0.953	1.023	0.990394	0.953203	0.999044	0.981551	3.06853e+06	2.73962e+06	2.01194e+06	3.00022e+06	2.26551e+06	3.29814e+06	2.85979e+06	3.15942e+06	2.82287e+06	Phospho [S9(100)]
High	[R].LYGIFAEDSDDEYDRR.[R]	1xPhospho [S9(100)]	1	11	sca008.g100450.t1	sca008.g100450.t1 [48-63]	PREDICTED: TUFTELIN-INTERACTING /// TUFTELIN-INTERACTING-LIKE	1	0	0.81	3.868	0.765674	0.145642	0.96969	0.290102	1.79766e+06	1.44913e+06	1.17851e+06	435045	374642	585321	352177	408582	425132	Phospho [S9(100)]
High	[K].SQPASQPASPLAAR.[Q]	3xPhospho [S1(100); S5(100); S9(100)]	1	11	sca008.g100650.t1	sca008.g100650.t1 [505-518]	UNKNOWN	0	0	0.615	0.634	0.192874	0.580467	0.536815	0.786583	1.54564e+06	2.10757e+06	2.6683e+06	3.59967e+06	3.32543e+06	2.74666e+06	2.22788e+06	1.48013e+06	1.68953e+06	Phospho [S1(100)
High	[K].SQPASQPASPLAAR.[Q]	2xPhospho [S5(100); S9(100)]	1	19	sca008.g100650.t1	sca008.g100650.t1 [505-518]	UNKNOWN	0	0	0.787	0.353	0.55601	0.31022	0.897978	0.528716	2.96183e+06	3.65738e+06	2.63295e+06	8.37938e+06	8.1599e+06	7.8728e+06	6.52229e+06	6.42583e+06	6.56647e+06	Phospho [S5(100)
High	[K].SQPASQPASPLAAR.[Q]	1xPhospho [S9(100)]	1	22	sca008.g100650.t1	sca008.g100650.t1 [505-518]	UNKNOWN	0	0	0.801	0.505	0.5906	0.493314	0.917108	0.719103	2895323	4.0643e+06	7.1538e+06	7.25742e+06	8.0437e+06	1.046e+07	8.01847e+06	6.05036e+06	8.38244e+06	Phospho [S9(100)]
High	[R].QQQQQQVPHSPR.[A]	1xPhospho [S10(100)]	1	21	sca008.g100650.t1	sca008.g100650.t1 [519-530]	UNKNOWN	0	0	0.984	0.045	0.895303	0.00536891	0.99013	0.0134457	742401	439820	1.15705e+06	1.6425e+07	9.71186e+06	8.35659e+06	8.93642e+06	1.80676e+07	8.22393e+06	Phospho [S10(100)]
High	[R].QQQQQQVPHSPR.[A]	1xDeamidated [Q]; 1xPhospho [S10(100)]	1	11	sca008.g100650.t1	sca008.g100650.t1 [519-530]	UNKNOWN	0	0	0.636	0.01	0.36513	1e-17	0.764563	2.62278e-17				664873	311008	506657	377288	342176	322050	Phospho [S10(100)]
High	[R].YRLAAWSAFGHSAYAYTPAGCAVTAAQQLR.[L]	2xDeamidated [Q27; Q28]; 6xPhospho [Y1(99.9); S7(99.9); S12(97.9); Y14(97.9); Y16(97.9); T17(97.9)]	1	8	sca008.g100700.t1	sca008.g100700.t1 [298-327]	PREDICTED: FIBRONECTIN, TYPE III /// N/A	1	0	0.764	0.708	0.723006	0.830118	0.956755	0.933634	316453	212624	308656	276204	494940	436032	706142	377938	202751	Phospho [Y1(99.9)
High	[M].SAVDGIGELLR.[G]	1xAcetyl [N-Term]; 1xPhospho [S1(100)]	1	2	sca008.g101060.t1	sca008.g101060.t1 [2-12]	UNKNOWN	0	0	1.111	1.233	0.76595	0.724358	0.96969	0.877578	75126.8	54479.2	65092.2	55347.3	54917.1	52783.1	61487.6	79759.3	38576.2	Phospho [S1(100)]
High	[R].AGSLSLYR.[D]	1xPhospho [S3(100)]	1	1	sca008.g101350.t3	sca008.g101350.t3 [706-713]	UNKNOWN	0	0	0.01	2.783	1e-17	0.184445	7.17173e-17	0.353081	328453	419410	358730	241658	134396	128895				Phospho [S3(100)]
High	[K].AAAEAIDALCPGESSSEEDTSDEAYLR.[R]	1xCarbamidomethyl [C10]; 3xPhospho [S14(100); S15(100); S16(100)]	1	7	sca008.g101350.t3	sca008.g101350.t3 [784-810]	UNKNOWN	0	0	1.513	1.447	0.368291	0.63924	0.767274	0.828199	135785	172949	365259	170050	119514	87152.8	123514	180876	181415	Phospho [S14(100)
High	[K].AAAEAIDALCPGESSSEEDTSDEAYLRR.[H]	1xCarbamidomethyl [C10]; 3xPhospho [S14(100); S15(100); S16(100)]	1	3	sca008.g101350.t3	sca008.g101350.t3 [784-811]	UNKNOWN	1	0	0.842	0.761	0.8779	0.863404	0.987866	0.948685	94481.2	171610	208955	283351	216420	274509	227095	312611	231088	Phospho [S14(100)
High	[K].AAAEAIDALCPGESSSEEDTSDEAYLR.[R]	1xCarbamidomethyl [C10]; 2xPhospho [S14(100); S15(99.5)]	1	11	sca008.g101350.t3	sca008.g101350.t3 [784-810]	UNKNOWN	0	0	1.155	1.437	0.626715	0.578661	0.927328	0.784988	398553	384180	301621	267921	267308	547603	309498	598856	276501	Phospho [S14(100)
High	[R].GAGSAAAGDASEGAAAGSGK.[S]	1xPhospho [S18(100)]	1	5	sca008.g101950.t2	sca008.g101950.t2 [209-228]	PREDICTED: G-PATCH DOMAIN /// PIN2/TERF1-INTERACTING TELOMERASE INHIBITOR 1 /// TELOMERASE ELONGATION INHIBITOR/RNA MATURATION (ISS)	0	0	0.746	0.353	0.58005	0.290184	0.909449	0.503976	168184	367478	722024	846601	1.04195e+06	1.15623e+06	962878	487468	862269	Phospho [S18(100)]
High	[K].TGDEDVEELSQEYTDVMQQR.[M]	1xPhospho [T1(100)]	1	15	sca008.g102950.t1	sca008.g102950.t1 [61-80]	PREDICTED: PHOSPHOGLUCAN PHOSPHATASE DSP4 /// PHOSPHOGLUCAN PHOSPHATASE DSP4, CHLOROPLASTIC-LIKE /// PHOSPHOGLUCAN PHOSPHATASE DSP4, AMYLOPLASTIC	0	0	1.183	1.62	0.560078	0.549105	0.899164	0.761924	833300	689017	689163	348099	425331	486467	502846	503265	522170	Phospho [T1(100)]
High	[R].QSGASWSSEDEGTSDADVAAYEAQPDAGR.[Q]	1xPhospho [T13(99.4)]	1	27	sca008.g103700.t3	sca008.g103700.t3 [104-132]	PREDICTED: ATP BINDING, PUTATIVE	0	0	0.526	0.104	0.155002	0.0232556	0.464556	0.0552756	96014	91459.2	81785.8	921702	897582	731816	765977	417084	384639	Phospho [T13(99.4)]
High	[R].DIGSSEEPGEARSPAPPPPPPQHGAAAPLPPGPPPPQPQSPR.[I]	2xPhospho [S40(100); S]	1	15	sca008.g104050.t1	sca008.g104050.t1 [804-845]	UNKNOWN	1	0	0.566	0.01	0.386108	1e-17	0.782723	2.62278e-17				162277	238873	413985	173656	135250	134562	Phospho [S40(100)
High	[R].DIGSSEEPGEAR.[S]	2xPhospho [S4(100); S5(100)]	1	6	sca008.g104050.t1	sca008.g104050.t1 [804-815]	UNKNOWN	0	0	0.387	1.307	0.0972662	0.695747	0.329089	0.861067	414844	444140	432217	385891	339846	267389	124329	131451	133290	Phospho [S4(100)
High	[R].SIGGALSSLGR.[G]	2xPhospho [S1(100); S8(99.5)]	1	3	sca008.g104050.t1	sca008.g104050.t1 [1065-1075]	UNKNOWN	0	0	0.821	0.797	0.76157	0.883408	0.968618	0.957199	412007	462517	531267	839863	553780	666642	599139	547035	547181	Phospho [S1(100)
High	[R].SRSPPGQHAALEAK.[R]	2xPhospho [S1(100); S3(100)]	1	4	sca008.g104050.t1	sca008.g104050.t1 [753-766]	UNKNOWN	1	0	100	100	1e-17	1e-17	7.17173e-17	2.62278e-17	4035962	4.36541e+06	3.80179e+06				902527	815006	1.08445e+06	Phospho [S1(100)
High	[R].SIGGALSSLGR.[G]	1xPhospho [S8(99.6)]	1	7	sca008.g104050.t1	sca008.g104050.t1 [1065-1075]	UNKNOWN	0	0	0.766	0.842	0.620835	0.803679	0.924572	0.923176	1.64668e+06	1.85178e+06	1.51317e+06	1.95554e+06	2.33989e+06	1.62296e+06	2.1831e+06	1.19189e+06	1.24398e+06	Phospho [S8(99.6)]
High	[R].DIGSSEEPGEAR.[S]	1xPhospho [S5(100)]	1	3	sca008.g104050.t1	sca008.g104050.t1 [804-815]	UNKNOWN	0	0	0.435	0.831	0.0768885	0.983688	0.277638	0.994191	311042	439225	582122	595647	528388	630027	378899	229755	250980	Phospho [S5(100)]
High	[R].GLSAGSGLAGAEQPAR.[M]	1xPhospho [S3(100)]	1	11	sca008.g104050.t1	sca008.g104050.t1 [1076-1091]	UNKNOWN	0	0	0.685	0.794	0.406773	0.774913	0.799146	0.909206	1.84571e+06	2.0694e+06	2.48623e+06	2.8305e+06	2.60532e+06	726381	1.93887e+06	319741	1.62049e+06	Phospho [S3(100)]
High	[R].SPAPPPPPPQHGAAAPLPPGPPPPQPQSPR.[I]	1xPhospho [S28(100)]	1	26	sca008.g104050.t1	sca008.g104050.t1 [816-845]	UNKNOWN	0	0	0.654	1.057	0.331216	0.947596	0.734126	0.979282	1.6495e+06	1.71561e+06	1.89367e+06	2.34525e+06	1.62363e+06	1.47687e+06	1.1144e+06	1.06159e+06	1.72397e+06	Phospho [S28(100)]
High	[R].DIGSSEEPGEARSPAPPPPPPQHGAAAPLPPGPPPPQPQSPR.[I]	1xDeamidated [Q22]; 2xPhospho [S40(100); S]	1	7	sca008.g104050.t1	sca008.g104050.t1 [804-845]	UNKNOWN	1	0	0.701	0.18	0.577887	0.100898	0.908815	0.211359	76443.2	105511	91547.9	425309	321075	573354	298150	364710	391882	Phospho [S40(100)
High	[R].SPAPPPPPPQHGAAAPLPPGPPPPQPQSPR.[I]	1xDeamidated [Q]; 1xPhospho [S28(100)]	1	8	sca008.g104050.t1	sca008.g104050.t1 [816-845]	UNKNOWN	0	0	0.677	0.01	0.438741	1e-17	0.823737	2.62278e-17				954948	748440	876221	478123	523161	592886	Phospho [S28(100)]
High	[R].RASCNAGCCAR.[G]	3xCarbamidomethyl [C4; C8; C9]; 1xPhospho [S3(100)]	1	12	sca008.g104150.t1	sca008.g104150.t1 [775-785]	PREDICTED: 5-METHYLTETRAHYDROPTEROYLTRIGLUTAMATE--HOMOCYSTEINE METHYLTRANSFERASE /// 5-METHYLTETRAHYDROPTEROYLTRIGLUTAMATE--HOMOCYSTEINE /// 5-METHYLTETRAHYDROPTEROYLTRIGLUTAMATE--HOMOCYSTEINE	1	0	1.32	0.128	0.358637	0.0491074	0.758878	0.110703	173686	150843	283397	1.35655e+06	2.38756e+06	1.99292e+06	1.73502e+06	3.28023e+06	2.63151e+06	Phospho [S3(100)]
High	[R].AELGAAGAALPATPTK.[A]	2xPhospho [T13(100); T15(100)]	1	6	sca008.g104150.t1	sca008.g104150.t1 [737-752]	PREDICTED: 5-METHYLTETRAHYDROPTEROYLTRIGLUTAMATE--HOMOCYSTEINE METHYLTRANSFERASE /// 5-METHYLTETRAHYDROPTEROYLTRIGLUTAMATE--HOMOCYSTEINE /// 5-METHYLTETRAHYDROPTEROYLTRIGLUTAMATE--HOMOCYSTEINE	0	0	1.761	0.01	0.109445	1e-17	0.359697	2.62278e-17				688724	756038	1.31105e+06	1.28597e+06	1.33139e+06	1.42773e+06	Phospho [T13(100)
High	[R].AELGAAGAALPATPTK.[A]	1xPhospho [T13(99.7)]	1	338	sca008.g104150.t1	sca008.g104150.t1 [737-752]	PREDICTED: 5-METHYLTETRAHYDROPTEROYLTRIGLUTAMATE--HOMOCYSTEINE METHYLTRANSFERASE /// 5-METHYLTETRAHYDROPTEROYLTRIGLUTAMATE--HOMOCYSTEINE /// 5-METHYLTETRAHYDROPTEROYLTRIGLUTAMATE--HOMOCYSTEINE	0	1	1.011	0.566	0.8258	0.599661	0.980073	0.799761	7.42016e+08	8.02088e+08	1.08742e+09	1.31005e+09	1.55804e+09	1.7595e+09	1.56166e+09	1.5755e+09	1.38949e+09	Phospho [T13(99.7)]
High	[R].AELGAAGAALPATPTKAAGAAEHAGAAGSVPAAPAAER.[R]	1xPhospho [T13(99.4)]	1	30	sca008.g104150.t1	sca008.g104150.t1 [737-774]	PREDICTED: 5-METHYLTETRAHYDROPTEROYLTRIGLUTAMATE--HOMOCYSTEINE METHYLTRANSFERASE /// 5-METHYLTETRAHYDROPTEROYLTRIGLUTAMATE--HOMOCYSTEINE /// 5-METHYLTETRAHYDROPTEROYLTRIGLUTAMATE--HOMOCYSTEINE	1	0	1.728	0.412	0.0426684	0.418681	0.175186	0.64991	579354	598778	279019	906817	1.45266e+06	1.4745e+06	1.67527e+06	2.51035e+06	988679	Phospho [T13(99.4)]
High	[K].GRISAAEYR.[E]	1xPhospho [S4(100)]	1	3	sca008.g104150.t1	sca008.g104150.t1 [431-439]	PREDICTED: 5-METHYLTETRAHYDROPTEROYLTRIGLUTAMATE--HOMOCYSTEINE METHYLTRANSFERASE /// 5-METHYLTETRAHYDROPTEROYLTRIGLUTAMATE--HOMOCYSTEINE /// 5-METHYLTETRAHYDROPTEROYLTRIGLUTAMATE--HOMOCYSTEINE	1	0	0.665	2.687	0.396	0.343955	0.788911	0.568761	1.74184e+06	681445	2.22529e+06	570551	760506	828077	580963	505989	548599	Phospho [S4(100)]
High	[K].AAGAAEHAGAAGSVPAAPAAER.[R]	1xPhospho [S13(100)]	1	84	sca008.g104150.t1	sca008.g104150.t1 [753-774]	PREDICTED: 5-METHYLTETRAHYDROPTEROYLTRIGLUTAMATE--HOMOCYSTEINE METHYLTRANSFERASE /// 5-METHYLTETRAHYDROPTEROYLTRIGLUTAMATE--HOMOCYSTEINE /// 5-METHYLTETRAHYDROPTEROYLTRIGLUTAMATE--HOMOCYSTEINE	0	0	1.185	1.512	0.448465	0.781392	0.830167	0.91272	6.44506e+06	6.25083e+06	4.45055e+06	4.26271e+06	3.34395e+06	4.44194e+06	5.05003e+06	4.04909e+06	3.78156e+06	Phospho [S13(100)]
High	[R].DVGPGVYDIHSPVVPSVEWIAAK.[L]	1xPhospho [S11(100)]	1	24	sca008.g104150.t1	sca008.g104150.t1 [666-688]	PREDICTED: 5-METHYLTETRAHYDROPTEROYLTRIGLUTAMATE--HOMOCYSTEINE METHYLTRANSFERASE /// 5-METHYLTETRAHYDROPTEROYLTRIGLUTAMATE--HOMOCYSTEINE /// 5-METHYLTETRAHYDROPTEROYLTRIGLUTAMATE--HOMOCYSTEINE	0	0	0.813	0.391	0.734951	0.377432	0.961067	0.607542	423072	593228	980766	1.14592e+06	1.51698e+06	2.08048e+06	2.55017e+06	1.23278e+06	1.2956e+06	Phospho [S11(100)]
High	[M].TVNHSTSCTVGFPR.[T]	1xCarbamidomethyl [C8]; 1xPhospho [T1(100)]	1	17	sca008.g104150.t1	sca008.g104150.t1 [2-15]	PREDICTED: 5-METHYLTETRAHYDROPTEROYLTRIGLUTAMATE--HOMOCYSTEINE METHYLTRANSFERASE /// 5-METHYLTETRAHYDROPTEROYLTRIGLUTAMATE--HOMOCYSTEINE /// 5-METHYLTETRAHYDROPTEROYLTRIGLUTAMATE--HOMOCYSTEINE	0	0	1.017	0.804	0.80962	0.927128	0.977626	0.972556	418348	392854	475632	520581	546805	275007	529295	420725	571381	Phospho [T1(100)]
High	[R].AAGGAAAAAAAAAEGSPER.[R]	1xPhospho [S16(100)]	1	13	sca008.g104250.t1	sca008.g104250.t1 [84-102]	PREDICTED: PROTEIN NRDE2 HOMOLOG /// PROTEIN NRDE2 HOMOLOG ISOFORM X1 /// PROTEIN NRDE2 HOMOLOG ISOFORM X	0	0	0.637	0.247	0.276692	0.142133	0.666657	0.284597	459715	599714	797994	2.28828e+06	1.68419e+06	3.23147e+06	1.45844e+06	1.61593e+06	1.34525e+06	Phospho [S16(100)]
High	[R].AAGGAAAAAAAAAEGSPERR.[R]	1xPhospho [S16(100)]	1	14	sca008.g104250.t1	sca008.g104250.t1 [84-103]	PREDICTED: PROTEIN NRDE2 HOMOLOG /// PROTEIN NRDE2 HOMOLOG ISOFORM X1 /// PROTEIN NRDE2 HOMOLOG ISOFORM X	1	0	0.749	1.731	0.624454	0.507781	0.926683	0.730722	672446	815221	628266	388584	400117	528812	449434	294480	395877	Phospho [S16(100)]
High	[R].AAEFEEFGPLSDAEEEEVEEEEAPHR.[S]	1xPhospho [S11(100)]	1	10	sca008.g104250.t1	sca008.g104250.t1 [807-832]	PREDICTED: PROTEIN NRDE2 HOMOLOG /// PROTEIN NRDE2 HOMOLOG ISOFORM X1 /// PROTEIN NRDE2 HOMOLOG ISOFORM X	0	0	1.423	2.702	0.295882	0.290635	0.691693	0.504576	1.31983e+06	1.37396e+06	945506	488479	462207	857812	695316	956097	359470	Phospho [S11(100)]
High	[R].AEDDLEPFGSLVLDGR.[E]	1xPhospho [S10(100)]	1	2	sca008.g104300.t1	sca008.g104300.t1 [131-146]	UNKNOWN	0	0		100		1e-17		2.62278e-17	222628	190953	209904							Phospho [S10(100)]
High	[R].AVPEDPVSESEEESDGQYPIK.[E]	3xPhospho [S8(100); S10(100); S14(100)]	1	19	sca008.g104550.t1	sca008.g104550.t1 [587-607]	PREDICTED: PLASTIDIAL PYRUVATE KINASE 2 /// PLASTIDIAL PYRUVATE KINASE 2-LIKE /// PYRUVATE KINASE	0	0	0.702	0.794	0.517253	0.903703	0.877636	0.966306	484477	486452	369941	609841	442660	588868	428267	295705	429405	Phospho [S8(100)
High	[R].AVPEDPVSESEEESDGQYPIK.[E]	2xPhospho [S8(99.4); S14(100)]	1	68	sca008.g104550.t1	sca008.g104550.t1 [587-607]	PREDICTED: PLASTIDIAL PYRUVATE KINASE 2 /// PLASTIDIAL PYRUVATE KINASE 2-LIKE /// PYRUVATE KINASE	0	0	0.857	0.445	0.751953	0.423011	0.966468	0.654904	2.23802e+06	3.15471e+06	3.89061e+06	6.09072e+06	7.0873e+06	7.69855e+06	6.90909e+06	6.07724e+06	6.28572e+06	Phospho [S8(99.4)
High	[R].AVPEDPVSESEEESDGQYPIK.[E]	1xPhospho [S8(100)]	1	66	sca008.g104550.t1	sca008.g104550.t1 [587-607]	PREDICTED: PLASTIDIAL PYRUVATE KINASE 2 /// PLASTIDIAL PYRUVATE KINASE 2-LIKE /// PYRUVATE KINASE	0	0	0.866	0.178	0.776765	0.10289	0.972551	0.215033	1.59758e+06	2.03334e+06	2.08053e+06	8.41127e+06	1.14045e+07	1.32517e+07	1.1417e+07	9.88131e+06	1.01578e+07	Phospho [S8(100)]
High	[R].VHADGANTPAAPANDSFYDDSDDEEGMSFAESDAAFAR.[A]	2xDeamidated [N7; N14]; 1xOxidation [M27]; 1xPhospho [T8(100)]	1	4	sca008.g104950.t3	sca008.g104950.t3 [928-965]	PREDICTED: PENTATRICOPEPTIDE REPEAT-CONTAINING, CHLOROPLASTIC /// PENTATRICOPEPTIDE REPEAT-CONTAINING, CHLOROPLASTIC ISOFORM X2 /// PROTEIN WITH PPR REPEATS	0	0	100		1e-17		7.17173e-17								184318	120822	121018	Phospho [T8(100)]
High	[K].GGGSQPASPPPPPPPAAAK.[S]	2xPhospho [S4(100); S8(100)]	1	10	sca008.g105650.t1	sca008.g105650.t1 [1363-1381]	UNKNOWN	0	0	1.894	0.736	0.103958	0.854817	0.345815	0.945768	402742	388458	419430	547038	596211	516633	788757	1.12894e+06	1.20515e+06	Phospho [S4(100)
High	[K].GGGSQPASPPPPPPPAAAK.[S]	1xPhospho [S8(100)]	1	20	sca008.g105650.t1	sca008.g105650.t1 [1363-1381]	UNKNOWN	0	0	1.367	1.244	0.362784	0.726452	0.762741	0.878829	492263	601443	623352	306087	483535	631565	660916	560191	863298	Phospho [S8(100)]
High	[R].SFEEAGAAALHSQAAEFFDEVGGSSSPR.[S]	1xPhospho [S]	1	15	sca008.g105650.t1	sca008.g105650.t1 [796-823]	UNKNOWN	0	0		100		1e-17		2.62278e-17	208987	203327	55449.4							Phospho [S]
High	[K].NSLENYAFSVR.[N]	1xPhospho [S9(100)]	1	4	sca008.g106000.t1	sca008.g106000.t1 [543-553]	PREDICTED: HEAT SHOCK /// HEAT SHOCK /// HEAT SHOCK COGNATE 70 KDA	0	0	1.015	0.099	0.827742	0.0242071	0.980073	0.0574314	29256.2	65169.1	62008.6	350718	449240	623480	458109	456185	403936	Phospho [S9(100)]
High	[K].ELEEVASPLFAK.[L]	1xPhospho [S7(100)]	1	7	sca008.g106000.t1	sca008.g106000.t1 [601-612]	PREDICTED: HEAT SHOCK /// HEAT SHOCK /// HEAT SHOCK COGNATE 70 KDA	0	0	0.906	0.538	0.960008	0.598794	0.994612	0.799311	267334	268698	226318	481216	499397	614566	506676	452275	447802	Phospho [S7(100)]
High	[K].LLAEHFESLEADDDDAGGAGGSSGEEDDSEEEEAAEAAR.[R]	3xPhospho [S22(100); S23(100); S29(100)]	1	22	sca008.g106350.t1	sca008.g106350.t1 [41-79]	PREDICTED: NUCLEOLAR /// NUCLEOLAR-LIKE /// BNAC08G27920D	0	0	1.162	1.717	0.575791	0.621048	0.908517	0.81487	1.23929e+06	1.71385e+06	1.53372e+06	832823	738805	893217	867210	1.24217e+06	1.03833e+06	Phospho [S22(100)
High	[K].LLAEHFESLEADDDDAGGAGGSSGEEDDSEEEEAAEAAR.[R]	2xPhospho [S22(99.4); S29(100)]	1	38	sca008.g106350.t1	sca008.g106350.t1 [41-79]	PREDICTED: NUCLEOLAR /// NUCLEOLAR-LIKE /// BNAC08G27920D	0	0	0.926	2.03	0.978482	0.420196	0.997958	0.651771	1.37183e+06	1.15709e+06	867797	675798	435976	614855	552504	1.50212e+06	569528	Phospho [S22(99.4)
High	[K].LLAEHFESLEADDDDAGGAGGSSGEEDDSEEEEAAEAAR.[R]	1xPhospho [S29(100)]	1	35	sca008.g106350.t1	sca008.g106350.t1 [41-79]	PREDICTED: NUCLEOLAR /// NUCLEOLAR-LIKE /// BNAC08G27920D	0	1	0.755	0.126	0.594728	0.0423752	0.91857	0.0970322	118390	95265.8	172822	938564	1.27525e+06	111006	594260	962822	107161	Phospho [S29(100)]
High	[K].RDGAAAYHAGDSDDE.[-]	1xPhospho [S12(100)]	1	25	sca008.g106650.t2	sca008.g106650.t2 [299-313]	PREDICTED: AP2-LIKE ETHYLENE-RESPONSIVE TRANSCRIPTION FACTOR SNZ /// DNA-BINDING DOMAIN	1	0	1.066	2.231	0.750605	0.472862	0.966468	0.700732	1.01293e+07	2.41048e+06	1.5152e+07	4.54073e+06	5.14446e+06	4.10221e+06	4.84075e+06	4.4613e+06	5.81615e+06	Phospho [S12(100)]
High	[R].DGAAAYHAGDSDDE.[-]	1xPhospho [S11(100)]	1	9	sca008.g106650.t2	sca008.g106650.t2 [300-313]	PREDICTED: AP2-LIKE ETHYLENE-RESPONSIVE TRANSCRIPTION FACTOR SNZ /// DNA-BINDING DOMAIN	0	0	0.915	0.898	0.887011	0.866432	0.99013	0.950202	3.62064e+06	4.29523e+06	4.64792e+06	5.00945e+06	4.4634e+06	5.17464e+06	5.01961e+06	4.08331e+06	4.61044e+06	Phospho [S11(100)]
High	[R].SRSASAEVEAEGAAAK.[K]	3xPhospho [S1(100); S3(100); S5(100)]	2	4	sca008.g107000.t1	sca008.g107000.t1 [97-112]	PREDICTED: E3 UBIQUITIN-PROTEIN LIGASE ORTHRUS 2	1	0	0.01	2.508	1e-17	0.310995	7.17173e-17	0.52964	146463	197563	212448	95215.8	55371.8	84694.8				Phospho [S1(100)
High	[K].AAGSADAEEAEVAAQPEAK.[A]	1xPhospho [S4(100)]	1	9	sca008.g107000.t1	sca008.g107000.t1 [65-83]	PREDICTED: E3 UBIQUITIN-PROTEIN LIGASE ORTHRUS 2	0	0	0.655	0.466	0.342197	0.470517	0.743856	0.698732	659893	631004	937055	1.42296e+06	1.35284e+06	1.41367e+06	1.1228e+06	795783	926223	Phospho [S4(100)]
High	[K].AAAKPPADSHTTTATDASGASGAK.[E]	2xPhospho [S18(100); S21(100)]	1	6	sca008.g107050.t4	sca008.g107050.t4 [592-615]	PREDICTED: E3 UBIQUITIN-PROTEIN LIGASE ORTHRUS 2-LIKE /// E3 UBIQUITIN-PROTEIN LIGASE ORTHRUS 2-LIKE ISOFORM X1 /// E3 UBIQUITIN-PROTEIN LIGASE ORTHRUS 2	0	0	1.373	1.009	0.305886	0.894156	0.704187	0.962341	690530	984373	1.00381e+06	684231	620220	1.13622e+06	1.44208e+06	797839	1.56051e+06	Phospho [S18(100)
High	[K].AAAKPPADSHTTTATDASGASGAK.[E]	1xPhospho [S21(100)]	1	23	sca008.g107050.t4	sca008.g107050.t4 [592-615]	PREDICTED: E3 UBIQUITIN-PROTEIN LIGASE ORTHRUS 2-LIKE /// E3 UBIQUITIN-PROTEIN LIGASE ORTHRUS 2-LIKE ISOFORM X1 /// E3 UBIQUITIN-PROTEIN LIGASE ORTHRUS 2	0	0	1.824	1.702	0.0331795	0.624652	0.142009	0.81781	1.90805e+06	1.53305e+06	1.49039e+06	801136	900675	1.33832e+06	1.9196e+06	544090	2.44124e+06	Phospho [S21(100)]
High	[K].SEAADSLLDDDTLK.[C]	1xPhospho [S1(100)]	1	5	sca008.g107050.t4	sca008.g107050.t4 [67-80]	PREDICTED: E3 UBIQUITIN-PROTEIN LIGASE ORTHRUS 2-LIKE /// E3 UBIQUITIN-PROTEIN LIGASE ORTHRUS 2-LIKE ISOFORM X1 /// E3 UBIQUITIN-PROTEIN LIGASE ORTHRUS 2	0	0	0.676	0.772	0.539678	0.957903	0.888954	0.983949	196822	249626	366182	374465	323296	359580	356974	216051	243030	Phospho [S1(100)]
High	[R].ILNLYGSTEVAADCTAFDCTAWGAQQGQQQGR.[Q]	1xCarbamidomethyl [C]; 2xDeamidated [Q28; Q29]; 5xPhospho [Y5(100); S7(100); T8(100); T15(100); T20(100)]	1	2	sca008.g107950.t1	sca008.g107950.t1 [318-349]	PREDICTED: PEPTIDE SYNTHETASE /// AMINO ACID ADENYLATION DOMAIN /// AMINO ACID ADENYLATION DOMAIN-CONTAINING	0	0	0.792	0.473	0.794111	0.510083	0.974317	0.732504	59540	46348.6	85691.5	125798	181443	153569	163439	91580.2	121619	Phospho [Y5(100)
High	[R].QTQELVAQAQLQNEQQEAAGTAAPDLNTDDDNDEVEEYEAWR.[E]	1xPhospho [T28(100)]	1	7	sca010.g100500.t1	sca010.g100500.t1 [33-74]	UNKNOWN	0	0	0.869	1.538	0.901359	0.58661	0.99013	0.790469	203254	204501	215662	132161	119135	144752	114830	69040.5	130944	Phospho [T28(100)]
High	[K].LQSGTIELPPEGERSPSPPPVYDVMGMR.[L]	2xPhospho [S15(100); S17(100)]	1	229	sca010.g100650.t1	sca010.g100650.t1 [31-58]	PREDICTED: BRANCHPOINT-BRIDGING /// BRANCHPOINT-BRIDGING-LIKE /// SPLICING FACTOR-RELATED	1	0	0.46	0.629	0.0189824	0.657171	0.0884314	0.837744	5.56175e+06	6.74137e+06	7.85769e+06	8.84212e+06	1.17754e+07	7.21708e+06	6.33613e+06	5.41481e+06	798838	Phospho [S15(100)
High	[K].LQSGTIELPPEGERSPSPPPVYDVMGMR.[L]	2xOxidation [M25; M27]; 2xPhospho [S15(100); S17(100)]	1	90	sca010.g100650.t1	sca010.g100650.t1 [31-58]	PREDICTED: BRANCHPOINT-BRIDGING /// BRANCHPOINT-BRIDGING-LIKE /// SPLICING FACTOR-RELATED	1	0	1.026	0.707	0.78431	0.692968	0.973973	0.859331	3.67667e+06	4.32838e+06	2.15766e+06	5.45285e+06	4.09087e+06	3.05389e+06	5.71047e+06	4.19524e+06	1.96405e+06	Phospho [S15(100)
High	[K].LQSGTIELPPEGERSPSPPPVYDVMGMR.[L]	1xOxidation [M]; 2xPhospho [S15(100); S17(100)]	1	176	sca010.g100650.t1	sca010.g100650.t1 [31-58]	PREDICTED: BRANCHPOINT-BRIDGING /// BRANCHPOINT-BRIDGING-LIKE /// SPLICING FACTOR-RELATED	1	0	0.731	0.649	0.427846	0.635567	0.81609	0.825813	2.72206e+06	2.9804e+06	2.50532e+06	4.19523e+06	4.07071e+06	4.62623e+06	3.06544e+06	5.05688e+06	1.97216e+06	Phospho [S15(100)
High	[K].LQSGTIELPPEGERSPSPPPVYDVMGMR.[L]	1xDeamidated [Q2]; 2xPhospho [S17(100); T/S/Y]; 1xOxidation [M]	1	44	sca010.g100650.t1	sca010.g100650.t1 [31-58]	PREDICTED: BRANCHPOINT-BRIDGING /// BRANCHPOINT-BRIDGING-LIKE /// SPLICING FACTOR-RELATED	1	0	1.78	0.357	0.109402	0.335964	0.359697	0.559742	137412	105130	159295	385196	600614	157815	504398	1.06905e+06	364113	Phospho [S17(100)
High	[K].LQSGTIELPPEGERSPSPPPVYDVMGMR.[L]	1xDeamidated [Q2]; 2xPhospho [S15(100); S17(100)]	1	17	sca010.g100650.t1	sca010.g100650.t1 [31-58]	PREDICTED: BRANCHPOINT-BRIDGING /// BRANCHPOINT-BRIDGING-LIKE /// SPLICING FACTOR-RELATED	1	0	0.877	0.01	0.902522	1e-17	0.990475	2.62278e-17				597894	549778	543145	382650	482265	720872	Phospho [S15(100)
High	[K].LQSGTIELPPEGERSPSPPPVYDVMGMR.[L]	1xDeamidated [Q2]; 2xOxidation [M25; M27]; 2xPhospho [S17(100); S/T/Y]	1	22	sca010.g100650.t1	sca010.g100650.t1 [31-58]	PREDICTED: BRANCHPOINT-BRIDGING /// BRANCHPOINT-BRIDGING-LIKE /// SPLICING FACTOR-RELATED	1	0	0.823	0.01	0.789885	1e-17	0.973973	2.62278e-17				746871	748849	833360	703867	548091	685478	Phospho [S17(100)
High	[K].VGPRTPLPDVVTVLAPK.[E]	1xPhospho [T5(100)]	1	14	sca010.g100700.t1	sca010.g100700.t1 [228-244]	PREDICTED: 40S RIBOSOMAL /// 40S RIBOSOMAL-3 /// 40S RIBOSOMAL-3-LIKE	1	0	0.881	0.64	0.958263	0.739917	0.994485	0.888351	120937	155762	265061	275753	243371	380875	242984	480839	321131	Phospho [T5(100)]
High	[K].EEEYVSDSK.[E]	1xPhospho [S6(100)]	1	3	sca010.g100700.t1	sca010.g100700.t1 [245-253]	PREDICTED: 40S RIBOSOMAL /// 40S RIBOSOMAL-3 /// 40S RIBOSOMAL-3-LIKE	0	0	1.763	0.206	0.074187	0.124245	0.270182	0.253201	323589	320929	672143	1.57061e+06	1.62157e+06	1.90295e+06	3.2211e+06	2.85935e+06	3.05025e+06	Phospho [S6(100)]
High	[R].LFHMADEVEGSVDPDAAQPLEPR.[S]	1xPhospho [S11(100)]	1	26	sca011.g100100.t1	sca011.g100100.t1 [263-285]	PREDICTED: ISOFORM X1 /// DUF760-DOMAIN-CONTAINING /// ISOFORM X2	0	0	0.794	0.01	0.668633	1e-17	0.93967	2.62278e-17				1.05556e+06	1.58611e+06	239372	1.0563e+06	735479	190117	Phospho [S11(100)]
High	[R].FGDSDDEGPGPSGAAPAAAPAAAGFVPPAASAAAAQQGPFHCVSTVR.[T]	1xCarbamidomethyl [C42]; 1xPhospho [S4(100)]	1	21	sca011.g100150.t1	sca011.g100150.t1 [5-51]	PREDICTED: WD REPEAT-CONTAINING HOMOLOG /// WD REPEAT-CONTAINING /// WD40 REPEAT-LIKE	0	0	0.824	0.981	0.785496	0.928927	0.973973	0.972556	2.15649e+06	2.11518e+06	790173	1.74597e+06	2.15691e+06	2.13022e+06	1.4392e+06	1.17164e+06	1.87496e+06	Phospho [S4(100)]
High	[R].FGDSDDEGPGPSGAAPAAAPAAAGFVPPAASAAAAQQGPFHCVSTVR.[T]	1xCarbamidomethyl [C42]; 1xDeamidated [Q]; 1xPhospho [S4(100)]	1	27	sca011.g100150.t1	sca011.g100150.t1 [5-51]	PREDICTED: WD REPEAT-CONTAINING HOMOLOG /// WD REPEAT-CONTAINING /// WD40 REPEAT-LIKE	0	0	0.908	0.01	0.984254	1e-17	0.998044	2.62278e-17				332588	358230	367062	293313	348439	333468	Phospho [S4(100)]
High	[R].ILGGNPGIAFNPADDPLLQRNSDSDTDSEDEAFR.[I]	4xPhospho [S22(100); S24(100); T26(100); S28(100)]	1	15	sca011.g100250.t1	sca011.g100250.t1 [122-155]	PREDICTED: PERIODIC TRYPTOPHAN HOMOLOG /// UNCHARACTERIZED WD REPEAT-CONTAINING.16-LIKE /// TRANSDUCIN/WD40 REPEAT-LIKE SUPERFAMILY	1	0	0.828	0.76	0.761686	0.782661	0.968618	0.912977	348355	513895	720361	626290	675915	549144	462489	559533	761964	Phospho [S22(100)
High	[R].NSDSDTDSEDEAFR.[I]	3xPhospho [S4(100); T6(100); S8(100)]	1	4	sca011.g100250.t1	sca011.g100250.t1 [142-155]	PREDICTED: PERIODIC TRYPTOPHAN HOMOLOG /// UNCHARACTERIZED WD REPEAT-CONTAINING.16-LIKE /// TRANSDUCIN/WD40 REPEAT-LIKE SUPERFAMILY	0	0	0.724	0.01	0.550436	1e-17	0.893337	2.62278e-17				834688	860636	932668	679288	622925	626243	Phospho [S4(100)
High	[R].NSDSDTDSEDEAFR.[I]	2xPhospho [S2(100); S8(100)]	1	6	sca011.g100250.t1	sca011.g100250.t1 [142-155]	PREDICTED: PERIODIC TRYPTOPHAN HOMOLOG /// UNCHARACTERIZED WD REPEAT-CONTAINING.16-LIKE /// TRANSDUCIN/WD40 REPEAT-LIKE SUPERFAMILY	0	0	0.319	0.12	0.0014421	0.0300624	0.0084036	0.0704804	238559	115417	567644	1.97998e+06	2.64598e+06	2.96919e+06	835322	843603	666030	Phospho [S2(100)
High	[K].GESGAPSAGGDHLAAAMAELDMEHYDDDSDGEGGGAMAR.[I]	2xOxidation [M]; 1xPhospho [S29(100)]	1	34	sca011.g100250.t1	sca011.g100250.t1 [83-121]	PREDICTED: PERIODIC TRYPTOPHAN HOMOLOG /// UNCHARACTERIZED WD REPEAT-CONTAINING.16-LIKE /// TRANSDUCIN/WD40 REPEAT-LIKE SUPERFAMILY	0	0	1.509	1.102	0.205777	0.900081	0.560466	0.964486	1.01265e+06	1.97886e+06	634245	918896	946304	835061	754432	1.42758e+06	1.42828e+06	Phospho [S29(100)]
High	[R].NSDSDTDSEDEAFR.[I]	1xPhospho [S8(100)]	1	12	sca011.g100250.t1	sca011.g100250.t1 [142-155]	PREDICTED: PERIODIC TRYPTOPHAN HOMOLOG /// UNCHARACTERIZED WD REPEAT-CONTAINING.16-LIKE /// TRANSDUCIN/WD40 REPEAT-LIKE SUPERFAMILY	0	0	0.625	0.113	0.268195	0.0188317	0.655777	0.0451768	180839	382057	345551	2.28725e+06	2.97874e+06	3.05617e+06	2.50646e+06	1.86135e+06	1.67112e+06	Phospho [S8(100)]
High	[K].GESGAPSAGGDHLAAAMAELDMEHYDDDSDGEGGGAMAR.[I]	1xPhospho [S29(100)]	1	21	sca011.g100250.t1	sca011.g100250.t1 [83-121]	PREDICTED: PERIODIC TRYPTOPHAN HOMOLOG /// UNCHARACTERIZED WD REPEAT-CONTAINING.16-LIKE /// TRANSDUCIN/WD40 REPEAT-LIKE SUPERFAMILY	0	0	0.601	1.336	0.226967	0.779154	0.591375	0.911782	2.77443e+06	2.69172e+06	1.87703e+06	2.0769e+06	2.21634e+06	413678	1.24902e+06	507287	398198	Phospho [S29(100)]
High	[K].GESGAPSAGGDHLAAAMAELDMEHYDDDSDGEGGGAMAR.[I]	1xOxidation [M]; 1xPhospho [S29(100)]	1	32	sca011.g100250.t1	sca011.g100250.t1 [83-121]	PREDICTED: PERIODIC TRYPTOPHAN HOMOLOG /// UNCHARACTERIZED WD REPEAT-CONTAINING.16-LIKE /// TRANSDUCIN/WD40 REPEAT-LIKE SUPERFAMILY	0	0	0.879	2.435	0.868963	0.354578	0.986113	0.58072	2.73538e+06	3.1328e+06	2.08609e+06	1.1204e+06	1.28644e+06	1.83457e+06	779598	1.3394e+06	1.61283e+06	Phospho [S29(100)]
High	[K].HGLDVTIISPHSDDYK.[A]	1xPhospho [S9(100)]	1	21	sca011.g100300.t1	sca011.g100300.t1 [34-49]	PREDICTED: ABC-TYPE NITRATE/SULFONATE/BICARBONATE TRANSPORT SYSTEM, PERIPLASMIC COMPONENT /// MYRISTOYL TRANSFERASE /// NMT1/THI5 LIKE DOMAIN	0	0	1.701	3.532	0.218531	0.149724	0.578622	0.296915	1122357	522993	1.08587e+06	317808	334969	16491	61655.6	569844	309989	Phospho [S9(100)]
High	[R].SGSLAELVQR.[Q]	2xPhospho [S1(100); S3(100)]	1	4	sca011.g100750.t1	sca011.g100750.t1 [424-433]	UNKNOWN	0	0	1.118	0.63	0.649318	0.740987	0.935566	0.888409	172251	116574	335688	273511	356943	300119	335939	273915	335487	Phospho [S1(100)
High	[R].QQSLQQEFIDPEK.[A]	1xPhospho [S3(100)]	1	13	sca011.g100750.t1	sca011.g100750.t1 [434-446]	UNKNOWN	0	0	0.759	0.936	0.487996	0.881723	0.859516	0.956536	2.61738e+06	2.77681e+06	2.48173e+06	2.37853e+06	2.96771e+06	3.04153e+06	2.75274e+06	2.25338e+06	2.25206e+06	Phospho [S3(100)]
High	[R].SSEERPDTPEPPGR.[Q]	1xPhospho [S2(99.5)]	1	17	sca011.g100750.t1	sca011.g100750.t1 [159-172]	UNKNOWN	0	0	0.889	1.289	0.897155	0.765587	0.99013	0.904131	1.74142e+06	1.96374e+06	1.84288e+06	1.51435e+06	1.32261e+06	1.43008e+06	1.34674e+06	1.06537e+06	1.34806e+06	Phospho [S2(99.5)]
High	[R].SGSLAELVQR.[Q]	1xPhospho [S1(100)]	1	34	sca011.g100750.t1	sca011.g100750.t1 [424-433]	UNKNOWN	0	0	1.002	1.87	0.881375	0.645419	0.988618	0.832845	4.82025e+06	5.40315e+06	4.00186e+06	3.02884e+06	2.82309e+06	2.14006e+06	3.0341e+06	2.08638e+06	2.41056e+06	Phospho [S1(100)]
High	[R].TGSEASCVLDSSGAGGLLRPR.[S]	1xCarbamidomethyl [C7]; 2xPhospho [S3(99.3); S6(100)]	1	10	sca011.g100750.t1	sca011.g100750.t1 [195-215]	UNKNOWN	0	0	1.159	0.714	0.568743	0.903731	0.903716	0.966306	152324	300369	284957	313726	329281	398934	443590	381692	417399	Phospho [S3(99.3)
High	[R].TGSEASCVLDSSGAGGLLRPR.[S]	1xCarbamidomethyl [C7]; 1xPhospho [T/S]	1	13	sca011.g100750.t1	sca011.g100750.t1 [195-215]	UNKNOWN	0	0	0.861	2.439	0.919199	0.29527	0.991991	0.510392	604530	1.67933e+06	876835	366555	470751	359499	310126	405461	314620	Phospho [T/S]
High	[R].SPCPSESESSAAASR.[V]	1xCarbamidomethyl [C3]; 2xPhospho [S1(100); S5(100)]	1	8	sca011.g100750.t1	sca011.g100750.t1 [216-230]	UNKNOWN	0	1	0.606	0.37	0.281994	0.3808	0.672766	0.611723	518808	589907	229189	1.40203e+06	1.0854e+06	1.09892e+06	849009	739978	665066	Phospho [S1(100)
High	[R].SPCPSESESSAAASR.[V]	1xCarbamidomethyl [C3]; 1xPhospho [S1(100)]	1	18	sca011.g100750.t1	sca011.g100750.t1 [216-230]	UNKNOWN	0	0	0.663	1.033	0.279535	0.934065	0.66833	0.973679	3.52097e+06	4.49924e+06	3.72286e+06	3.66787e+06	3.32711e+06	3.60357e+06	2.62725e+06	1.93019e+06	2.38997e+06	Phospho [S1(100)]
High	[R].GGDSDEDGDDDELLR.[E]	1xPhospho [S4(100)]	1	8	sca011.g100950.t1	sca011.g100950.t1 [131-145]	PREDICTED: BACULOVIRAL IAP REPEAT-CONTAINING /// BACULOVIRAL IAP REPEAT-CONTAINING, PARTIAL /// BACULOVIRAL IAP REPEAT-CONTAINING-LIKE	0	0	1.119	2.175	0.657146	0.55653	0.936617	0.767841	1.6963e+06	4.93583e+06	5.01295e+06	2.87614e+06	2.00818e+06	2.30455e+06	2.32951e+06	2.73885e+06	2.57931e+06	Phospho [S4(100)]
High	[R].AAADAGAPSPSHAASAAAAAAAAGAGGRPAGISEALR.[Q]	1xPhospho [S9(100)]	1	5	sca011.g101800.t1	sca011.g101800.t1 [611-647]	PREDICTED: TPA: PUTATIVE RING ZINC FINGER DOMAIN SUPERFAMILY /// LIM DOMAIN AND RING FINGER.01 /// ZINC FINGER FAMILY	0	0	1.272	0.48	0.447454	0.518513	0.829156	0.738748	201642	280075	564269	436701	583145	328144	467407	741673	424238	Phospho [S9(100)]
High	[K].ALPRPPSAQEIAGPSPQLVEQQLR.[I]	1xPhospho [S7(100)]	1	13	sca011.g101800.t1	sca011.g101800.t1 [575-598]	PREDICTED: TPA: PUTATIVE RING ZINC FINGER DOMAIN SUPERFAMILY /// LIM DOMAIN AND RING FINGER.01 /// ZINC FINGER FAMILY	0	0	0.443	0.01	0.0627347	1e-17	0.238179	2.62278e-17				1.3422e+06	1.406e+06	967809	595139	618790	536946	Phospho [S7(100)]
High	[R].TASAASEGGPAAAVAAAAAGMPSTR.[G]	2xPhospho [S3(99.6); S6(100)]	1	28	sca011.g102900.t1	sca011.g102900.t1 [663-687]	PREDICTED: MATH DOMAIN-CONTAINING-LIKE /// MATH DOMAIN-CONTAINING-LIKE ISOFORM X2 /// MATH DOMAIN-CONTAINING	0	0	0.904	0.772	0.96866	0.918696	0.996586	0.971258	413899	428079	476520	536103	469322	920128	484836	819602	468880	Phospho [S3(99.6)
High	[R].GLPSSGGSSLAPSTAASR.[A]	1xPhospho [S5(100)]	1	5	sca011.g102900.t1	sca011.g102900.t1 [688-705]	PREDICTED: MATH DOMAIN-CONTAINING-LIKE /// MATH DOMAIN-CONTAINING-LIKE ISOFORM X2 /// MATH DOMAIN-CONTAINING	0	0	0.7	1.243	0.500473	0.677164	0.867271	0.850457	772692	889575	785910	712763	715384	535160	553616	427422	374790	Phospho [S5(100)]
High	[R].TASAASEGGPAAAVAAAAAGMPSTR.[G]	1xOxidation [M21]; 2xPhospho [T/S]	1	14	sca011.g102900.t1	sca011.g102900.t1 [663-687]	PREDICTED: MATH DOMAIN-CONTAINING-LIKE /// MATH DOMAIN-CONTAINING-LIKE ISOFORM X2 /// MATH DOMAIN-CONTAINING	0	0	1.195	0.582	0.552176	0.669004	0.894353	0.844956	157465	201911	172641	270398	245792	395225	343594	293632	339902	Phospho [T/S]
High	[R].RSLSSDRPVSPDGVANGELAGSSGR.[L]	1xDeamidated [N16]; 2xPhospho [S2(98.9); S10(100)]	1	3	sca011.g102900.t1	sca011.g102900.t1 [859-883]	PREDICTED: MATH DOMAIN-CONTAINING-LIKE /// MATH DOMAIN-CONTAINING-LIKE ISOFORM X2 /// MATH DOMAIN-CONTAINING	1	0		100		1e-17		2.62278e-17	418726	379260	220051							Phospho [S2(98.9)
High	[R].SLSSDRPVSPDGVANGELAGSSGR.[L]	1xDeamidated [N15]; 2xPhospho [S3(98.6); S9(100)]	1	18	sca011.g102900.t1	sca011.g102900.t1 [860-883]	PREDICTED: MATH DOMAIN-CONTAINING-LIKE /// MATH DOMAIN-CONTAINING-LIKE ISOFORM X2 /// MATH DOMAIN-CONTAINING	0	0	1.042	0.586	0.826896	0.584932	0.980073	0.789344	522933	475913	373738	796439	811729	1.02814e+06	848312	845826	829759	Phospho [S3(98.6)
High	[R].GGSVQPAESGGGGGGGAGDDDGDRRR.[R]	1xPhospho [S9(99.2)]	1	7	sca011.g103250.t1	sca011.g103250.t1 [1177-1202]	PREDICTED: MYB FAMILY TRANSCRIPTION FACTOR APL-LIKE ISOFORM X1 /// PROTEIN PHR1-LIKE 1-LIKE /// PROTEIN PHR1-LIKE 1-LIKE ISOFORM X1	2	0	1.078	0.488	0.68185	0.499742	0.944899	0.723696	1.23043e+06	117342	814261	1.13516e+06	1.14785e+06	1.66975e+06	1.45757e+06	867634	1.80026e+06	Phospho [S9(99.2)]
High	[R].GGSVQPAESGGGGGGGAGDDDGDR.[R]	1xPhospho [S9(100)]	1	9	sca011.g103250.t1	sca011.g103250.t1 [1177-1200]	PREDICTED: MYB FAMILY TRANSCRIPTION FACTOR APL-LIKE ISOFORM X1 /// PROTEIN PHR1-LIKE 1-LIKE /// PROTEIN PHR1-LIKE 1-LIKE ISOFORM X1	0	0	1.121	0.79	0.636683	0.896354	0.930153	0.962967	284737	369243	347962	360538	365511	464855	471478	403361	521105	Phospho [S9(100)]
High	[R].GGSVQPAESGGGGGGGAGDDDGDRR.[R]	1xPhospho [S9(100)]	1	7	sca011.g103250.t1	sca011.g103250.t1 [1177-1201]	PREDICTED: MYB FAMILY TRANSCRIPTION FACTOR APL-LIKE ISOFORM X1 /// PROTEIN PHR1-LIKE 1-LIKE /// PROTEIN PHR1-LIKE 1-LIKE ISOFORM X1	1	0	0.973	1.534	0.871625	0.495126	0.986648	0.720601	498073	573489	407803	320411	373936	394343	422393	316379	383547	Phospho [S9(100)]
High	[R].YITSLLEGSDLK.[N]	1xPhospho [S9(100)]	1	7	sca011.g103250.t1	sca011.g103250.t1 [1238-1249]	PREDICTED: MYB FAMILY TRANSCRIPTION FACTOR APL-LIKE ISOFORM X1 /// PROTEIN PHR1-LIKE 1-LIKE /// PROTEIN PHR1-LIKE 1-LIKE ISOFORM X1	0	2	1.046	0.818	0.748801	0.986462	0.965964	0.995434	302469	261458	301972	369953	369141	340289	386858	710454	139603	Phospho [S9(100)]
High	[K].AEQQQQQQQAAPGAQQQQEQQMGGGSPR.[Q]	1xPhospho [S26(100)]	1	6	sca011.g103250.t1	sca011.g103250.t1 [1282-1309]	PREDICTED: MYB FAMILY TRANSCRIPTION FACTOR APL-LIKE ISOFORM X1 /// PROTEIN PHR1-LIKE 1-LIKE /// PROTEIN PHR1-LIKE 1-LIKE ISOFORM X1	0	0	1.268	0.618	0.477328	0.703721	0.850835	0.86595	649313	405509	780677	526066	723577	1.26246e+06	1.02737e+06	917847	1.20308e+06	Phospho [S26(100)]
High	[K].SQSTLDEEDGDDEEGEGSQPAK.[S]	1xPhospho [S1(100)]	1	16	sca011.g103250.t1	sca011.g103250.t1 [1145-1166]	PREDICTED: MYB FAMILY TRANSCRIPTION FACTOR APL-LIKE ISOFORM X1 /// PROTEIN PHR1-LIKE 1-LIKE /// PROTEIN PHR1-LIKE 1-LIKE ISOFORM X1	0	0	1.681	0.161	0.155489	0.0900178	0.465342	0.191033	81275.6	76608.9	72697	385572	476407	794030	658961	800633	689296	Phospho [S1(100)]
High	[K].AEQQQQQQQAAPGAQQQQEQQMGGGSPR.[Q]	1xOxidation [M22]; 1xPhospho [S26(100)]	1	3	sca011.g103250.t1	sca011.g103250.t1 [1282-1309]	PREDICTED: MYB FAMILY TRANSCRIPTION FACTOR APL-LIKE ISOFORM X1 /// PROTEIN PHR1-LIKE 1-LIKE /// PROTEIN PHR1-LIKE 1-LIKE ISOFORM X1	0	0	1.492	0.01	0.331201	1e-17	0.734126	2.62278e-17				235156	241491	417429	350781	373856	479118	Phospho [S26(100)]
High	[R].SSPSPAFGPPTR.[R]	1xPhospho [S/T]	1	2	sca011.g103700.t2	sca011.g103700.t2 [74-85]	UNKNOWN	0	0	1.055	0.01	0.765519	1e-17	0.96969	2.62278e-17				485583	557701	538948	725658	588494	563620	Phospho [S/T]
High	[K].SSSASLASEGQK.[S]	3xPhospho [S5(100); S8(100); S]	1	16	sca011.g104000.t1	sca011.g104000.t1 [272-283]	PREDICTED: ELONGATION FACTOR 1-GAMMA /// ELONGATION FACTOR 1-GAMMA-LIKE /// MGC76278	0	0	0.327	0.01	0.00211756	1e-17	0.0120179	2.62278e-17				3.27597e+06	2.82548e+06	1.80829e+06	1.07273e+06	366924	644661	Phospho [S5(100)
High	[K].GGAGGGEDGASSAPSTEASSAANLAELDPEK.[T]	3xPhospho [S11(100); S12(100); S/T]	1	12	sca011.g104000.t1	sca011.g104000.t1 [218-248]	PREDICTED: ELONGATION FACTOR 1-GAMMA /// ELONGATION FACTOR 1-GAMMA-LIKE /// MGC76278	0	0	0.396	0.01	0.0997713	1e-17	0.334825	2.62278e-17				307859	300360	297880	121821	150481	59324.3	Phospho [S11(100)
High	[K].AAAQAAAAKSSSASLASEGQK.[S]	3xPhospho [S10(100); S11(100); S]	1	11	sca011.g104000.t1	sca011.g104000.t1 [263-283]	PREDICTED: ELONGATION FACTOR 1-GAMMA /// ELONGATION FACTOR 1-GAMMA-LIKE /// MGC76278	1	0	0.01	0.01	1e-17	1e-17	7.17173e-17	2.62278e-17				615487	487230	407912				Phospho [S10(100)
High	[K].SSSASLASEGQK.[S]	2xPhospho [S5(100); S8(100)]	1	36	sca011.g104000.t1	sca011.g104000.t1 [272-283]	PREDICTED: ELONGATION FACTOR 1-GAMMA /// ELONGATION FACTOR 1-GAMMA-LIKE /// MGC76278	0	0	0.342	0.338	0.00181431	0.295182	0.0104112	0.510336	1.95925e+06	3.20331e+06	5.90649e+06	1.14162e+07	9.46812e+06	7.17331e+06	4.82142e+06	3.19618e+06	2.44983e+06	Phospho [S5(100)
High	[K].KGGAGGGEDGASSAPSTEASSAANLAELDPEK.[T]	2xPhospho [S13(99.3); S16(99.3)]	1	27	sca011.g104000.t1	sca011.g104000.t1 [217-248]	PREDICTED: ELONGATION FACTOR 1-GAMMA /// ELONGATION FACTOR 1-GAMMA-LIKE /// MGC76278	1	0		100		1e-17		2.62278e-17	438470	114308	803639							Phospho [S13(99.3)
High	[K].GGAGGGEDGASSAPSTEASSAANLAELDPEK.[T]	2xPhospho [S12(99.1); S15(99.1)]	1	18	sca011.g104000.t1	sca011.g104000.t1 [218-248]	PREDICTED: ELONGATION FACTOR 1-GAMMA /// ELONGATION FACTOR 1-GAMMA-LIKE /// MGC76278	0	0	0.278	0.01	0.00115968	1e-17	0.00686921	2.62278e-17				1.7928e+06	1.9245e+06	1.2885e+06	497654	507203	381235	Phospho [S12(99.1)
High	[K].SSSASLASEGQK.[S]	1xPhospho [S5(99.5)]	1	4	sca011.g104000.t1	sca011.g104000.t1 [272-283]	PREDICTED: ELONGATION FACTOR 1-GAMMA /// ELONGATION FACTOR 1-GAMMA-LIKE /// MGC76278	0	0	0.488	0.01	0.0913716	1e-17	0.31547	2.62278e-17				5.24115e+06	2.6782e+06	1.42961e+06	1.93622e+06	1.3078e+06	1.81077e+06	Phospho [S5(99.5)]
High	[K].KGGAGGGEDGASSAPSTEASSAANLAELDPEK.[T]	1xPhospho [S13(99.3)]	1	25	sca011.g104000.t1	sca011.g104000.t1 [217-248]	PREDICTED: ELONGATION FACTOR 1-GAMMA /// ELONGATION FACTOR 1-GAMMA-LIKE /// MGC76278	1	0	100		1e-17		7.17173e-17								227750	227446	171384	Phospho [S13(99.3)]
High	[K].GGAGGGEDGASSAPSTEASSAANLAELDPEK.[T]	1xPhospho [S11(99.5)]	1	84	sca011.g104000.t1	sca011.g104000.t1 [218-248]	PREDICTED: ELONGATION FACTOR 1-GAMMA /// ELONGATION FACTOR 1-GAMMA-LIKE /// MGC76278	0	0	0.503	0.281	0.0632554	0.216426	0.239825	0.400984	812430	1.54888e+06	3.20777e+06	6.35275e+06	5.50786e+06	5.23025e+06	3.50978e+06	2.77254e+06	2.58122e+06	Phospho [S11(99.5)]
High	[R].VAPGGAPGGERYSPGRYSPR.[S]	2xPhospho [S13(100); S18(100)]	1	19	sca011.g104150.t1	sca011.g104150.t1 [149-168]	PREDICTED: GLYCINE-RICH RNA-BINDING, MITOCHONDRIAL-LIKE /// RNA-BINDING /// RECNAME: FULL=GLYCINE-RICH RNA-BINDING	2	0	0.984	0.818	0.896147	0.848385	0.99013	0.943356	2.01428e+07	2.20544e+07	2.86298e+07	2.76013e+07	2.69525e+07	2.5276e+07	2.71542e+07	2.06607e+07	2.57882e+07	Phospho [S13(100)
High	[R].VAPGGAPGGERYSPGR.[Y]	1xPhospho [S13(100)]	1	20	sca011.g104150.t1	sca011.g104150.t1 [149-164]	PREDICTED: GLYCINE-RICH RNA-BINDING, MITOCHONDRIAL-LIKE /// RNA-BINDING /// RECNAME: FULL=GLYCINE-RICH RNA-BINDING	1	0	0.628	1.347	0.183918	0.794316	0.519769	0.919219	9.10602e+06	1.06723e+07	1.4225e+07	8.95901e+06	7.92512e+06	8.69554e+06	6.91698e+06	4.97625e+06	5.11864e+06	Phospho [S13(100)]
High	[R].HVTLADAGGYPGSPR.[G]	1xPhospho [S13(100)]	1	70	sca011.g104150.t1	sca011.g104150.t1 [5-19]	PREDICTED: GLYCINE-RICH RNA-BINDING, MITOCHONDRIAL-LIKE /// RNA-BINDING /// RECNAME: FULL=GLYCINE-RICH RNA-BINDING	0	0	0.878	1.965	0.80917	0.546109	0.977626	0.759525	3.8329e+07	3.93416e+07	1.09194e+07	1.9162e+07	2.00185e+07	1.86627e+07	543575	1.92046e+07	1.63801e+07	Phospho [S13(100)]
High	[R].QGAAEGGAAAADEEAASTPPER.[V]	1xPhospho [T18(100)]	1	10	sca011.g104450.t1	sca011.g104450.t1 [488-509]	PREDICTED: DENN (AEX-3) DOMAIN-CONTAINING /// BNAC09G10360D /// ISOFORM X3	0	0	0.78	1.174	0.707197	0.758085	0.95294	0.899278	666966	863684	613778	567921	570043	678378	488761	444532	488735	Phospho [T18(100)]
High	[R].SYSSPAQGHGVADTPPR.[A]	1xPhospho [S3(99.5)]	1	9	sca011.g104450.t1	sca011.g104450.t1 [859-875]	PREDICTED: DENN (AEX-3) DOMAIN-CONTAINING /// BNAC09G10360D /// ISOFORM X3	0	0	1.378	1.464	0.288346	0.772223	0.682807	0.90739	1.30038e+06	1.3242e+06	1.40724e+06	864466	904491	1.11143e+06	1.32906e+06	1.24676e+06	1.47879e+06	Phospho [S3(99.5)]
High	[R].RSYSSPAQGHGVADTPPR.[A]	1xPhospho [S2(98.6)]	1	4	sca011.g104450.t1	sca011.g104450.t1 [858-875]	PREDICTED: DENN (AEX-3) DOMAIN-CONTAINING /// BNAC09G10360D /// ISOFORM X3	1	0		100		1e-17		2.62278e-17	258315	278811	254981							Phospho [S2(98.6)]
High	[R].GGEAAEEEGSEAGSSR.[R]	1xPhospho [S10(100)]	1	3	sca011.g104450.t1	sca011.g104450.t1 [404-419]	PREDICTED: DENN (AEX-3) DOMAIN-CONTAINING /// BNAC09G10360D /// ISOFORM X3	0	0	0.664	0.532	0.436079	0.585539	0.822521	0.789813	258860	58754.2	540646	486273	483345	530571	380610	272273	352419	Phospho [S10(100)]
High	[R].TPSMSALNEVIYSQPYQTHDDHSFVFTMK.[V]	1xOxidation [M28]; 1xPhospho [T/S/Y]	1	3	sca011.g104450.t1	sca011.g104450.t1 [211-239]	PREDICTED: DENN (AEX-3) DOMAIN-CONTAINING /// BNAC09G10360D /// ISOFORM X3	0	0		100		1e-17		2.62278e-17	99024	177261	139171							Phospho [T/S/Y]
High	[R].RSYSSPAQGHGVADTPPR.[A]	1xDeamidated [Q8]; 1xPhospho [S2(97.8)]	1	3	sca011.g104450.t1	sca011.g104450.t1 [858-875]	PREDICTED: DENN (AEX-3) DOMAIN-CONTAINING /// BNAC09G10360D /// ISOFORM X3	1	0		100		1e-17		2.62278e-17	540640	579492	130902							Phospho [S2(97.8)]
High	[K].RTGSPPAPDSSSPPAASQALTPDQAR.[L]	2xPhospho [S12(99.5); S/T]	1	31	sca011.g104750.t4	sca011.g104750.t4 [79-104]	UNKNOWN	1	0	0.345	0.23	0.00329302	0.102627	0.0181171	0.214614	188015	906907	2.1313e+06	3.63582e+06	3.94714e+06	3.06728e+06	1.39793e+06	1.36049e+06	863575	Phospho [S12(99.5)
High	[R].TGSPPAPDSSSPPAASQALTPDQAR.[L]	2xPhospho [S10(99.3); S11(100)]	1	23	sca011.g104750.t4	sca011.g104750.t4 [80-104]	UNKNOWN	0	0	0.293	0.074	0.00112352	0.00793012	0.00666935	0.0196218	127632	224548	563413	2.5708e+06	3.02947e+06	2.2062e+06	1.53954e+06	552545	645750	Phospho [S10(99.3)
High	[K].RTGSPPAPDSSSPPAASQALTPDQAR.[L]	1xPhospho [S12(99.5)]	1	89	sca011.g104750.t4	sca011.g104750.t4 [79-104]	UNKNOWN	1	0	0.828	0.181	0.654181	0.0694503	0.936513	0.151852	264220	668356	2.32606e+06	3.01152e+06	3.69557e+06	2.25216e+06	3.70395e+06	1.16277e+06	1.86465e+06	Phospho [S12(99.5)]
High	[R].TGSPPAPDSSSPPAASQALTPDQAR.[L]	1xPhospho [S11(99.5)]	1	57	sca011.g104750.t4	sca011.g104750.t4 [80-104]	UNKNOWN	0	0	0.473	0.116	0.037128	0.0262693	0.156002	0.061996	269167	440592	1.083e+06	3.27352e+06	3.79652e+06	3.30297e+06	2.38535e+06	1.79361e+06	1.56138e+06	Phospho [S11(99.5)]
High	[R].SGSAPPPEVSISTDLQPPIIGSTLK.[L]	1xPhospho [S/T]	1	14	sca011.g104950.t1	sca011.g104950.t1 [349-373]	PREDICTED: DNA-DIRECTED RNA POLYMERASE III SUBUNIT RPC5 /// TRANSCRIPTION REGULATORS,ZINC ION BINDING, PUTATIVE ISOFORM 3 /// TRANSCRIPTION REGULATORS,ZINC ION BINDING, PUTATIVE ISOFORM 2	0	0	1.292	1.122	0.484412	0.726434	0.857166	0.878829	322795	307170	349555	222097	273831	369795	525497	353670	289698	Phospho [S/T]
High	[K].SGQGSDSEPELVPVDPSK.[K]	2xPhospho [S5(100); S7(100)]	1	15	sca011.g105200.t1	sca011.g105200.t1 [297-314]	UNKNOWN	0	0	0.7	0.755	0.447908	0.770485	0.829323	0.906174	464087	1.1822e+06	1.47788e+06	1.58181e+06	1.56679e+06	1.6791e+06	1.42363e+06	1.09699e+06	1.16892e+06	Phospho [S5(100)
High	[R].ASAGPSQGTTPEPDPLAAALMAAAAAEAGAAADGGGGR.[R]	3xPhospho [S2(100); S6(100); T10(99.3)]	1	20	sca011.g105500.t1	sca011.g105500.t1 [915-952]	PREDICTED: LYSINE-SPECIFIC DEMETHYLASE 5 /// LYSINE-SPECIFIC DEMETHYLASE 5B /// LYSINE-SPECIFIC DEMETHYLASE 5B ISOFORM X1	0	0	0.682	0.01	0.576732	1e-17	0.908517	2.62278e-17				138801	159512	141732	100368	108778	67845.4	Phospho [S2(100)
High	[R].QRASASPAGPPGSQAAAAAGK.[G]	2xPhospho [S4(100); S6(100)]	1	9	sca011.g105500.t1	sca011.g105500.t1 [1818-1838]	PREDICTED: LYSINE-SPECIFIC DEMETHYLASE 5 /// LYSINE-SPECIFIC DEMETHYLASE 5B /// LYSINE-SPECIFIC DEMETHYLASE 5B ISOFORM X1	1	0	0.759	1.503	0.619262	0.56385	0.923763	0.773645	760136	868735	713613	562786	494687	474911	426924	326458	407645	Phospho [S4(100)
High	[R].ASASPAGPPGSQAAAAAGK.[G]	1xPhospho [S4(100)]	1	8	sca011.g105500.t1	sca011.g105500.t1 [1820-1838]	PREDICTED: LYSINE-SPECIFIC DEMETHYLASE 5 /// LYSINE-SPECIFIC DEMETHYLASE 5B /// LYSINE-SPECIFIC DEMETHYLASE 5B ISOFORM X1	0	0	0.831	0.907	0.781518	0.999687	0.973477	0.999939	483128	513572	577679	507062	566291	781036	559996	470481	498319	Phospho [S4(100)]
High	[K].GGEETEEEESE.[-]	1xPhospho [S10(100)]	1	7	sca011.g105500.t1	sca011.g105500.t1 [2122-2132]	PREDICTED: LYSINE-SPECIFIC DEMETHYLASE 5 /// LYSINE-SPECIFIC DEMETHYLASE 5B /// LYSINE-SPECIFIC DEMETHYLASE 5B ISOFORM X1	0	0	0.909	0.534	0.942957	0.483495	0.993882	0.709956	395912	101567	582410	741315	931537	867299	874356	728807	788570	Phospho [S10(100)]
High	[K].SGEQAAEGSAAAAAAGAGGK.[K]	1xPhospho [S1(100)]	1	19	sca011.g105500.t1	sca011.g105500.t1 [1866-1885]	PREDICTED: LYSINE-SPECIFIC DEMETHYLASE 5 /// LYSINE-SPECIFIC DEMETHYLASE 5B /// LYSINE-SPECIFIC DEMETHYLASE 5B ISOFORM X1	0	0	0.906	0.838	0.950691	0.803205	0.994202	0.923086	902149	1.0569e+06	1.23768e+06	1.0771e+06	1.3583e+06	1.42449e+06	1.34561e+06	948383	1.28993e+06	Phospho [S1(100)]
High	[R].SMDAIFQSSR.[L]	1xPhospho [S1(100)]	1	2	sca011.g106350.t1	sca011.g106350.t1 [62-71]	PREDICTED: URIDYLATE KINASE /// MULTISPECIES: URIDYLATE KINASE /// PUTATIVE URIDYLATE KINASE (ISS)	0	0	0.754	0.175	0.581945	0.0562797	0.911328	0.125528	96071	190054	479062	1.001e+06	1.08884e+06	831300	987402	584533	626741	Phospho [S1(100)]
High	[R].WDATPTPGHGFGAGPSETPAAGK.[R]	3xPhospho [T4(100); T6(100); T18(100)]	1	13	sca011.g106400.t1	sca011.g106400.t1 [269-291]	PREDICTED: SPLICING FACTOR 3B SUBUNIT 1 /// SPLICING FACTOR 3B SUBUNIT 1-LIKE /// SPLICING FACTOR	0	0	2.116	1.467	0.0155704	0.68636	0.074466	0.855839	1.51242e+06	1.9998e+06	1.05315e+06	1.03089e+06	825269	1.78367e+06	2.18138e+06	2.4105e+06	3.2239e+06	Phospho [T4(100)
High	[K].LMATPTPFGGTPLYQIPEEDR.[A]	2xPhospho [T4(99.5); T11(100)]	1	14	sca011.g106400.t1	sca011.g106400.t1 [407-427]	PREDICTED: SPLICING FACTOR 3B SUBUNIT 1 /// SPLICING FACTOR 3B SUBUNIT 1-LIKE /// SPLICING FACTOR	0	0	1.197	2.316	0.647239	0.318998	0.934035	0.539052	275304	298867	332251	118877	120432	183938	360076	144104	195493	Phospho [T4(99.5)
High	[R].WDATPTPGHGFGAGPSETPAAGK.[R]	2xPhospho [T4(100); T6(100)]	1	13	sca011.g106400.t1	sca011.g106400.t1 [269-291]	PREDICTED: SPLICING FACTOR 3B SUBUNIT 1 /// SPLICING FACTOR 3B SUBUNIT 1-LIKE /// SPLICING FACTOR	0	0	100	100	1e-17	1e-17	7.17173e-17	2.62278e-17	1.06611e+06	1.13209e+06	768524				1.0472e+06	1.57158e+06	1.74864e+06	Phospho [T4(100)
High	[R].WDATPGQAPSETPGR.[I]	2xPhospho [T4(100); T12(100)]	1	10	sca011.g106400.t1	sca011.g106400.t1 [224-238]	PREDICTED: SPLICING FACTOR 3B SUBUNIT 1 /// SPLICING FACTOR 3B SUBUNIT 1-LIKE /// SPLICING FACTOR	0	0	2.014	1.453	0.0439725	0.730531	0.179358	0.881853	1.96837e+06	2.68658e+06	2.09242e+06	1.35474e+06	1.42033e+06	2.35183e+06	2.72823e+06	3.42237e+06	3.88961e+06	Phospho [T4(100)
High	[R].IISPDRNDAFQMGDKTPDAR.[V]	2xPhospho [S3(100); T16(100)]	1	4	sca011.g106400.t1	sca011.g106400.t1 [96-115]	PREDICTED: SPLICING FACTOR 3B SUBUNIT 1 /// SPLICING FACTOR 3B SUBUNIT 1-LIKE /// SPLICING FACTOR	2	0	2.003	3.36	0.066476	0.153568	0.249067	0.303547	952900	1.15904e+06	739165	283352	344908	461277	625003	690787	909805	Phospho [S3(100)
High	[R].IWSGGDATPAGGSR.[W]	1xPhospho [T8(100)]	1	3	sca011.g106400.t1	sca011.g106400.t1 [239-252]	PREDICTED: SPLICING FACTOR 3B SUBUNIT 1 /// SPLICING FACTOR 3B SUBUNIT 1-LIKE /// SPLICING FACTOR	0	0	1.846	1.517	0.0275675	0.650407	0.121317	0.835001	1.40888e+06	1.73024e+06	1.81394e+06	803289	1.14024e+06	1.69006e+06	1.63523e+06	2.10477e+06	2.54852e+06	Phospho [T8(100)]
High	[R].WDATPGQAPSETPGR.[I]	1xPhospho [T4(100)]	1	16	sca011.g106400.t1	sca011.g106400.t1 [224-238]	PREDICTED: SPLICING FACTOR 3B SUBUNIT 1 /// SPLICING FACTOR 3B SUBUNIT 1-LIKE /// SPLICING FACTOR	0	0	2.001	0.793	0.0383631	0.895419	0.160376	0.962489	571664	754395	659792	720488	637203	1.2256e+06	1.44174e+06	1.63888e+06	1.79738e+06	Phospho [T4(100)]
High	[R].IISPDRNDAFQMGDKTPDAR.[V]	1xPhospho [T16(100)]	1	1	sca011.g106400.t1	sca011.g106400.t1 [96-115]	PREDICTED: SPLICING FACTOR 3B SUBUNIT 1 /// SPLICING FACTOR 3B SUBUNIT 1-LIKE /// SPLICING FACTOR	2	0	100	100	1e-17	1e-17	7.17173e-17	2.62278e-17	1.36564e+06	1.60945e+06	2.03993e+06				138261	356652	248490	Phospho [T16(100)]
High	[K].AKPASEWDAVEATPAVNR.[W]	1xPhospho [T13(100)]	1	6	sca011.g106400.t1	sca011.g106400.t1 [206-223]	PREDICTED: SPLICING FACTOR 3B SUBUNIT 1 /// SPLICING FACTOR 3B SUBUNIT 1-LIKE /// SPLICING FACTOR	0	0	2.963	4.357	0.00580595	0.0721293	0.0307162	0.157343	709316	829733	804277	107627	190434	303480	318917	702739	771035	Phospho [T13(100)]
High	[R].NDAFQMGDKTPDAR.[V]	1xPhospho [T10(100)]	1	5	sca011.g106400.t1	sca011.g106400.t1 [102-115]	PREDICTED: SPLICING FACTOR 3B SUBUNIT 1 /// SPLICING FACTOR 3B SUBUNIT 1-LIKE /// SPLICING FACTOR	1	0	1.426	2.565	0.419532	0.266294	0.808827	0.472586	270088	276123	190979	105282	91129.5	126219	81617.1	133025	180000	Phospho [T10(100)]
High	[R].IISPDRNDAFQMGDK.[T]	1xPhospho [S3(100)]	1	23	sca011.g106400.t1	sca011.g106400.t1 [96-110]	PREDICTED: SPLICING FACTOR 3B SUBUNIT 1 /// SPLICING FACTOR 3B SUBUNIT 1-LIKE /// SPLICING FACTOR	1	0	1.408	0.713	0.227171	0.656428	0.591646	0.837744	1.62844e+06	1.88794e+06	1.56682e+06	2.13452e+06	2.64679e+06	2.53232e+06	3.43106e+06	3.72774e+06	3.48012e+06	Phospho [S3(100)]
High	[K].LMATPTPFGGTPLYQIPEEDR.[A]	1xOxidation [M2]; 2xPhospho [T4(99.2); T11(100)]	1	9	sca011.g106400.t1	sca011.g106400.t1 [407-427]	PREDICTED: SPLICING FACTOR 3B SUBUNIT 1 /// SPLICING FACTOR 3B SUBUNIT 1-LIKE /// SPLICING FACTOR	0	0	100	100	1e-17	1e-17	7.17173e-17	2.62278e-17	95870.2	120538	112075				101248	123024	85400.4	Phospho [T4(99.2)
High	[R].IISPDRNDAFQMGDK.[T]	1xOxidation [M12]; 1xPhospho [S3(100)]	1	7	sca011.g106400.t1	sca011.g106400.t1 [96-110]	PREDICTED: SPLICING FACTOR 3B SUBUNIT 1 /// SPLICING FACTOR 3B SUBUNIT 1-LIKE /// SPLICING FACTOR	1	0	1	3.544	0.852076	0.169249	0.98268	0.329803	1405463	1.75915e+06	1.34347e+06	396614	371896	708487	396498	473107	513173	Phospho [S3(100)]
High	[R].GDSSSSEEGAPANSVQHDEVLPLLAGESGSGR.[L]	1xPhospho [S]	1	4	sca011.g106600.t1	sca011.g106600.t1 [127-158]	UNKNOWN	0	0		100		1e-17		2.62278e-17	192610	132775	168983							Phospho [S]
High	[K].AEPGDVAMPDAQEPPSSPATEQPALDAQQAAQVQQR.[S]	2xDeamidated [Q12; Q22]; 1xPhospho [S/T]	1	2	sca012.g100100.t1	sca012.g100100.t1 [291-326]	UNKNOWN	0	0	1.027	1.025	0.801555	0.894417	0.976335	0.962467	429885	273587	412017	391973	510095	401921	402585	410127	434340	Phospho [S/T]
High	[R].WELGRDDDSHGEEER.[G]	1xPhospho [S9(100)]	1	25	sca012.g100100.t1	sca012.g100100.t1 [688-702]	UNKNOWN	1	0	2	5.313	0.047309	0.0663008	0.190457	0.145582	3.12227e+06	3.26317e+06	1.78258e+06	587654	613402	621176	1.47472e+06	1.22307e+06	1.24219e+06	Phospho [S9(100)]
High	[K].RERSPPVPHAAAQGRPDSK.[Q]	1xPhospho [S4(100)]	1	5	sca012.g100100.t1	sca012.g100100.t1 [868-886]	UNKNOWN	2	0		100		1e-17		2.62278e-17	1.44494e+06	494942	938385							Phospho [S4(100)]
High	[R].ERSPPVPHAAAQGRPDSK.[Q]	1xPhospho [S3(100)]	1	14	sca012.g100100.t1	sca012.g100100.t1 [869-886]	UNKNOWN	1	0	0.887	10.147	0.929553	0.0225076	0.99336	0.0535593	4.29744e+06	4.51834e+06	4.38339e+06	463769	407624	431985	443710	266364	382960	Phospho [S3(100)]
High	[R].SPPVPHAAAQGRPDSK.[Q]	1xPhospho [S1(100)]	1	2	sca012.g100100.t1	sca012.g100100.t1 [871-886]	UNKNOWN	0	0		100		1e-17		2.62278e-17	2.43009e+06	2.65885e+06	2.23831e+06							Phospho [S1(100)]
High	[K].AEPGDVAMPDAQEPPSSPATEQPALDAQQAAQVQQR.[S]	1xPhospho [S/T]	1	35	sca012.g100100.t1	sca012.g100100.t1 [291-326]	UNKNOWN	0	0	0.459	0.726	0.0416911	0.741948	0.171771	0.888409	1.40662e+06	1.01938e+06	1.54789e+06	1.73925e+06	3.52833e+06	2.1322e+06	1.46946e+06	604546	977842	Phospho [S/T]
High	[K].AEPGDVAMPDAQEPPSSPATEQPALDAQQAAQVQQR.[S]	1xOxidation [M8]; 1xPhospho [S/T]	1	14	sca012.g100100.t1	sca012.g100100.t1 [291-326]	UNKNOWN	0	0	0.01	0.01	1e-17	1e-17	7.17173e-17	2.62278e-17				218411	331640	292988				Phospho [S/T]
High	[R].GATVVSPAGGPPSAR.[A]	1xPhospho [S13(100)]	1	4	sca012.g100550.t1	sca012.g100550.t1 [412-426]	PREDICTED: SERINE/THREONINE-PROTEIN KINASE DST1 /// SERINE/THREONINE-PROTEIN KINASE /// SERINE/THREONINE-PROTEIN KINASE 3-LIKE	0	0	2.023	1.697	0.0624383	0.536212	0.237381	0.752749	757114	749445	648135	280738	441689	644524	677871	893539	1.12963e+06	Phospho [S13(100)]
High	[R].SVGFGDVGGTLVAQPAASPGGAR.[L]	1xPhospho [S1(100)]	1	6	sca012.g100550.t1	sca012.g100550.t1 [432-454]	PREDICTED: SERINE/THREONINE-PROTEIN KINASE DST1 /// SERINE/THREONINE-PROTEIN KINASE /// SERINE/THREONINE-PROTEIN KINASE 3-LIKE	0	0	1.601	0.619	0.191492	0.718925	0.534047	0.874822	158411	123199	216509	97639.2	199077	462300	603804	304273	740201	Phospho [S1(100)]
High	[K].ATAPPEEAAAASPAAAAAAAASEAAPADGGAK.[A]	1xPhospho [S12(100)]	1	7	sca012.g100650.t1	sca012.g100650.t1 [33-64]	PREDICTED: APURINIC ENDONUCLEASE-REDOX /// APURINIC ENDONUCLEASE-REDOX-LIKE /// APURINIC ENDONUCLEASE-REDOX X1	0	0	0.86	0.641	0.817964	0.787122	0.978942	0.914678	419274	578490	840207	941394	903068	1.05241e+06	809820	667676	999670	Phospho [S12(100)]
High	[K].IEEGLSGDDVDPGNIIAGGR.[R]	1xPhospho [S6(100)]	1	45	sca012.g100850.t2	sca012.g100850.t2 [128-147]	UNKNOWN	0	0	0.848	1.107	0.723863	0.933742	0.957114	0.973679	7.42894e+07	8.83069e+07	8.63648e+07	7.16143e+07	7.54553e+07	7.80017e+07	7.25586e+07	6.34673e+07	6.61528e+07	Phospho [S6(100)]
High	[K].AASGEGEGWGK.[I]	1xPhospho [S3(100)]	1	4	sca012.g100850.t2	sca012.g100850.t2 [117-127]	UNKNOWN	0	0	0.533	0.712	0.164586	0.717506	0.481977	0.874156	1.11924e+06	919865	1.59682e+06	1.77787e+06	1.29199e+06	1.05493e+06	946953	681352	588289	Phospho [S3(100)]
High	[K].IEEGLSGDDVDPGNIIAGGR.[R]	1xDeamidated [N14]; 1xPhospho [S6(100)]	1	8	sca012.g100850.t2	sca012.g100850.t2 [128-147]	UNKNOWN	0	0	0.653	0.313	0.426485	0.276784	0.814646	0.486849	183461	187046	224676	585481	622893	656551	514897	406464	413015	Phospho [S6(100)]
High	[M].SAEQEKPVETGAAAEEEVAADAEAEAR.[R]	1xAcetyl [N-Term]; 1xPhospho [S1(100)]	1	14	sca012.g100850.t2	sca012.g100850.t2 [2-28]	UNKNOWN	0	0	0.618	0.578	0.300893	0.615738	0.698148	0.811048	442571	400464	403880	765247	751431	575319	472660	345867	374457	Phospho [S1(100)]
High	[R].SSSAEPTELLAAIR.[K]	1xPhospho [S3(100)]	1	9	sca012.g100950.t3	sca012.g100950.t3 [17-30]	UNKNOWN	0	0	100	100	1e-17	1e-17	7.17173e-17	2.62278e-17	172629	156081	129393				35156.3	97762.9	34777.2	Phospho [S3(100)]
High	[R].GHPPAHSTGSGDYQPDADALAAAEAER.[A]	2xPhospho [S7(98.9); T8(98.9)]	1	21	sca012.g101100.t1	sca012.g101100.t1 [447-473]	UNKNOWN	0	0		100		1e-17		2.62278e-17	1.15767e+06	699471	652122							Phospho [S7(98.9)
High	[R].LAAILREEEEDDSGSEDGGHSR.[D]	2xPhospho [S13(100); S15(100)]	1	1	sca012.g101100.t1	sca012.g101100.t1 [410-431]	UNKNOWN	1	0		100		1e-17		2.62278e-17	737515	482911	564080							Phospho [S13(100)
High	[R].GHPPAHSTGSGDYQPDADALAAAEAER.[A]	1xPhospho [S10(99.3)]	1	51	sca012.g101100.t1	sca012.g101100.t1 [447-473]	UNKNOWN	0	0		100		1e-17		2.62278e-17	4.90717e+06	4.09701e+06	1.66326e+06							Phospho [S10(99.3)]
High	[M].AASPSQLK.[A]	1xAcetyl [N-Term]; 1xPhospho [S3(100)]	1	3	sca012.g101350.t1	sca012.g101350.t1 [2-9]	PREDICTED: TRNA BINDING DOMAIN CONTAINING /// PUTATIVE TYROSYL/METHIONYL-TRNA SYNTHETASE /// METHIONYL-TRNA SYNTHETASE	0	0	0.756	0.58	0.491048	0.527917	0.862096	0.74566	1.59616e+06	1.62959e+06	2.43985e+06	2.75232e+06	2.87607e+06	2.70858e+06	2.07971e+06	1.95706e+06	2.05013e+06	Phospho [S3(100)]
High	[K].RASSAPEPQSPR.[Q]	1xPhospho [S3(99.5)]	1	5	sca012.g101450.t2	sca012.g101450.t2 [832-843]	PREDICTED: PROTEIN KINASE, PARTIAL /// LOW QUALITY: CALCIUM/CALMODULIN-DEPENDENT KINASE 2 /// PROTEIN KINASE	1	0	0.01	0.01	1e-17	1e-17	7.17173e-17	2.62278e-17				362039	192296	138342				Phospho [S3(99.5)]
High	[R].RASEPVPISGR.[Q]	1xPhospho [S3(100)]	1	2	sca012.g101450.t2	sca012.g101450.t2 [1376-1386]	PREDICTED: PROTEIN KINASE, PARTIAL /// LOW QUALITY: CALCIUM/CALMODULIN-DEPENDENT KINASE 2 /// PROTEIN KINASE	1	0	100	100	1e-17	1e-17	7.17173e-17	2.62278e-17	2.83644e+06	3.08634e+06	2.63752e+06				155350	165160	104904	Phospho [S3(100)]
High	[K].DSSLAVAALPR.[L]	1xPhospho [S2(100)]	1	3	sca012.g101450.t2	sca012.g101450.t2 [41-51]	PREDICTED: PROTEIN KINASE, PARTIAL /// LOW QUALITY: CALCIUM/CALMODULIN-DEPENDENT KINASE 2 /// PROTEIN KINASE	0	0	0.809	1.008	0.768295	0.916249	0.96998	0.969825	610784	569151	467180	506189	564606	550362	553868	456936	405689	Phospho [S2(100)]
High	[R].DTSVVIDHTFESDEELDAMWEK.[L]	1xPhospho [S12(100)]	1	1	sca012.g102300.t1	sca012.g102300.t1 [460-481]	PREDICTED: LOW-CO2 INDUCIBLE /// GON30 /// LCIB-LIKE GENE	0	0		100		1e-17		2.62278e-17	122936	79315.2	22938.4							Phospho [S12(100)]
High	[R].AGEDGAESGDERGTEEDEER.[R]	1xPhospho [S8(100)]	1	18	sca012.g102750.t1	sca012.g102750.t1 [857-876]	PREDICTED: PENTATRICOPEPTIDE REPEAT-CONTAINING, CHLOROPLASTIC /// PENTATRICOPEPTIDE REPEAT-CONTAINING /// MATERNAL EFFECT EMBRYO ARREST 40	1	0	0.666	0.446	0.291485	0.351179	0.686484	0.577153	1.0549e+06	1.59614e+06	2.19863e+06	3.08981e+06	3.57898e+06	3.84946e+06	3.0397e+06	1.98812e+06	2.5619e+06	Phospho [S8(100)]
High	[K].AGGADSDEEGGTTPAAVVEPDLLGGASDTEDAAAVAAGR.[A]	1xPhospho [S6(100)]	1	18	sca012.g102750.t1	sca012.g102750.t1 [818-856]	PREDICTED: PENTATRICOPEPTIDE REPEAT-CONTAINING, CHLOROPLASTIC /// PENTATRICOPEPTIDE REPEAT-CONTAINING /// MATERNAL EFFECT EMBRYO ARREST 40	0	0	0.858	0.924	0.933846	0.887743	0.99336	0.958889	272957	248585	301857	386202	269052	242815	202566	230776	379571	Phospho [S6(100)]
High	[R].AAPALTPAPIAISSSR.[N]	1xPhospho [S/T]	1	17	sca012.g102950.t2	sca012.g102950.t2 [1118-1133]	PREDICTED: ZINC FINGER /// ZINC FINGER-LIKE /// LIM DOMAIN AND RING FINGER.01-LIKE	0	0	1.009	0.01	0.819201	1e-17	0.979323	2.62278e-17				408935	402168	563191	412638	410531	380243	Phospho [S/T]
High	[K].AAAGLSSEEEAGPPR.[S]	2xPhospho [S6(100); S7(100)]	1	8	sca012.g103000.t1	sca012.g103000.t1 [630-644]	UNKNOWN	0	0	0.628	1.504	0.391118	0.710017	0.785943	0.869319	1.21884e+06	1.28065e+06	1.26173e+06	1.03483e+06	851309	800770	612285	535017	572715	Phospho [S6(100)
High	[R].SAGGATPPQQQQQQQPQQGDEEHAELLR.[N]	1xDeamidated [Q]; 1xPhospho [S/T]	1	20	sca012.g103000.t1	sca012.g103000.t1 [645-672]	UNKNOWN	0	0	0.01	2.01	1e-17	0.415458	7.17173e-17	0.647049	220187	213869	148496	113884	87451.1	73895.2				Phospho [S/T]
High	[R].GAFASAVANGSSSSAPTSPTSAAGLPSYVR.[Y]	1xDeamidated [N9]; 2xPhospho [T17(95.2); S18(100)]	1	5	sca012.g103200.t1	sca012.g103200.t1 [285-314]	PREDICTED: PROBABLE HELICASE MAGATAMA 3-LIKE /// PROBABLE HELICASE MAGATAMA 3 /// PROBABLE HELICASE MAGATAMA 3 ISOFORM X1	0	0	7.086	0.01	8.19007e-05	1e-17	0.000532419	2.62278e-17				45350.5	47978.7	241376	321357	359972	393308	Phospho [T17(95.2)
High	[R].GAFASAVANGSSSSAPTSPTSAAGLPSYVR.[Y]	1xDeamidated [N9]; 1xPhospho [S5(96.9)]	1	16	sca012.g103200.t1	sca012.g103200.t1 [285-314]	PREDICTED: PROBABLE HELICASE MAGATAMA 3-LIKE /// PROBABLE HELICASE MAGATAMA 3 /// PROBABLE HELICASE MAGATAMA 3 ISOFORM X1	0	0	2.242	0.373	0.0318695	0.392886	0.137541	0.623565	117144	107233	81483	195259	287303	505681	522181	644128	623513	Phospho [S5(96.9)]
High	[R].TTLASSRPHSVDGASLGR.[S]	2xPhospho [S10(100); T/S]	1	22	sca012.g103600.t3	sca012.g103600.t3 [1450-1467]	UNKNOWN	0	0	1.384	1.854	0.352484	0.458157	0.752372	0.686404	802903	711720	798754	433150	450664	100872	599465	433944	643271	Phospho [S10(100)
High	[R].TTLASSRPHSVDGASLGR.[S]	1xPhospho [S10(100)]	1	3	sca012.g103600.t3	sca012.g103600.t3 [1450-1467]	UNKNOWN	0	0		100		1e-17		2.62278e-17	309274	409808	698058							Phospho [S10(100)]
High	[R].GAGSASPPPSPPLCVER.[S]	1xCarbamidomethyl [C14]; 2xPhospho [S6(100); S10(100)]	1	29	sca012.g103600.t3	sca012.g103600.t3 [807-823]	UNKNOWN	0	0	1.078	0.01	0.717839	1e-17	0.956502	2.62278e-17				488098	400293	484077	483311	441353	521976	Phospho [S6(100)
High	[R].RTSPEYDGEGGR.[R]	1xPhospho [S3(100)]	1	14	sca012.g103650.t2	sca012.g103650.t2 [343-354]	PREDICTED: CLK4-ASSOCIATING SERINE/ARGININE RICH /// CLK4-ASSOCIATING SERINE/ARGININE RICH X1 /// CLK4-ASSOCIATING SERINE/ARGININE RICH X	1	0	1.056	0.134	0.791069	0.0435271	0.973973	0.0992952	470493	195608	564778	3.52263e+06	2.26541e+06	2.22329e+06	2.0437e+06	5.69342e+06	2.34792e+06	Phospho [S3(100)]
High	[R].TSPEYDGEGGR.[R]	1xPhospho [S2(99.4)]	1	8	sca012.g103650.t2	sca012.g103650.t2 [344-354]	PREDICTED: CLK4-ASSOCIATING SERINE/ARGININE RICH /// CLK4-ASSOCIATING SERINE/ARGININE RICH X1 /// CLK4-ASSOCIATING SERINE/ARGININE RICH X	0	0	0.83	0.569	0.787579	0.617487	0.973973	0.812444	268408	255446	379934	482463	448769	552973	400649	376983	402746	Phospho [S2(99.4)]
High	[R].RPQTEYITSFGSSEQAPGHGQGPR.[Q]	1xPhospho [S12(99.6)]	1	8	sca012.g103650.t2	sca012.g103650.t2 [364-387]	PREDICTED: CLK4-ASSOCIATING SERINE/ARGININE RICH /// CLK4-ASSOCIATING SERINE/ARGININE RICH X1 /// CLK4-ASSOCIATING SERINE/ARGININE RICH X	0	0		100		1e-17		2.62278e-17	2.45438e+06	2.08423e+06	2.3005e+06							Phospho [S12(99.6)]
High	[K].YYDDDDLEDEWSDDEDYYDEDHEEPAPK.[A]	1xPhospho [S12(100)]	1	11	sca012.g104600.t1	sca012.g104600.t1 [7-34]	PREDICTED: HBS1-LIKE /// ELONGATION FACTOR 1-ALPHA ISOFORM X3 /// LOW QUALITY: HBS1-LIKE-LIKE	0	0	0.887	1.446	0.856318	0.799835	0.9841	0.921163	2.39718e+06	4.10524e+06	3.52303e+06	2.33235e+06	2.58586e+06	2.43601e+06	1.75686e+06	2.47144e+06	2.16134e+06	Phospho [S12(100)]
High	[R].DIRDEAHSRADLPGTDALNAK.[Y]	1xPhospho [S8(100)]	1	31	sca012.g105350.t1	sca012.g105350.t1 [93-113]	PREDICTED: THREONINE SYNTHASE /// THREONINE SYNTHASE, CHLOROPLASTIC /// THREONINE SYNTHASE 1, CHLOROPLASTIC-LIKE	2	0	0.719	0.945	0.504362	0.894567	0.870057	0.962467	305427	1.8936e+06	4.6866e+06	2.00145e+06	2.00327e+06	1.81292e+06	1.251e+06	3.4481e+06	1.30403e+06	Phospho [S8(100)]
High	[R].ILSSGSDAEAAEAGASHGGSGSGDDVR.[R]	1xPhospho [S6(100)]	1	1	sca012.g105500.t1	sca012.g105500.t1 [362-388]	PREDICTED: PERMEASES OF THE DRUG/METABOLITE TRANSPORTER FAMILY, PERMEASE COMPONENT /// DRUG/METABOLITE TRANSPORTER SUPERFAMILY /// PERMEASE OF THE DRUG/METABOLITE TRANSPORTER (DMT) SUPERFAMILY	0	0		100		1e-17		2.62278e-17	368795	347714	242855							Phospho [S6(100)]
High	[K].EQLDVINSMDK.[Y]	1xPhospho [S8(100)]	1	6	sca012.g105700.t1	sca012.g105700.t1 [67-77]	PREDICTED: PLASTID ACYL-ACP DESATURASE /// ACYL- /// CHLOROPLAST STEAROYL-ACP-DESATURASE	0	0	1.001	0.331	0.894558	0.244438	0.99013	0.442475	615848	715572	896181	1.94942e+06	2.16393e+06	2.58305e+06	2.65669e+06	2.11644e+06	2.5862e+06	Phospho [S8(100)]
High	[K].EQLDVINSMDK.[Y]	1xOxidation [M9]; 1xPhospho [S8(100)]	1	6	sca012.g105700.t1	sca012.g105700.t1 [67-77]	PREDICTED: PLASTID ACYL-ACP DESATURASE /// ACYL- /// CHLOROPLAST STEAROYL-ACP-DESATURASE	0	0	1.298	0.481	0.35302	0.528323	0.752792	0.746029	511990	630298	765186	1.06513e+06	1.10618e+06	1.68128e+06	1.38282e+06	1.54399e+06	1.24854e+06	Phospho [S8(100)]
High	[R].LPSAQYSSPSSPR.[A]	2xPhospho [S7(99.3); S11(99.3)]	1	13	sca012.g107000.t1	sca012.g107000.t1 [442-454]	UNKNOWN	0	0	0.302	0.322	0.0106528	0.245916	0.053322	0.444839	72848.2	285286	476196	928544	884968	694487	369461	254869	209708	Phospho [S7(99.3)
High	[R].DNEQGAGSEDEQEEQGSDEDEQGEAGR.[G]	1xPhospho [S17(100)]	1	5	sca012.g107000.t1	sca012.g107000.t1 [156-182]	UNKNOWN	0	0	0.494	0.01	0.242535	1e-17	0.614813	2.62278e-17				273030	428984	297548	296394	211814	95007.1	Phospho [S17(100)]
High	[R].SAAAAAAAAAAESGPAEALGSSGGGR.[R]	1xPhospho [S]	1	3	sca012.g107000.t1	sca012.g107000.t1 [596-621]	UNKNOWN	0	0	0.46	0.01	0.0922632	1e-17	0.317092	2.62278e-17				742088	701161	612779	346071	230770	281655	Phospho [S]
High	[R].LPSAQYSSPSSPR.[A]	1xPhospho [S/Y]	1	12	sca012.g107000.t1	sca012.g107000.t1 [442-454]	UNKNOWN	0	0	0.521	0.276	0.106551	0.182926	0.35196	0.350824	335371	623138	1.26409e+06	2.28839e+06	2.25793e+06	1.92736e+06	1.81885e+06	1.14339e+06	1.00321e+06	Phospho [S/Y]
High	[K].WAEQPQAGTPAHSPTAASPPR.[A]	2xPhospho [T9(100); S13(100)]	1	7	sca012.g107150.t3	sca012.g107150.t3 [232-252]	PREDICTED: GOLGIN CANDIDATE 5-LIKE /// GOLGIN CANDIDATE 5 /// GOLGIN CANDIDATE	0	0	1.506	0.668	0.251159	0.829278	0.628964	0.933198	530348	262001	270141	353278	392259	638717	562951	590617	790254	Phospho [T9(100)
High	[R].FGGLAGDGEGQAAGTPSAAAAGEGWGGSDIGSPLALR.[L]	2xPhospho [S28(100); S32(100)]	1	2	sca012.g107150.t3	sca012.g107150.t3 [43-79]	PREDICTED: GOLGIN CANDIDATE 5-LIKE /// GOLGIN CANDIDATE 5 /// GOLGIN CANDIDATE	0	0	1.972	0.716	0.105194	0.821415	0.348916	0.930131	60107.8	155466	87846.9	83981.4	112546	274626	340253	221976	265410	Phospho [S28(100)
High	[R].LEDAPSAAEQAADVAADGAQAGAPQQGVDSPAAASPAGTEQQAAPAAAGTPTK.[Q]	1xPhospho [S30(100)]	1	3	sca012.g107150.t3	sca012.g107150.t3 [80-132]	PREDICTED: GOLGIN CANDIDATE 5-LIKE /// GOLGIN CANDIDATE 5 /// GOLGIN CANDIDATE	0	0	1.777	1.04	0.1563	0.881986	0.466585	0.956663	95474.7	354292	212576	199675	219650	204403	508457	390295	175530	Phospho [S30(100)]
High	[R].EGQDAPAASAAAGGNTGPSR.[Q]	1xPhospho [S19(100)]	1	22	sca012.g107150.t3	sca012.g107150.t3 [743-762]	PREDICTED: GOLGIN CANDIDATE 5-LIKE /// GOLGIN CANDIDATE 5 /// GOLGIN CANDIDATE	0	0	0.923	1.1	0.980592	0.950269	0.997958	0.980095	1.07515e+06	1.18266e+06	1.08195e+06	977263	1.05403e+06	1.28893e+06	946343	972781	1.08367e+06	Phospho [S19(100)]
High	[K].WAEQPQAGTPAHSPTAASPPR.[A]	1xPhospho [S13(99.7)]	1	12	sca012.g107150.t3	sca012.g107150.t3 [232-252]	PREDICTED: GOLGIN CANDIDATE 5-LIKE /// GOLGIN CANDIDATE 5 /// GOLGIN CANDIDATE	0	0	1.41	0.971	0.360334	0.909172	0.760296	0.967396	466830	546118	474153	384629	562316	850745	884794	792822	1.05828e+06	Phospho [S13(99.7)]
High	[R].QGSSTAMSAAGEEPSTAAAPSAAAAAAEEEGVR.[V]	1xPhospho [S/T]	1	12	sca012.g107150.t3	sca012.g107150.t3 [763-795]	PREDICTED: GOLGIN CANDIDATE 5-LIKE /// GOLGIN CANDIDATE 5 /// GOLGIN CANDIDATE	0	0	0.937	1.402	0.977148	0.654206	0.99793	0.836236	653533	729121	870680	603472	520122	522211	533971	487250	730749	Phospho [S/T]
High	[R].FGGLAGDGEGQAAGTPSAAAAGEGWGGSDIGSPLALR.[L]	1xDeamidated [Q11]; 1xPhospho [S32(100)]	1	6	sca012.g107150.t3	sca012.g107150.t3 [43-79]	PREDICTED: GOLGIN CANDIDATE 5-LIKE /// GOLGIN CANDIDATE 5 /// GOLGIN CANDIDATE	0	0	100		1e-17		7.17173e-17								226762	167310	183660	Phospho [S32(100)]
High	[R].LEDAPSAAEQAADVAADGAQAGAPQQGVDSPAAASPAGTEQQAAPAAAGTPTK.[Q]	1xDeamidated [Q]; 1xPhospho [S30(100)]	1	46	sca012.g107150.t3	sca012.g107150.t3 [80-132]	PREDICTED: GOLGIN CANDIDATE 5-LIKE /// GOLGIN CANDIDATE 5 /// GOLGIN CANDIDATE	0	0	0.999	0.338	0.837876	0.325727	0.980073	0.546925	293165	110859	734122	866618	508794	701251	271273	508316	779714	Phospho [S30(100)]
High	[R].HFELEGLAGSDEEQYEPGMDPEER.[Y]	1xPhospho [S10(100)]	1	3	sca012.g108000.t1	sca012.g108000.t1 [23-46]	UNKNOWN	0	0		100		1e-17		2.62278e-17	1.12068e+06	1.1687e+06	1.34673e+06							Phospho [S10(100)]
High	[R].HFELEGLAGSDEEQYEPGMDPEER.[Y]	1xOxidation [M19]; 1xPhospho [S10(100)]	1	9	sca012.g108000.t1	sca012.g108000.t1 [23-46]	UNKNOWN	0	0	0.971	2.545	0.854488	0.255293	0.983697	0.45754	891666	355874	584823	279076	139819	237858	215357	248179	230981	Phospho [S10(100)]
High	[R].SAGAAEAAPPAPAAAAAAAEEVPSSPPATK.[A]	1xPhospho [S/T]	1	70	sca012.g108700.t1	sca012.g108700.t1 [57-86]	UNKNOWN	0	0	1.135	1.286	0.55042	0.826799	0.893337	0.932649	1.11922e+07	1.22761e+07	1.15961e+07	8.70412e+06	7.51527e+06	1.01694e+07	9.2382e+06	8.53142e+06	1.16841e+07	Phospho [S/T]
High	[-].MEEHRPSSGNATDESFEHVELHSPSK.[Q]	1xAcetyl [N-Term]; 1xPhospho [S23(99.6)]	1	28	sca012.g108700.t1	sca012.g108700.t1 [1-26]	UNKNOWN	0	0	100	100	1e-17	1e-17	7.17173e-17	2.62278e-17	7152351	4.8415e+06	1.95376e+06				541340	484081	349436	Phospho [S23(99.6)]
High	[-].MEEHRPSSGNATDESFEHVELHSPSK.[Q]	1xAcetyl [N-Term]; 1xOxidation [M1]; 1xPhospho [S23(100)]	1	10	sca012.g108700.t1	sca012.g108700.t1 [1-26]	UNKNOWN	0	0	100	100	1e-17	1e-17	7.17173e-17	2.62278e-17	5.60802e+06	4.12628e+06	4.84532e+06				415270	511342	394151	Phospho [S23(100)]
High	[-].MEEHRPSSGNATDESFEHVELHSPSK.[Q]	1xAcetyl [N-Term]; 1xDeamidated [N10]; 1xPhospho [S23(99.6)]	1	14	sca012.g108700.t1	sca012.g108700.t1 [1-26]	UNKNOWN	0	0	3.146	0.01	0.00533818	1e-17	0.0284065	2.62278e-17				223063	211445	198532	575507	665198	709143	Phospho [S23(99.6)]
High	[R].ASSFAGAGSGSFGR.[V]	3xPhospho [S3(100); S9(100); S11(100)]	1	14	sca012.g108800.t1	sca012.g108800.t1 [174-187]	PREDICTED: .G40 /// EPSIN-3 /// GOLGI TO ENDOSOME TRANSPORT	0	0	0.574	0.758	0.263212	0.901656	0.648539	0.964971	532139	763925	659483	899848	945852	870134	667865	542532	431893	Phospho [S3(100)
High	[R].VSHTAGSLQLGGSSFSGGGGGLSR.[R]	2xPhospho [S7(100); S14(100)]	1	2	sca012.g108800.t1	sca012.g108800.t1 [188-211]	PREDICTED: .G40 /// EPSIN-3 /// GOLGI TO ENDOSOME TRANSPORT	0	0		100		1e-17		2.62278e-17	416278	322959	287166							Phospho [S7(100)
High	[R].ASSFAGAGSGSFGR.[V]	2xPhospho [S3(100); S9(99.4)]	1	47	sca012.g108800.t1	sca012.g108800.t1 [174-187]	PREDICTED: .G40 /// EPSIN-3 /// GOLGI TO ENDOSOME TRANSPORT	0	0	0.682	1.723	0.392864	0.577989	0.786581	0.78449	2.20481e+06	2.88053e+06	3.31948e+06	1.93459e+06	1.6722e+06	808552	1.10395e+06	1.13971e+06	818872	Phospho [S3(100)
High	[R].TGSSSTAAEAPASGSGGGGAGGSGDDPVAATR.[A]	1xPhospho [T/S]	1	85	sca012.g108800.t1	sca012.g108800.t1 [230-261]	PREDICTED: .G40 /// EPSIN-3 /// GOLGI TO ENDOSOME TRANSPORT	0	0	0.777	1.206	0.54418	0.925648	0.891209	0.972548	3.15592e+06	3.07032e+06	3.40617e+06	2.61791e+06	2.70108e+06	2.76559e+06	2.21723e+06	1.64627e+06	2.1476e+06	Phospho [T/S]
High	[R].ASSFAGAGSGSFGR.[V]	1xPhospho [S9(100)]	1	28	sca012.g108800.t1	sca012.g108800.t1 [174-187]	PREDICTED: .G40 /// EPSIN-3 /// GOLGI TO ENDOSOME TRANSPORT	0	0	0.823	2.811	0.77121	0.436745	0.9708	0.667803	6.25917e+06	5.4142e+06	3.99399e+06	2.18492e+06	1.92624e+06	1.69015e+06	1.5245e+06	1.6489e+06	1.39181e+06	Phospho [S9(100)]
High	[R].RTDSYDETEHDSHYISK.[R]	1xPhospho [S4(100)]	1	28	sca012.g108800.t1	sca012.g108800.t1 [212-228]	PREDICTED: .G40 /// EPSIN-3 /// GOLGI TO ENDOSOME TRANSPORT	1	0		100		1e-17		2.62278e-17	3.77964e+07	3.83907e+07	1.27088e+07							Phospho [S4(100)]
High	[K].RTGSSSTAAEAPASGSGGGGAGGSGDDPVAATR.[A]	1xPhospho [S4(100)]	1	148	sca012.g108800.t1	sca012.g108800.t1 [229-261]	PREDICTED: .G40 /// EPSIN-3 /// GOLGI TO ENDOSOME TRANSPORT	1	0	0.743	0.646	0.431828	0.684748	0.819551	0.854734	7.02158e+06	9.08293e+06	2.09858e+07	1.48384e+07	1.40662e+07	1.48299e+07	1.2099e+07	1.04463e+07	9.84195e+06	Phospho [S4(100)]
High	[R].TDSYDETEHDSHYISK.[R]	1xPhospho [S3(100)]	1	22	sca012.g108800.t1	sca012.g108800.t1 [213-228]	PREDICTED: .G40 /// EPSIN-3 /// GOLGI TO ENDOSOME TRANSPORT	0	0	0.783	4.992	0.641757	0.210148	0.932539	0.391039	5579611	6.95963e+06	4.05795e+06	1.11781e+06	337325	1.52769e+06	875257	833167	514851	Phospho [S3(100)]
High	[R].VSHTAGSLQLGGSSFSGGGGGLSR.[R]	1xPhospho [S14(99.6)]	1	38	sca012.g108800.t1	sca012.g108800.t1 [188-211]	PREDICTED: .G40 /// EPSIN-3 /// GOLGI TO ENDOSOME TRANSPORT	0	0	1.046	6.85	0.665091	0.0989997	0.938324	0.207829	1.17559e+07	8.87683e+06	4.74664e+06	1.71624e+06	1.28558e+06	1.63399e+06	920236	1.67093e+06	1.70893e+06	Phospho [S14(99.6)]
High	[R].GQMQHSEGDSDDDSEPPESSPATAR.[S]	2xPhospho [S6(100); S10(100)]	1	46	sca012.g109350.t3	sca012.g109350.t3 [253-277]	PREDICTED: DYNAMIN-2A-LIKE /// DYNAMIN-2 /// DYNAMIN-2B	0	0	0.846	1.915	0.777316	0.616178	0.972551	0.811452	4.55239e+06	4.36821e+06	2.26913e+06	2.37778e+06	2.15621e+06	2.01647e+06	1.68584e+06	1.82406e+06	1.74335e+06	Phospho [S6(100)
High	[R].AGPLSTTSQQLAAQQQQQPGGVSAAGSR.[R]	1xPhospho [S8(98)]	1	16	sca012.g109350.t3	sca012.g109350.t3 [442-469]	PREDICTED: DYNAMIN-2A-LIKE /// DYNAMIN-2 /// DYNAMIN-2B	0	0	0.01	3.18	1e-17	0.175652	7.17173e-17	0.339588	794660	819432	617387	423776	257655	167317				Phospho [S8(98)]
High	[K].EYQSGLRSDGGGIEGAEEPNER.[M]	1xPhospho [S8(100)]	1	9	sca012.g109350.t3	sca012.g109350.t3 [225-246]	PREDICTED: DYNAMIN-2A-LIKE /// DYNAMIN-2 /// DYNAMIN-2B	1	0	0.639	0.871	0.348184	0.984488	0.74965	0.99461	634493	708195	1.00539e+06	1.30122e+06	773894	1.15454e+06	502379	632818	738054	Phospho [S8(100)]
High	[R].FGGFGGSK.[L]	1xPhospho [S7(100)]	1	4	sca012.g109350.t3	sca012.g109350.t3 [505-512]	PREDICTED: DYNAMIN-2A-LIKE /// DYNAMIN-2 /// DYNAMIN-2B	0	0	0.487	5.219	0.177768	0.0893323	0.507585	0.189735	2.38398e+06	2.69744e+06	2.17009e+06	782120	516846	130330	381031	212232	208735	Phospho [S7(100)]
High	[R].AGPLSTTSQQLAAQQQQQPGGVSAAGSRR.[T]	1xPhospho [S27(100)]	1	12	sca012.g109350.t3	sca012.g109350.t3 [442-470]	PREDICTED: DYNAMIN-2A-LIKE /// DYNAMIN-2 /// DYNAMIN-2B	1	0		100		1e-17		2.62278e-17	1.38609e+06	1.93089e+06	1.57971e+06							Phospho [S27(100)]
High	[R].GQMQHSEGDSDDDSEPPESSPATAR.[S]	1xPhospho [S10(100)]	1	65	sca012.g109350.t3	sca012.g109350.t3 [253-277]	PREDICTED: DYNAMIN-2A-LIKE /// DYNAMIN-2 /// DYNAMIN-2B	0	0	0.894	1.965	0.866441	0.546299	0.986113	0.759525	1.09683e+07	1.17401e+07	9.03522e+06	5.58285e+06	5.65953e+06	7.14896e+06	5.59178e+06	5.05936e+06	5.59836e+06	Phospho [S10(100)]
High	[R].GQMQHSEGDSDDDSEPPESSPATAR.[S]	1xOxidation [M3]; 2xPhospho [S6(100); S10(100)]	1	60	sca012.g109350.t3	sca012.g109350.t3 [253-277]	PREDICTED: DYNAMIN-2A-LIKE /// DYNAMIN-2 /// DYNAMIN-2B	0	0	0.522	0.939	0.0948599	0.887205	0.322664	0.958889	2.09422e+06	1.77443e+06	2.03483e+06	2.23118e+06	2.13921e+06	1.1563e+06	1.16465e+06	1.03023e+06	684482	Phospho [S6(100)
High	[R].GQMQHSEGDSDDDSEPPESSPATAR.[S]	1xOxidation [M3]; 1xPhospho [S10(100)]	1	86	sca012.g109350.t3	sca012.g109350.t3 [253-277]	PREDICTED: DYNAMIN-2A-LIKE /// DYNAMIN-2 /// DYNAMIN-2B	0	0	0.753	2.107	0.526876	0.511062	0.88229	0.733501	9.88862e+06	9.94121e+06	8.39722e+06	4.6928e+06	4.71714e+06	8.71249e+06	3.62194e+06	3.55175e+06	3.32765e+06	Phospho [S10(100)]
High	[R].GQMQHSEGDSDDDSEPPESSPATAR.[S]	1xDeamidated [Q]; 1xPhospho [S10(100)]	1	32	sca012.g109350.t3	sca012.g109350.t3 [253-277]	PREDICTED: DYNAMIN-2A-LIKE /// DYNAMIN-2 /// DYNAMIN-2B	0	0	0.01	0.01	1e-17	1e-17	7.17173e-17	2.62278e-17				216155	453754	683071				Phospho [S10(100)]
High	[R].ALGIGGGSSEGEPGGTPTAAAAENGPGAVAR.[S]	1xDeamidated [N24]; 1xPhospho [T16(100)]	1	20	sca012.g109350.t3	sca012.g109350.t3 [697-727]	PREDICTED: DYNAMIN-2A-LIKE /// DYNAMIN-2 /// DYNAMIN-2B	0	0	1.935	1.489	0.07367	0.572072	0.268597	0.780257	740570	963082	855666	388105	646913	595297	1.09138e+06	1.09118e+06	1.15176e+06	Phospho [T16(100)]
High	[K].SLGPDGKFSWK.[K]	1xPhospho [S9(100)]	1	3	sca012.g109450.t1	sca012.g109450.t1 [938-948]	PREDICTED: SPERMATOGENESIS-ASSOCIATED /// SPERMATOGENESIS-ASSOCIATED-LIKE /// SPERMATOGENESIS-ASSOCIATED-LIKE ISOFORM X2	1	0		100		1e-17		2.62278e-17	1.76453e+06	1.30835e+06	805975							Phospho [S9(100)]
High	[R].SSSGPTDISGTAASSAAASGGK.[Q]	1xPhospho [S3(99.1)]	1	217	sca012.g109450.t1	sca012.g109450.t1 [958-979]	PREDICTED: SPERMATOGENESIS-ASSOCIATED /// SPERMATOGENESIS-ASSOCIATED-LIKE /// SPERMATOGENESIS-ASSOCIATED-LIKE ISOFORM X2	0	0	0.584	3.659	0.117151	0.243043	0.377964	0.440272	3.32765e+07	3.97228e+07	3.50067e+07	1.44218e+07	1.08563e+07	9.2961e+06	7.64985e+06	6.34506e+06	6.60345e+06	Phospho [S3(99.1)]
High	[R].QDSFPEICSTPSEVGIFEVAHNK.[S]	1xCarbamidomethyl [C8]; 2xPhospho [S3(100); T10(100)]	1	21	sca012.g109450.t1	sca012.g109450.t1 [915-937]	PREDICTED: SPERMATOGENESIS-ASSOCIATED /// SPERMATOGENESIS-ASSOCIATED-LIKE /// SPERMATOGENESIS-ASSOCIATED-LIKE ISOFORM X2	0	0	0.945	6.241	0.941246	0.0842263	0.993882	0.180412	2.42164e+06	1.82163e+06	1.12731e+06	388020	271003	245440	236752	256179	284342	Phospho [S3(100)
High	[R].QDSFPEICSTPSEVGIFEVAHNK.[S]	1xCarbamidomethyl [C8]; 1xPhospho [S3(100)]	1	39	sca012.g109450.t1	sca012.g109450.t1 [915-937]	PREDICTED: SPERMATOGENESIS-ASSOCIATED /// SPERMATOGENESIS-ASSOCIATED-LIKE /// SPERMATOGENESIS-ASSOCIATED-LIKE ISOFORM X2	0	0	0.662	6.959	0.343523	0.0800159	0.745039	0.172396	1.51929e+07	1.58092e+07	8.39144e+06	2.18307e+06	2.03654e+06	1.45279e+06	1.04362e+06	1.34859e+06	1.48505e+06	Phospho [S3(100)]
High	[R].QDSFPEICSTPSEVGIFEVAHNK.[S]	1xCarbamidomethyl [C8]; 1xDeamidated [Q/N]; 1xPhospho [S3(100)]	1	11	sca012.g109450.t1	sca012.g109450.t1 [915-937]	PREDICTED: SPERMATOGENESIS-ASSOCIATED /// SPERMATOGENESIS-ASSOCIATED-LIKE /// SPERMATOGENESIS-ASSOCIATED-LIKE ISOFORM X2	0	0		100		1e-17		2.62278e-17	574495	422337	272550							Phospho [S3(100)]
High	[K].DEAAEQAAGAEASEPAEGAPAEAAAEGAQAAPQEPVTIGYK.[T]	1xPhospho [S13(100)]	1	12	sca012.g109800.t1	sca012.g109800.t1 [91-131]	PREDICTED: COPPER AMINE OXIDASE, N2/N3-TERMINAL, PARTIAL /// TRNA PSEUDOURIDINE SYNTHASE MITOCHONDRIAL PRECURSOR /// DNA-DIRECTED RNA POLYMERASE D SUBUNIT 1-LIKE	0	0	0.651	0.46	0.261067	0.390221	0.644599	0.621151	1.01324e+06	1.80961e+06	2.08366e+06	4.79949e+06	3.93382e+06	4.35654e+06	3.12393e+06	1.08382e+06	3.6512e+06	Phospho [S13(100)]
High	[K].DEAAEQAAGAEASEPAEGAPAEAAAEGAQAAPQEPVTIGYK.[T]	1xDeamidated [Q29]; 1xPhospho [S13(100)]	1	11	sca012.g109800.t1	sca012.g109800.t1 [91-131]	PREDICTED: COPPER AMINE OXIDASE, N2/N3-TERMINAL, PARTIAL /// TRNA PSEUDOURIDINE SYNTHASE MITOCHONDRIAL PRECURSOR /// DNA-DIRECTED RNA POLYMERASE D SUBUNIT 1-LIKE	0	0	1.314	0.068	0.450453	0.00424152	0.831799	0.0106768	75314.8	40361.3	80344.5	1.10347e+06	1.03828e+06	104126	203713	1.36439e+06	860231	Phospho [S13(100)]
High	[K].RSSIGPEDFTVGR.[R]	1xPhospho [S3(100)]	1	19	sca012.g110850.t1	sca012.g110850.t1 [192-204]	PREDICTED: DNA BINDING /// BNAA05G07620D /// SWR1 COMPLEX SUBUNIT 2	1	0	0.711	2.197	0.505651	0.403126	0.870514	0.633484	3.34946e+06	2.85558e+06	2.72072e+06	965913	1.29958e+06	1.2417e+06	1.04728e+06	923952	782822	Phospho [S3(100)]
High	[R].SSIGPEDFTVGR.[R]	1xPhospho [S/T]	1	11	sca012.g110850.t1	sca012.g110850.t1 [193-204]	PREDICTED: DNA BINDING /// BNAA05G07620D /// SWR1 COMPLEX SUBUNIT 2	0	0	0.554	1.111	0.202831	0.756044	0.55629	0.898096	656962	864894	757370	863830	778139	632884	478962	379994	369756	Phospho [S/T]
High	[R].AESDGSEEGGSSSDGEEEGPFPIR.[L]	4xPhospho [S3(100); S11(99.6); S]	1	3	sca012.g111100.t1	sca012.g111100.t1 [29-52]	PREDICTED: RIBOSOME BIOGENESIS HOMOLOG /// RIBOSOME BIOGENESIS-LIKE /// RIBOSOME BIOGENESIS HOMOLOG ISOFORM X1	0	0		100		1e-17		2.62278e-17	65993.1	140465	76678.6							Phospho [S3(100)
High	[R].LPAGMGGGSDDEEEEEEEEEGGSYLR.[R]	1xPhospho [S9(100)]	1	11	sca012.g111100.t1	sca012.g111100.t1 [228-253]	PREDICTED: RIBOSOME BIOGENESIS HOMOLOG /// RIBOSOME BIOGENESIS-LIKE /// RIBOSOME BIOGENESIS HOMOLOG ISOFORM X1	0	0	1.105	1.545	0.684127	0.549416	0.945109	0.76215	573252	1.12495e+06	987138	649876	489919	638808	614724	541276	738192	Phospho [S9(100)]
High	[R].RLPAGMGGGSDDEEEEEEEEEGGSYLR.[R]	1xPhospho [S10(100)]	1	1	sca012.g111100.t1	sca012.g111100.t1 [227-253]	PREDICTED: RIBOSOME BIOGENESIS HOMOLOG /// RIBOSOME BIOGENESIS-LIKE /// RIBOSOME BIOGENESIS HOMOLOG ISOFORM X1	1	0		100		1e-17		2.62278e-17	1.04411e+06	1.93022e+06	823675							Phospho [S10(100)]
High	[R].RLPAGMGGGSDDEEEEEEEEEGGSYLR.[R]	1xOxidation [M6]; 1xPhospho [S10(100)]	1	2	sca012.g111100.t1	sca012.g111100.t1 [227-253]	PREDICTED: RIBOSOME BIOGENESIS HOMOLOG /// RIBOSOME BIOGENESIS-LIKE /// RIBOSOME BIOGENESIS HOMOLOG ISOFORM X1	1	0		100		1e-17		2.62278e-17	457387	448673	518726							Phospho [S10(100)]
High	[R].LPAGMGGGSDDEEEEEEEEEGGSYLR.[R]	1xOxidation [M5]; 1xPhospho [S9(100)]	1	3	sca012.g111100.t1	sca012.g111100.t1 [228-253]	PREDICTED: RIBOSOME BIOGENESIS HOMOLOG /// RIBOSOME BIOGENESIS-LIKE /// RIBOSOME BIOGENESIS HOMOLOG ISOFORM X1	0	0	1.115	2.881	0.670922	0.228593	0.939982	0.418865	500143	670031	534478	230540	162978	185549	233389	229774	206840	Phospho [S9(100)]
High	[R].TALAQLQQPVATAGETPSDVPANAAHALDGSVR.[S]	2xPhospho [S18(100); T/S]	1	2	sca012.g111300.t1	sca012.g111300.t1 [468-500]	UNKNOWN	0	0		100		1e-17		2.62278e-17	230788	255905	145475							Phospho [S18(100)
High	[K].RAASAGMLLAPFPLGK.[R]	1xPhospho [S4(100)]	1	3	sca012.g111300.t1	sca012.g111300.t1 [150-165]	UNKNOWN	1	0		100		1e-17		2.62278e-17	432620	200676	394996							Phospho [S4(100)]
High	[R].AASAGMLLAPFPLGK.[R]	1xPhospho [S3(100)]	1	6	sca012.g111300.t1	sca012.g111300.t1 [151-165]	UNKNOWN	0	0		100		1e-17		2.62278e-17	2.4506e+06	2.13171e+06	1.36047e+06							Phospho [S3(100)]
High	[R].DGSGVLPPLAAGPANGGGYLPQSPHDR.[R]	1xPhospho [S3(100)]	1	2	sca012.g111300.t1	sca012.g111300.t1 [311-337]	UNKNOWN	0	0		100		1e-17		2.62278e-17	304500	231855	203542							Phospho [S3(100)]
High	[R].EGSAENKEPAPPAK.[A]	1xPhospho [S3(100)]	1	1	sca012.g111300.t1	sca012.g111300.t1 [339-352]	UNKNOWN	1	0		100		1e-17		2.62278e-17	476236	35980	284579							Phospho [S3(100)]
High	[R].TALAQLQQPVATAGETPSDVPANAAHALDGSVR.[S]	1xPhospho [S18(100)]	1	7	sca012.g111300.t1	sca012.g111300.t1 [468-500]	UNKNOWN	0	0		100		1e-17		2.62278e-17	590944	268847	266180							Phospho [S18(100)]
High	[R].SGQLPGGMAGAPLLAR.[M]	1xPhospho [S1(100)]	1	3	sca012.g111300.t1	sca012.g111300.t1 [501-516]	UNKNOWN	0	0		100		1e-17		2.62278e-17	1.25685e+06	919396	531584							Phospho [S1(100)]
High	[R].SGQLPGGMAGAPLLAR.[M]	1xOxidation [M8]; 1xPhospho [S1(100)]	1	3	sca012.g111300.t1	sca012.g111300.t1 [501-516]	UNKNOWN	0	0	0.01	4.39	1e-17	0.0782464	7.17173e-17	0.168972	1.18042e+06	823321	628764	259249	187524	220781				Phospho [S1(100)]
High	[R].AASAGMLLAPFPLGK.[R]	1xOxidation [M6]; 1xPhospho [S3(100)]	1	6	sca012.g111300.t1	sca012.g111300.t1 [151-165]	UNKNOWN	0	0		100		1e-17		2.62278e-17	1.17778e+06	902026	269101							Phospho [S3(100)]
High	[R].TALAQLQQPVATAGETPSDVPANAAHALDGSVR.[S]	1xDeamidated [Q/N]; 1xPhospho [S18(100)]	1	7	sca012.g111300.t1	sca012.g111300.t1 [468-500]	UNKNOWN	0	0		100		1e-17		2.62278e-17	144695	1.26177e+06	711849							Phospho [S18(100)]
High	[R].RDGSGVLPPLAAGPANGGGYLPQSPHDR.[R]	1xDeamidated [N16]; 1xPhospho [S4(100)]	1	6	sca012.g111300.t1	sca012.g111300.t1 [310-337]	UNKNOWN	1	2		100		1e-17		2.62278e-17	3.83683e+06	2.06902e+06	287035							Phospho [S4(100)]
High	[R].DGSGVLPPLAAGPANGGGYLPQSPHDR.[R]	1xDeamidated [N15]; 2xPhospho [S3(100); S23(100)]	1	4	sca012.g111300.t1	sca012.g111300.t1 [311-337]	UNKNOWN	0	0		100		1e-17		2.62278e-17	906289	664435	626302							Phospho [S3(100)
High	[R].DGSGVLPPLAAGPANGGGYLPQSPHDR.[R]	1xDeamidated [N15]; 1xPhospho [S3(100)]	1	16	sca012.g111300.t1	sca012.g111300.t1 [311-337]	UNKNOWN	0	0	0.343	7.949	0.016638	0.0790926	0.0788423	0.17062	8.21509e+06	1.1301e+07	6.07295e+06	1.66032e+06	950150	764016	416105	326044	731528	Phospho [S3(100)]
High	[R].DGSGVLPPLAAGPANGGGYLPQSPHDRR.[E]	1xDeamidated [N/Q]; 2xPhospho [S3(100); S23(100)]	1	5	sca012.g111300.t1	sca012.g111300.t1 [311-338]	UNKNOWN	1	0		100		1e-17		2.62278e-17	658378	566141	630202							Phospho [S3(100)
High	[R].DGSGVLPPLAAGPANGGGYLPQSPHDRR.[E]	1xDeamidated [N/Q]; 1xPhospho [S3(100)]	1	13	sca012.g111300.t1	sca012.g111300.t1 [311-338]	UNKNOWN	1	0		100		1e-17		2.62278e-17	919479	729906	529090							Phospho [S3(100)]
High	[R].GQQEPVSPR.[A]	1xPhospho [S7(100)]	1	2	sca013.g100250.t1	sca013.g100250.t1 [33-41]	UNKNOWN	0	0	0.528	0.01	0.0736234	1e-17	0.268545	2.62278e-17				3.77942e+06	3.24399e+06	3.37827e+06	1.99464e+06	3.01789e+06	1.01672e+06	Phospho [S7(100)]
High	[R].GTAASPLGK.[G]	1xPhospho [S5(100)]	1	1	sca013.g100450.t1	sca013.g100450.t1 [673-681]	PREDICTED: PROBABLE E3 UBIQUITIN-PROTEIN LIGASE ARI2 /// PROBABLE E3 UBIQUITIN-PROTEIN LIGASE ARI /// PROBABLE E3 UBIQUITIN-PROTEIN LIGASE ARI2 ISOFORM X1	0	0	6.168	0.01	0.000229427	1e-17	0.00143941	2.62278e-17				56754.6	83353.9	65377.9	74954.8	702309	403234	Phospho [S5(100)]
High	[R].SSGGEDDGFEER.[G]	1xPhospho [S2(99.6)]	1	2	sca013.g100450.t1	sca013.g100450.t1 [49-60]	PREDICTED: PROBABLE E3 UBIQUITIN-PROTEIN LIGASE ARI2 /// PROBABLE E3 UBIQUITIN-PROTEIN LIGASE ARI /// PROBABLE E3 UBIQUITIN-PROTEIN LIGASE ARI2 ISOFORM X1	0	0	0.645	0.228	0.30859	0.179122	0.707197	0.345389	320270	366806	965873	1.51743e+06	1.60534e+06	1.43108e+06	1.45417e+06	682481	923736	Phospho [S2(99.6)]
High	[R].SASAEGSLAGSR.[H]	1xPhospho [S3(100)]	1	5	sca013.g100550.t1	sca013.g100550.t1 [607-618]	PREDICTED: SERINE/THREONINE KINASE FAMILY /// SERINE/THREONINE-PROTEIN KINASE ATG1-LIKE /// SERINE/THREONINE	0	0	0.585	1.763	0.302363	0.449942	0.700111	0.678977	853134	888110	801272	551794	503744	377374	322908	223309	285594	Phospho [S3(100)]
High	[R].SLDLDGAAAQQAAAQHPLQQR.[Q]	1xPhospho [S1(100)]	1	4	sca013.g100550.t1	sca013.g100550.t1 [437-457]	PREDICTED: SERINE/THREONINE KINASE FAMILY /// SERINE/THREONINE-PROTEIN KINASE ATG1-LIKE /// SERINE/THREONINE	0	0	0.01	3.684	1e-17	0.0877593	7.17173e-17	0.186817	940567	610700	627623	231554	177296	170345				Phospho [S1(100)]
High	[R].QGALYSVDER.[T]	1xPhospho [S6(100)]	1	3	sca013.g100600.t4	sca013.g100600.t4 [397-406]	PREDICTED: FERREDOXIN /// MULTISPECIES: FERREDOXIN /// FEFE-HYDROGENASE	0	0	2.328	1.487	0.0240431	0.558837	0.10805	0.769529	655668	557039	533388	295562	374484	747475	692010	871907	785366	Phospho [S6(100)]
High	[R].AAAAEEDSGDEEEELR.[C]	1xPhospho [S8(100)]	1	7	sca013.g100750.t1	sca013.g100750.t1 [47-62]	PREDICTED: ALPHA/BETA HYDROLASE /// ALPHA/BETA /// ALPHA/BETA-HYDROLASE	0	0	1.133	2.385	0.614748	0.286064	0.923384	0.499511	815405	692823	558632	341820	349372	222556	385393	395682	375176	Phospho [S8(100)]
High	[R].AAAAEEDSGDEEEELRCEAVIQGLQQMADK.[M]	1xCarbamidomethyl [C17]; 1xPhospho [S8(100)]	1	4	sca013.g100750.t1	sca013.g100750.t1 [47-76]	PREDICTED: ALPHA/BETA HYDROLASE /// ALPHA/BETA /// ALPHA/BETA-HYDROLASE	1	0	0.907	1.672	0.975941	0.491471	0.99793	0.71719	384730	439793	326098	210374	263086	233490	166395	288984	211685	Phospho [S8(100)]
High	[R].SYSPPR.[F]	1xPhospho [S3(100)]	1	2	sca013.g101150.t1	sca013.g101150.t1 [529-534]	UNKNOWN	0	0	1.176	0.234	0.615922	0.160306	0.923384	0.314816	213061	129145	384028	910258	641256	531052	808289	790141	624666	Phospho [S3(100)]
High	[R].DSSFGEELVPAAR.[A]	1xPhospho [S3(100)]	1	5	sca013.g102450.t1	sca013.g102450.t1 [929-941]	PREDICTED: MITOGEN-ACTIVATED KINASE KINASE 13-A	0	0	2.287	0.287	0.0343847	0.252636	0.146133	0.45374	67346.8	107627	125613	234514	287698	469996	553969	658065	613096	Phospho [S3(100)]
High	[R].GGGGDGPSADDLAAADYSD.[-]	1xPhospho [S18(100)]	1	5	sca013.g102800.t1	sca013.g102800.t1 [578-596]	PREDICTED: TRNA PSEUDOURIDINE SYNTHASE A, MITOCHONDRIAL /// TRNA PSEUDOURIDINE SYNTHASE A, MITOCHONDRIAL-LIKE /// TRNA PSEUDOURIDINE SYNTHASE	0	0	1.396	0.254	0.32597	0.19483	0.727908	0.368651	129608	221553	202170	510844	637308	951976	1.01534e+06	889522	999953	Phospho [S18(100)]
High	[R].NRRSPSPPLEGVR.[D]	2xPhospho [S4(100); S6(100)]	1	56	sca013.g103250.t1	sca013.g103250.t1 [431-443]	PREDICTED: GG21152 /// AGAP009237-PA-LIKE /// GM17317	2	0	1.082	2.61	0.660047	0.389225	0.937936	0.619949	4.07718e+07	4.4413e+07	3.39291e+07	1.36815e+07	1.70154e+07	1.65069e+07	1.7662e+07	1.001e+07	1.78561e+07	Phospho [S4(100)
High	[R].SGSGFSLSNAEK.[G]	2xPhospho [S3(100); S6(100)]	1	9	sca013.g103250.t1	sca013.g103250.t1 [262-273]	PREDICTED: GG21152 /// AGAP009237-PA-LIKE /// GM17317	0	0	0.95	0.36	0.935842	0.256602	0.99336	0.459098	809871	1.54537e+06	1.90253e+06	4.24997e+06	4.29251e+06	3.74617e+06	4.03595e+06	3.12457e+06	4.19222e+06	Phospho [S3(100)
High	[R].RSPSPPLEGVR.[D]	2xPhospho [S2(100); S4(100)]	1	27	sca013.g103250.t1	sca013.g103250.t1 [433-443]	PREDICTED: GG21152 /// AGAP009237-PA-LIKE /// GM17317	1	0	0.925	1.023	0.945496	0.997281	0.993882	0.999609	8.37953e+06	7.15294e+06	8.7968e+06	8.19092e+06	7.45841e+06	4.57594e+06	7.57419e+06	6.19522e+06	7.02063e+06	Phospho [S2(100)
High	[R].STDAPAAAAAAAAGPSRGGSER.[E]	2xPhospho [S16(100); S20(100)]	1	12	sca013.g103250.t1	sca013.g103250.t1 [458-479]	PREDICTED: GG21152 /// AGAP009237-PA-LIKE /// GM17317	1	0	0.914	1.08	0.962653	0.935536	0.995383	0.974249	1.17978e+06	1.40543e+06	1.64865e+06	1.33914e+06	1.30075e+06	1.13924e+06	1.22346e+06	943174	1.17573e+06	Phospho [S16(100)
High	[R].SPSPPLEGVR.[D]	2xPhospho [S1(100); S3(100)]	1	33	sca013.g103250.t1	sca013.g103250.t1 [434-443]	PREDICTED: GG21152 /// AGAP009237-PA-LIKE /// GM17317	0	0	0.805	0.525	0.6483	0.509457	0.934588	0.732114	2.3066e+06	2.3505e+06	4.32958e+06	4.39701e+06	4.53818e+06	4.79761e+06	4.37936e+06	3.55608e+06	3.85987e+06	Phospho [S1(100)
High	[R].KPSGGRSTDAPAAAAAAAAGPSR.[G]	2xPhospho [S/T]	1	6	sca013.g103250.t1	sca013.g103250.t1 [452-474]	PREDICTED: GG21152 /// AGAP009237-PA-LIKE /// GM17317	1	0		100		1e-17		2.62278e-17	478390	531523	368600							Phospho [S/T]
High	[R].SGSGFSLSNAEK.[G]	1xPhospho [S3(100)]	1	29	sca013.g103250.t1	sca013.g103250.t1 [262-273]	PREDICTED: GG21152 /// AGAP009237-PA-LIKE /// GM17317	0	0	1.021	0.935	0.800727	0.94417	0.976335	0.978009	2.02435e+07	2.36297e+07	2.97815e+07	2.3044e+07	2.52672e+07	2.63008e+07	2.89495e+07	2.49592e+07	2.68606e+07	Phospho [S3(100)]
High	[R].STDAPAAAAAAAAGPSR.[G]	1xPhospho [S16(100)]	1	21	sca013.g103250.t1	sca013.g103250.t1 [458-474]	PREDICTED: GG21152 /// AGAP009237-PA-LIKE /// GM17317	0	0	0.783	0.851	0.662384	0.865827	0.938063	0.95008	1.19581e+06	1.44733e+06	1.75847e+06	1.87869e+06	1.70133e+06	1.67228e+06	1.47129e+06	1.26709e+06	1.39553e+06	Phospho [S16(100)]
High	[R].LEAWIAENEKSPEGEGAAEEPAGEEK.[E]	1xPhospho [S11(100)]	1	72	sca013.g103250.t1	sca013.g103250.t1 [37-62]	PREDICTED: GG21152 /// AGAP009237-PA-LIKE /// GM17317	1	0	0.648	1.791	0.221981	0.603459	0.583644	0.802383	16122214	1.51075e+07	1.18175e+07	7.25633e+06	8.43474e+06	7.21454e+06	6.16775e+06	5.46583e+06	4.25279e+06	Phospho [S11(100)]
High	[K].ALAAASAQGSAERPSK.[V]	1xPhospho [S10(100)]	1	3	sca013.g103250.t1	sca013.g103250.t1 [243-258]	PREDICTED: GG21152 /// AGAP009237-PA-LIKE /// GM17317	0	0	0.885	2.113	0.930316	0.313758	0.99336	0.532722	362406	364093	351846	153329	208450	166515	209903	184443	146227	Phospho [S10(100)]
High	[K].SPEGEGAAEEPAGEEK.[E]	1xPhospho [S1(100)]	1	7	sca013.g103250.t1	sca013.g103250.t1 [47-62]	PREDICTED: GG21152 /// AGAP009237-PA-LIKE /// GM17317	0	0	0.61	1.68	0.162476	0.644383	0.479141	0.832029	1.23696e+07	1.40804e+07	1.28331e+07	9.087e+06	7.73898e+06	7.63673e+06	5.53962e+06	111931	5.6019e+06	Phospho [S1(100)]
High	[R].SGSGFSLSNAEK.[G]	1xDeamidated [N9]; 1xPhospho [S3(100)]	1	19	sca013.g103250.t1	sca013.g103250.t1 [262-273]	PREDICTED: GG21152 /// AGAP009237-PA-LIKE /// GM17317	0	0	0.986	0.813	0.948055	0.785805	0.993882	0.914204	1.60637e+06	2.0113e+06	2.28188e+06	2.44132e+06	2.47281e+06	2.42389e+06	2.66579e+06	2.21253e+06	2.3911e+06	Phospho [S3(100)]
High	[R].LEAWIAENEKSPEGEGAAEEPAGEEK.[E]	1xDeamidated [N8]; 1xPhospho [S11(100)]	1	13	sca013.g103250.t1	sca013.g103250.t1 [37-62]	PREDICTED: GG21152 /// AGAP009237-PA-LIKE /// GM17317	1	0	4.26	1.371	0.000102047	0.560175	0.000658725	0.770565	472548	640173	539943	344580	360512	397841	1.46807e+06	372722	2.73322e+06	Phospho [S11(100)]
High	[R].NRRSPSPPLEGVR.[D]	1xDeamidated [N1]; 2xPhospho [S4(100); S6(100)]	1	1	sca013.g103250.t1	sca013.g103250.t1 [431-443]	PREDICTED: GG21152 /// AGAP009237-PA-LIKE /// GM17317	2	0		100		1e-17		2.62278e-17	419698	421456	345146							Phospho [S4(100)
High	[R].RPDVTVGGGDDGQAITVHSPEVR.[E]	1xPhospho [S19(100)]	1	3	sca013.g103600.t1	sca013.g103600.t1 [172-194]	PREDICTED: EXOSOME COMPLEX COMPONENT RRP45-LIKE ISOFORM X3 /// PROTEIN RRP45A-LIKE ISOFORM X3 /// PROTEIN RRP45A-LIKE ISOFORM X1	0	0		100		1e-17		2.62278e-17	586727	456908	224534							Phospho [S19(100)]
High	[R].DAAMQDAGQPAGVGSEGELAEQDVGQDASAGK.[Q]	2xPhospho [S15(100); S29(100)]	1	7	sca013.g103700.t1	sca013.g103700.t1 [73-104]	PREDICTED: NEGATIVE ELONGATION FACTOR D /// TH1 FAMILY /// NEGATIVE ELONGATION FACTOR D-LIKE	0	0	0.871	0.819	0.88076	0.880788	0.988481	0.956225	802257	834908	1.05736e+06	793555	1.16737e+06	1.29046e+06	774180	1.01688e+06	1.05473e+06	Phospho [S15(100)
High	[R].DAAMQDAGQPAGVGSEGELAEQDVGQDASAGK.[Q]	1xPhospho [S29(100)]	1	16	sca013.g103700.t1	sca013.g103700.t1 [73-104]	PREDICTED: NEGATIVE ELONGATION FACTOR D /// TH1 FAMILY /// NEGATIVE ELONGATION FACTOR D-LIKE	0	0	0.976	0.647	0.893156	0.769367	0.99013	0.905981	720127	624576	697170	918366	1.08654e+06	1.07703e+06	1.05277e+06	835490	1.05155e+06	Phospho [S29(100)]
High	[R].DAAMQDAGQPAGVGSEGELAEQDVGQDASAGK.[Q]	1xOxidation [M4]; 2xPhospho [S15(100); S29(100)]	1	7	sca013.g103700.t1	sca013.g103700.t1 [73-104]	PREDICTED: NEGATIVE ELONGATION FACTOR D /// TH1 FAMILY /// NEGATIVE ELONGATION FACTOR D-LIKE	0	0	1.03	0.01	0.809505	1e-17	0.977626	2.62278e-17				510733	459335	622192	526041	473859	436242	Phospho [S15(100)
High	[K].LVGLESSESIEPPPEPQATPER.[R]	1xPhospho [S9(98.4)]	1	2	sca013.g104050.t1	sca013.g104050.t1 [393-414]	PREDICTED: ADENOSINE DEAMINASE-LIKE /// ADENOSINE /// ADENOSINE DEAMINASE-LIKE X1	0	0	0.42	0.127	0.0789956	0.0517861	0.28376	0.116209	83427.7	74308.9	56239.9	578439	583853	489780	242792	200326	211047	Phospho [S9(98.4)]
High	[K].AGPGTPESPPLLPVPHR.[A]	2xPhospho [T5(100); S8(100)]	1	3	sca013.g104250.t1	sca013.g104250.t1 [435-451]	UNKNOWN	0	0	1.214	0.01	0.522599	1e-17	0.879937	2.62278e-17				55136	179610	262401	389809	218116	312534	Phospho [T5(100)
High	[K].DEEGGVSTPPHQGTPQPK.[A]	1xPhospho [T8(100)]	1	18	sca013.g104250.t1	sca013.g104250.t1 [417-434]	UNKNOWN	0	0	1.768	1.667	0.0716017	0.571578	0.263027	0.779995	1.04835e+06	1.34492e+06	1.09649e+06	465762	807004	1.62615e+06	1.56025e+06	1.42712e+06	1.89762e+06	Phospho [T8(100)]
High	[K].AGPGTPESPPLLPVPHR.[A]	1xPhospho [T/S]	1	6	sca013.g104250.t1	sca013.g104250.t1 [435-451]	UNKNOWN	0	0	1.659	1.071	0.173169	0.747539	0.498596	0.891967	223481	290395	264958	124923	271079	407381	458289	449846	401627	Phospho [T/S]
High	[K].YSLLGGESPR.[A]	1xPhospho [S8(100)]	1	14	sca013.g104650.t1	sca013.g104650.t1 [28-37]	PREDICTED: VACUOLAR-ASSOCIATED HOMOLOG /// VACUOLAR-ASSOCIATED /// VACUOLAR-ASSOCIATED	0	0	1.26	1.666	0.368135	0.561137	0.767274	0.771254	1937442	1.88297e+06	1.80332e+06	1.16298e+06	1.03602e+06	2.43493e+06	1.4648e+06	1.73583e+06	2.37477e+06	Phospho [S8(100)]
High	[R].SGSLGTSGLATPVR.[S]	1xPhospho [S3(100)]	1	16	sca013.g104650.t1	sca013.g104650.t1 [468-481]	PREDICTED: VACUOLAR-ASSOCIATED HOMOLOG /// VACUOLAR-ASSOCIATED /// VACUOLAR-ASSOCIATED	0	0	1.145	1.518	0.502771	0.689851	0.869025	0.85764	2.17163e+06	2.55061e+06	2.11593e+06	1.43088e+06	1.29799e+06	1.81968e+06	1.63823e+06	2.06066e+06	2.08143e+06	Phospho [S3(100)]
High	[R].GQGEASPPVHAQQQQQQQQPQQQSPQQR.[V]	1xPhospho [S24(100)]	1	7	sca013.g104650.t1	sca013.g104650.t1 [1081-1108]	PREDICTED: VACUOLAR-ASSOCIATED HOMOLOG /// VACUOLAR-ASSOCIATED /// VACUOLAR-ASSOCIATED	0	0	1.196	1.165	0.590624	0.730431	0.917108	0.881853	658949	1.13717e+06	934549	581414	371386	802007	695245	569462	682261	Phospho [S24(100)]
High	[R].SSAAGIPAGGSPR.[A]	1xPhospho [S11(100)]	1	7	sca013.g104650.t1	sca013.g104650.t1 [482-494]	PREDICTED: VACUOLAR-ASSOCIATED HOMOLOG /// VACUOLAR-ASSOCIATED /// VACUOLAR-ASSOCIATED	0	0	1.076	2	0.745552	0.564121	0.964187	0.773747	8331068	9.00695e+06	8.29521e+06	4.16525e+06	4.07795e+06	6.97621e+06	6.09573e+06	4.3797e+06	7.50796e+06	Phospho [S11(100)]
High	[R].GQGEASPPVHAQQQQQQQQPQQQSPQQR.[V]	1xDeamidated [Q]; 1xPhospho [S24(100)]	1	14	sca013.g104650.t1	sca013.g104650.t1 [1081-1108]	PREDICTED: VACUOLAR-ASSOCIATED HOMOLOG /// VACUOLAR-ASSOCIATED /// VACUOLAR-ASSOCIATED	0	0		100		1e-17		2.62278e-17	401524	417053	477963							Phospho [S24(100)]
High	[M].AGTEDESGSPR.[G]	1xAcetyl [N-Term]; 1xPhospho [S9(100)]	1	4	sca013.g104650.t1	sca013.g104650.t1 [2-12]	PREDICTED: VACUOLAR-ASSOCIATED HOMOLOG /// VACUOLAR-ASSOCIATED /// VACUOLAR-ASSOCIATED	0	0	0.788	0.89	0.665006	0.906264	0.938324	0.966684	866046	1.12371e+06	1.07412e+06	1.0317e+06	1.05494e+06	1.20735e+06	812977	1.2119e+06	689709	Phospho [S9(100)]
High	[K].TGQVTLFGDDDDAGGLSHLTGGAAAR.[A]	2xPhospho [S17(100); T20(100)]	1	4	sca013.g105200.t1	sca013.g105200.t1 [29-54]	PREDICTED: HCNGP-DOMAIN-CONTAINING	0	0	0.705	0.27	0.558458	0.249497	0.899164	0.449661	77967.7	148537	273218	370672	550074	507344	375470	387971	268785	Phospho [S17(100)
High	[M].AALGGLLGAYGSDEDEALSSQESEETK.[T]	1xAcetyl [N-Term]; 2xPhospho [S20(99.5); S23(100)]	1	21	sca013.g105200.t1	sca013.g105200.t1 [2-28]	PREDICTED: HCNGP-DOMAIN-CONTAINING	0	0	0.524	0.534	0.109014	0.511383	0.358709	0.733624	866551	922895	1.14649e+06	1.62316e+06	1.73051e+06	1.57869e+06	850932	965779	685938	Phospho [S20(99.5)
High	[R].AESDVDDDGEEEQAAAAAAAAAAR.[G]	1xPhospho [S3(100)]	1	16	sca013.g105350.t1	sca013.g105350.t1 [73-96]	UNKNOWN	0	0	0.905	1.242	0.967437	0.839241	0.996586	0.938519	2.25136e+06	1.69599e+06	1.91982e+06	1.28091e+06	1.45742e+06	1.54608e+06	1.3349e+06	1.26316e+06	1.39976e+06	Phospho [S3(100)]
High	[R].AVADAFNPASDSDGMADFHGPAAK.[R]	1xPhospho [S12(100)]	1	4	sca013.g105700.t1	sca013.g105700.t1 [176-199]	PREDICTED: PLATZ /// PUTATIVE ZINC-BINDING /// ISOFORM X2	0	0	2.477	1.76	0.0323075	0.452966	0.139141	0.681713	276597	275835	199616	157186	154570	206057	298877	528748	510443	Phospho [S12(100)]
High	[R].ALAAPAAGHTHSSGSSGGGAPGTPSHLAQSQR.[A]	1xPhospho [S/T]	1	5	sca013.g105700.t1	sca013.g105700.t1 [144-175]	PREDICTED: PLATZ /// PUTATIVE ZINC-BINDING /// ISOFORM X2	0	0		100		1e-17		2.62278e-17	313112	168930	178523							Phospho [S/T]
High	[R].RPRPDEPSAAASGSSAEAQQPAAK.[R]	3xPhospho [S12(100); S14(100); S15(100)]	1	13	sca013.g105800.t2	sca013.g105800.t2 [654-677]	UNKNOWN	0	0	0.394	2.429	0.0605974	0.322873	0.231767	0.543725	469941	1.22641e+06	1.58523e+06	876060	300947	652681	345176	120320	223456	Phospho [S12(100)
High	[R].TQPDEIQWTNLHDEPADSLPATQVVQGAASSGR.[Q]	2xPhospho [S18(100); S30(99.4)]	1	3	sca013.g105800.t2	sca013.g105800.t2 [905-937]	UNKNOWN	0	0	1.464	2.074	0.383239	0.370126	0.78189	0.598958	277343	353104	280766	133751	247817	135007	227083	210385	197641	Phospho [S18(100)
High	[R].RGAAPAAGASGAAPAESSGHAGAAAPQQQGVQSPLR.[Q]	2xPhospho [S17(99.1); S33(100)]	1	10	sca013.g105800.t2	sca013.g105800.t2 [681-716]	UNKNOWN	1	0		100		1e-17		2.62278e-17	1.55202e+06	1.35994e+06	1.14017e+06							Phospho [S17(99.1)
High	[R].RPRPDEPSAAASGSSAEAQQPAAK.[R]	2xPhospho [S12(99.5); S]	1	11	sca013.g105800.t2	sca013.g105800.t2 [654-677]	UNKNOWN	0	0		100		1e-17		2.62278e-17	441902	445613	359760							Phospho [S12(99.5)
High	[R].RGAAPAAGASGAAPAESSGHAGAAAPQQQGVQSPLR.[Q]	1xPhospho [S33(100)]	1	14	sca013.g105800.t2	sca013.g105800.t2 [681-716]	UNKNOWN	1	0		100		1e-17		2.62278e-17	1.45061e+06	1.86765e+06	827066							Phospho [S33(100)]
High	[R].TQPDEIQWTNLHDEPADSLPATQVVQGAASSGR.[Q]	1xPhospho [S18(100)]	1	14	sca013.g105800.t2	sca013.g105800.t2 [905-937]	UNKNOWN	0	0	0.894	1.942	0.995225	0.425661	0.999523	0.657158	540910	448593	529041	245053	265536	272373	150210	402620	243409	Phospho [S18(100)]
High	[R].RPRPDEPSAAASGSSAEAQQPAAK.[R]	1xPhospho [S12(100)]	1	3	sca013.g105800.t2	sca013.g105800.t2 [654-677]	UNKNOWN	0	0		100		1e-17		2.62278e-17	385082	517494	402969							Phospho [S12(100)]
High	[K].IEDAAGDDEDSRAEAALLQFAEHLR.[E]	1xPhospho [S11(100)]	1	2	sca013.g105800.t2	sca013.g105800.t2 [1033-1057]	UNKNOWN	1	0		100		1e-17		2.62278e-17	327735	270898	250072							Phospho [S11(100)]
High	[R].RPVSPLTPISDGGDAEGLPSSR.[S]	2xPhospho [S4(100); T7(100)]	1	8	sca013.g106150.t1	sca013.g106150.t1 [300-321]	UNKNOWN	0	0	0.384	0.01	0.053131	1e-17	0.20911	2.62278e-17				1.35579e+06	1.1346e+06	952659	785811	435616	338783	Phospho [S4(100)
High	[R].TGSSPQHSSSVAAAAAAVAAADGAAPPPSPTNR.[R]	2xPhospho [S29(99.3); T/S]	1	5	sca013.g106150.t1	sca013.g106150.t1 [159-191]	UNKNOWN	0	0	0.692	0.671	0.499068	0.757109	0.867271	0.899136	236216	316299	322004	513532	471249	392796	355530	317286	346546	Phospho [S29(99.3)
High	[R].TGSSPQHSSSVAAAAAAVAAADGAAPPPSPTNR.[R]	1xPhospho [T/S]	1	19	sca013.g106150.t1	sca013.g106150.t1 [159-191]	UNKNOWN	0	0		100		1e-17		2.62278e-17	644458	719453	306355							Phospho [T/S]
High	[R].ATFASSASGDAGFPGGDGGAPEPAGPPDAATYDRPASGAK.[Q]	1xPhospho [S8(98.2)]	1	39	sca013.g106150.t1	sca013.g106150.t1 [39-78]	UNKNOWN	0	0	0.529	0.869	0.155889	0.88077	0.466369	0.956225	972950	1.17679e+06	1.25591e+06	1.6383e+06	1.35381e+06	871336	539309	716332	787907	Phospho [S8(98.2)]
High	[R].LSQLALSR.[A]	1xPhospho [S7(100)]	1	9	sca013.g106150.t1	sca013.g106150.t1 [145-152]	UNKNOWN	0	0	0.85	0.331	0.837789	0.27222	0.980073	0.480703	413654	553173	818893	1.91157e+06	1.673e+06	1.91579e+06	1.62469e+06	1.86096e+06	1.47379e+06	Phospho [S7(100)]
High	[R].RPVSPLTPISDGGDAEGLPSSR.[S]	1xPhospho [S4(100)]	1	24	sca013.g106150.t1	sca013.g106150.t1 [300-321]	UNKNOWN	0	0	0.602	0.861	0.313819	0.977967	0.713492	0.992004	640177	796913	862273	1.07001e+06	131872	1.00103e+06	644334	706879	489392	Phospho [S4(100)]
High	[R].SDGDVPASSGAGASGR.[L]	1xPhospho [S1(100)]	1	2	sca013.g106150.t1	sca013.g106150.t1 [322-337]	UNKNOWN	0	0	0.838	0.01	0.818859	1e-17	0.979055	2.62278e-17				775895	778641	854408	695531	521649	715827	Phospho [S1(100)]
High	[R].SIAGVAATPALAGAVPATGSR.[A]	2xPhospho [T8(100); T18(99.5)]	1	16	sca013.g106200.t2	sca013.g106200.t2 [426-446]	PREDICTED: CELL DIVISION CYCLE 5-LIKE /// CELL DIVISION C /// CELL DIVISION CYCLE 5-LIKE-LIKE ISOFORM X1	0	0	1.668	0.458	0.0937383	0.484373	0.320166	0.710413	412290	500514	411913	848033	1.0929e+06	1.52404e+06	1.58436e+06	1.82306e+06	2.16768e+06	Phospho [T8(100)
High	[R].AIAGISATPLLTGATPGR.[G]	2xPhospho [T8(100); T15(100)]	1	19	sca013.g106200.t2	sca013.g106200.t2 [447-464]	PREDICTED: CELL DIVISION CYCLE 5-LIKE /// CELL DIVISION C /// CELL DIVISION CYCLE 5-LIKE-LIKE ISOFORM X1	0	0	1.331	0.853	0.34196	0.805905	0.743632	0.923677	1.83818e+06	1.82688e+06	1.96908e+06	1.946e+06	2.1419e+06	2.65395e+06	2.58928e+06	5.83838e+06	2.62874e+06	Phospho [T8(100)
High	[R].TAPSATPNPLAAAAAAVGATPGR.[S]	2xPhospho [T6(100); T20(100)]	1	51	sca013.g106200.t2	sca013.g106200.t2 [403-425]	PREDICTED: CELL DIVISION CYCLE 5-LIKE /// CELL DIVISION C /// CELL DIVISION CYCLE 5-LIKE-LIKE ISOFORM X1	0	0	1.156	0.648	0.468462	0.659008	0.844866	0.838615	627008	867840	1.01593e+06	968210	2.46135e+06	1.47938e+06	1.4596e+06	1.51804e+06	1.71054e+06	Phospho [T6(100)
High	[R].GGGAGLPSATPTPMRDALGLNDPDSLAGAASK.[R]	2xPhospho [T10(100); T12(100)]	1	11	sca013.g106200.t2	sca013.g106200.t2 [465-496]	PREDICTED: CELL DIVISION CYCLE 5-LIKE /// CELL DIVISION C /// CELL DIVISION CYCLE 5-LIKE-LIKE ISOFORM X1	1	0	1.41	0.815	0.38601	0.979946	0.782717	0.99284	27099.5	238872	224741	301784	268685	275762	257359	378894	679755	Phospho [T10(100)
High	[R].TAPSATPNPLAAAAAAVGATPGR.[S]	1xPhospho [T20(100)]	1	24	sca013.g106200.t2	sca013.g106200.t2 [403-425]	PREDICTED: CELL DIVISION CYCLE 5-LIKE /// CELL DIVISION C /// CELL DIVISION CYCLE 5-LIKE-LIKE ISOFORM X1	0	0	2.187	1.001	0.017287	0.998016	0.0814974	0.999761	1.19283e+06	1.2398e+06	1.08814e+06	1.10507e+06	1.2382e+06	4.08458e+06	2.54909e+06	2.70852e+06	2.0152e+06	Phospho [T20(100)]
High	[R].AIAGISATPLLTGATPGR.[G]	1xPhospho [T15(100)]	1	15	sca013.g106200.t2	sca013.g106200.t2 [447-464]	PREDICTED: CELL DIVISION CYCLE 5-LIKE /// CELL DIVISION C /// CELL DIVISION CYCLE 5-LIKE-LIKE ISOFORM X1	0	0	1.069	0.489	0.677618	0.540083	0.943263	0.755371	777546	568051	459802	1.01523e+06	1.16095e+06	1.47053e+06	1.41495e+06	1.22698e+06	1.57133e+06	Phospho [T15(100)]
High	[R].SIAGVAATPALAGAVPATGSR.[A]	1xPhospho [T/S]	1	11	sca013.g106200.t2	sca013.g106200.t2 [426-446]	PREDICTED: CELL DIVISION CYCLE 5-LIKE /// CELL DIVISION C /// CELL DIVISION CYCLE 5-LIKE-LIKE ISOFORM X1	0	0	1.226	0.18	0.433296	0.114428	0.820028	0.235662	96870.3	340625	342747	1.30157e+06	1.46326e+06	1.90136e+06	2.01427e+06	1.7945e+06	2.2303e+06	Phospho [T/S]
High	[K].EATGASEDDISAMLAECNYDVNEATSR.[L]	1xCarbamidomethyl [C17]; 1xPhospho [T3(100)]	1	21	sca013.g106250.t1	sca013.g106250.t1 [26-52]	UNKNOWN	0	0	0.734	0.694	0.606014	0.799544	0.921546	0.921163	366213	441409	594647	707408	636352	446137	225753	467313	498975	Phospho [T3(100)]
High	[K].AAAAAPSSPAAQR.[K]	1xPhospho [S8(100)]	1	11	sca013.g106900.t1	sca013.g106900.t1 [1381-1393]	PREDICTED: ANKYRIN 2,3/UNC44 /// ANKYRIN REPEAT /// SERINE/THREONINE-PROTEIN PHOSPHATASE 6 REGULATORY ANKYRIN REPEAT SUBUNIT A-LIKE	0	0	1.173	0.365	0.526885	0.272079	0.88229	0.48054	723268	190016	1.55117e+06	1.89559e+06	2.61652e+06	4.24636e+06	3.60618e+06	3.00629e+06	4.98179e+06	Phospho [S8(100)]
High	[K].QPAPAAAPAAVPRSPVK.[A]	1xPhospho [S14(100)]	1	15	sca013.g106900.t1	sca013.g106900.t1 [1423-1439]	PREDICTED: ANKYRIN 2,3/UNC44 /// ANKYRIN REPEAT /// SERINE/THREONINE-PROTEIN PHOSPHATASE 6 REGULATORY ANKYRIN REPEAT SUBUNIT A-LIKE	1	0	1.566	0.497	0.158939	0.471159	0.471909	0.699295	681687	923657	978721	1.37152e+06	1.63468e+06	2.37083e+06	3.19811e+06	2.5601e+06	3.50385e+06	Phospho [S14(100)]
High	[R].SPVVGAATGR.[A]	1xPhospho [S1(100)]	1	3	sca013.g107450.t1	sca013.g107450.t1 [777-786]	PREDICTED: D-LACTATE DEHYDROGENASE /// LACTATE DEHYDROGENASE-LIKE OXIDOREDUCTASE /// 2-HYDROXYACID DEHYDROGENASE	0	0	1.561	0.416	0.166056	0.401296	0.483832	0.631916	349674	283069	359578	532417	681212	1.10886e+06	1.39627e+06	1.06326e+06	1.56431e+06	Phospho [S1(100)]
High	[K].EDGSEEDEEPRPR.[R]	1xPhospho [S4(100)]	1	4	sca013.g107750.t1	sca013.g107750.t1 [407-419]	UNKNOWN	0	0	0.01	11.314	1e-17	0.00370172	7.17173e-17	0.00934532	1.26934e+06	853470	756261	226399	73807.9	66842.6				Phospho [S4(100)]
High	[R].ELSSSPHSPAGCK.[R]	1xCarbamidomethyl [C12]; 2xPhospho [S5(99.6); S8(100)]	1	22	sca013.g108150.t1	sca013.g108150.t1 [10-22]	UNKNOWN	0	0	0.202	0.16	2.65324e-06	0.0821298	1.80276e-05	0.176545	611876	1.6895e+06	6.98324e+06	1.03441e+07	1.05404e+07	9.20657e+06	4.91221e+06	2.12568e+06	1.16594e+06	Phospho [S5(99.6)
High	[R].ELSSSPHSPAGCK.[R]	1xCarbamidomethyl [C12]; 1xPhospho [S8(100)]	1	15	sca013.g108150.t1	sca013.g108150.t1 [10-22]	UNKNOWN	0	0	0.49	0.01	0.0832186	1e-17	0.294468	2.62278e-17				5.14567e+06	3.52442e+06	1.81204e+06	959059	1.72791e+06	1.45413e+06	Phospho [S8(100)]
High	[R].VESSSDLR.[K]	1xPhospho [S3(99.5)]	1	2	sca013.g108160.t1	sca013.g108160.t1 [126-133]	UNKNOWN	0	0	2.071	0.423	0.0337978	0.371103	0.144207	0.600069	1.19067e+06	657319	1.73484e+06	5.45562e+06	1.55336e+06	1.11904e+06	2.42518e+06	4.89876e+06	2.31697e+06	Phospho [S3(99.5)]
High	[K].EDSQSEIPAN.[-]	1xPhospho [S3(99.4)]	1	6	sca013.g108160.t1	sca013.g108160.t1 [135-144]	UNKNOWN	0	0	0.21	0.174	3.54406e-06	0.0828862	2.40409e-05	0.177911	573977	978344	2.98221e+06	6.10959e+06	5.63126e+06	4.36558e+06	2.01137e+06	1.18529e+06	314543	Phospho [S3(99.4)]
High	[K].AWAAEGSPR.[S]	1xPhospho [S7(100)]	1	1	sca013.g109450.t2	sca013.g109450.t2 [8-16]	UNKNOWN	0	0	2.7	0.463	0.0176609	0.455974	0.0830707	0.684425	74665.5	91863.9	130303	115250	198443	307563	470740	326674	830361	Phospho [S7(100)]
High	[R].TSSSSQQQPLQAEQQQGEQGR.[Q]	1xPhospho [T/S]	1	58	sca013.g109800.t3	sca013.g109800.t3 [1093-1113]	PREDICTED: G-ACTIVATED INWARD RECTIFIER POTASSIUM CHANNEL 4 /// ATP-SENSITIVE INWARD RECTIFIER POTASSIUM CHANNEL 12-LIKE /// E SET DOMAIN-CONTAINING	0	0	0.631	0.36	0.277487	0.261557	0.667018	0.465863	822195	261636	2.10679e+06	2.2824e+06	2.52652e+06	2.53898e+06	1.96405e+06	1.59465e+06	1.28539e+06	Phospho [T/S]
High	[K].NLFAPGSPEK.[E]	1xPhospho [S7(100)]	1	5	sca013.g109800.t3	sca013.g109800.t3 [1169-1178]	PREDICTED: G-ACTIVATED INWARD RECTIFIER POTASSIUM CHANNEL 4 /// ATP-SENSITIVE INWARD RECTIFIER POTASSIUM CHANNEL 12-LIKE /// E SET DOMAIN-CONTAINING	0	0	1.32	8.09	0.463481	0.0394763	0.841504	0.0910408	3.63467e+06	1.71272e+06	193957	156787	211721	287252	284176	279440	326353	Phospho [S7(100)]
High	[R].RPSLTDIK.[A]	1xPhospho [S3(100)]	1	9	sca013.g109800.t3	sca013.g109800.t3 [913-920]	PREDICTED: G-ACTIVATED INWARD RECTIFIER POTASSIUM CHANNEL 4 /// ATP-SENSITIVE INWARD RECTIFIER POTASSIUM CHANNEL 12-LIKE /// E SET DOMAIN-CONTAINING	0	0	0.774	1.029	0.561631	0.953156	0.899164	0.981551	2.66728e+06	2.89923e+06	2.11401e+06	3.79081e+06	2.81736e+06	2.04965e+06	2.50426e+06	2.20847e+06	1.5857e+06	Phospho [S3(100)]
High	[R].ATSSWAIHEQEPESDEEK.[E]	1xPhospho [S14(100)]	1	15	sca013.g109800.t3	sca013.g109800.t3 [1130-1147]	PREDICTED: G-ACTIVATED INWARD RECTIFIER POTASSIUM CHANNEL 4 /// ATP-SENSITIVE INWARD RECTIFIER POTASSIUM CHANNEL 12-LIKE /// E SET DOMAIN-CONTAINING	0	0	0.357	0.424	0.0098351	0.361355	0.0496196	0.588985	3.33961e+06	927629	1.07846e+06	3.276e+06	2.37599e+06	2.54245e+06	1.17106e+06	1.73847e+06	264538	Phospho [S14(100)]
High	[R].SPLPTNFSQQLSAAR.[R]	1xPhospho [S12(100)]	1	2	sca013.g109800.t3	sca013.g109800.t3 [748-762]	PREDICTED: G-ACTIVATED INWARD RECTIFIER POTASSIUM CHANNEL 4 /// ATP-SENSITIVE INWARD RECTIFIER POTASSIUM CHANNEL 12-LIKE /// E SET DOMAIN-CONTAINING	0	0		100		1e-17		2.62278e-17	356438	424107	549692							Phospho [S12(100)]
High	[R].QQQQQGVAADQAGRGSPSAAVVQQDQQPDPDDPEEACK.[L]	1xCarbamidomethyl [C37]; 1xPhospho [S16(99.4)]	1	7	sca013.g110500.t2	sca013.g110500.t2 [1849-1886]	UNKNOWN	1	0	0.821	2.31	0.868441	0.326531	0.986113	0.547739	434422	249199	695013	162355	328886	300809	136341	269904	176452	Phospho [S16(99.4)]
High	[R].QQQQQGVAADQAGRGSPSAAVVQQDQQPDPDDPEEACK.[L]	1xCarbamidomethyl [C37]; 1xDeamidated [Q]; 1xPhospho [S16(98.9)]	1	23	sca013.g110500.t2	sca013.g110500.t2 [1849-1886]	UNKNOWN	1	0	0.649	0.01	0.53854	1e-17	0.888954	2.62278e-17				396923	104829	309654	243682	310306	201083	Phospho [S16(98.9)]
High	[R].GSPSAAVVQQDQQPDPDDPEEACK.[L]	1xCarbamidomethyl [C23]; 1xPhospho [S2(99.5)]	1	12	sca013.g110500.t2	sca013.g110500.t2 [1863-1886]	UNKNOWN	0	0	0.64	1.704	0.490767	0.458012	0.861835	0.686287	553629	630174	633983	483768	369811	355186	283949	379381	227461	Phospho [S2(99.5)]
High	[K].RPAPAESAAAGSSLGAK.[R]	1xPhospho [S12(100)]	1	3	sca013.g111700.t1	sca013.g111700.t1 [800-816]	UNKNOWN	0	0		100		1e-17		2.62278e-17	279869	163489	347429							Phospho [S12(100)]
High	[K].TPTNSKPSDNQLPR.[Y]	1xDeamidated [Q/N]; 1xPhospho [S8(100)]	1	2	sca013.g112100.t2	sca013.g112100.t2 [64-77]	UNKNOWN	0	0		100		1e-17		2.62278e-17	920696	953028	550085							Phospho [S8(100)]
High	[K].DGAALSADTLGSADSEPHPAVR.[A]	3xPhospho [S6(100); T9(100); S12(100)]	1	25	sca013.g112200.t1	sca013.g112200.t1 [162-183]	UNKNOWN	0	0	1.258	0.501	0.356996	0.449366	0.757116	0.678419	1.81744e+06	2.36862e+06	2.06332e+06	3.6301e+06	3.47398e+06	4.20738e+06	4.5677e+06	4.50729e+06	4.97843e+06	Phospho [S6(100)
High	[K].DGAALSADTLGSADSEPHPAVR.[A]	2xPhospho [T9(100); S12(100)]	1	30	sca013.g112200.t1	sca013.g112200.t1 [162-183]	UNKNOWN	0	0	0.899	0.888	0.85675	0.83854	0.9841	0.938456	2.69114e+06	2.6705e+06	2.05317e+06	3.03093e+06	2.61308e+06	2.55754e+06	2.72331e+06	2.22809e+06	2.7374e+06	Phospho [T9(100)
High	[K].DGAALSADTLGSADSEPHPAVR.[A]	1xPhospho [S12(99.6)]	1	24	sca013.g112200.t1	sca013.g112200.t1 [162-183]	UNKNOWN	0	0	0.458	1.162	0.0569476	0.948694	0.220562	0.979453	3.04252e+06	2.8435e+06	3.81638e+06	2.84387e+06	2.44695e+06	1.74486e+06	1.13933e+06	1.12074e+06	1.18483e+06	Phospho [S12(99.6)]
High	[K].AKPADSEEDLGDLSEDYSPSVGDEGSGSDYELEDSEEDEDVKPK.[K]	3xPhospho [S6(100); S35(100); S/Y]	1	64	sca013.g113050.t2	sca013.g113050.t2 [7-50]	PREDICTED: BIFUNCTIONAL POLYNUCLEOTIDE PHOSPHATASE/KINASE /// DNA 3&APOS;PHOSPHATASE /// .5-LIKE	0	0	2.284	1.564	0.0109527	0.708052	0.0545592	0.868586	1.55389e+06	533155	1.49741e+06	993320	851601	249858	1.12701e+06	1.94484e+06	1.65305e+06	Phospho [S6(100)
High	[K].AKPADSEEDLGDLSEDYSPSVGDEGSGSDYELEDSEEDEDVKPK.[K]	2xPhospho [S20(100); S/Y]	1	62	sca013.g113050.t2	sca013.g113050.t2 [7-50]	PREDICTED: BIFUNCTIONAL POLYNUCLEOTIDE PHOSPHATASE/KINASE /// DNA 3&APOS;PHOSPHATASE /// .5-LIKE	0	0	0.909	0.85	0.910226	0.973056	0.991724	0.989681	751078	817227	1.12998e+06	883859	1.20323e+06	795431	120090	1.65775e+06	723403	Phospho [S20(100)
High	[K].LAPSTDSTGLNTELATVFR.[K]	1xPhospho [S4(99.5)]	1	4	sca013.g113050.t2	sca013.g113050.t2 [310-328]	PREDICTED: BIFUNCTIONAL POLYNUCLEOTIDE PHOSPHATASE/KINASE /// DNA 3&APOS;PHOSPHATASE /// .5-LIKE	0	0	0.649	0.01	0.534458	1e-17	0.887437	2.62278e-17				240061	264162	271934	366597	171404	163374	Phospho [S4(99.5)]
High	[K].AKPADSEEDLGDLSEDYSPSVGDEGSGSDYELEDSEEDEDVKPK.[K]	1xPhospho [S26(99.5)]	1	32	sca013.g113050.t2	sca013.g113050.t2 [7-50]	PREDICTED: BIFUNCTIONAL POLYNUCLEOTIDE PHOSPHATASE/KINASE /// DNA 3&APOS;PHOSPHATASE /// .5-LIKE	0	0	1.255	0.01	0.487913	1e-17	0.859516	2.62278e-17				596498	713705	616298	748340	858168	1.00554e+06	Phospho [S26(99.5)]
High	[R].ASSAPVLDEPERPPSPVK.[Q]	2xPhospho [S2(100); S15(100)]	1	31	sca013.g113250.t2	sca013.g113250.t2 [398-415]	PREDICTED: PHOSPHATIDYLINOSITOL:CERAMIDE INOSITOLPHOSPHOTRANSFERASE-LIKE /// PHOSPHATIDYLINOSITOL:CERAMIDE INOSITOLPHOSPHOTRANSFERASE-LIKE ISOFORM X1 /// PHOSPHATIDYLINOSITOL:CERAMIDE INOSITOLPHOSPHOTRANSFERASE	0	0	0.996	0.841	0.893913	0.799561	0.99013	0.921163	1521481	1.46633e+06	2.20403e+06	1.80851e+06	2.17857e+06	2.53367e+06	2.41904e+06	2.16906e+06	2.38035e+06	Phospho [S2(100)
High	[R].SIVPLGPSLPMAAVPSHSR.[G]	1xPhospho [S18(99.6)]	1	18	sca013.g113250.t2	sca013.g113250.t2 [302-320]	PREDICTED: PHOSPHATIDYLINOSITOL:CERAMIDE INOSITOLPHOSPHOTRANSFERASE-LIKE /// PHOSPHATIDYLINOSITOL:CERAMIDE INOSITOLPHOSPHOTRANSFERASE-LIKE ISOFORM X1 /// PHOSPHATIDYLINOSITOL:CERAMIDE INOSITOLPHOSPHOTRANSFERASE	0	0	1.206	1.924	0.546465	0.408906	0.89195	0.640004	408173	505499	279225	212200	227787	253842	255983	531983	148535	Phospho [S18(99.6)]
High	[R].ASSAPVLDEPERPPSPVK.[Q]	1xPhospho [S15(100)]	1	17	sca013.g113250.t2	sca013.g113250.t2 [398-415]	PREDICTED: PHOSPHATIDYLINOSITOL:CERAMIDE INOSITOLPHOSPHOTRANSFERASE-LIKE /// PHOSPHATIDYLINOSITOL:CERAMIDE INOSITOLPHOSPHOTRANSFERASE-LIKE ISOFORM X1 /// PHOSPHATIDYLINOSITOL:CERAMIDE INOSITOLPHOSPHOTRANSFERASE	0	0	0.967	1.322	0.855347	0.810134	0.9841	0.924942	2.17294e+06	1.93057e+06	2.07992e+06	1.3554e+06	1.74952e+06	1.57322e+06	1.52883e+06	1.68994e+06	1.52169e+06	Phospho [S15(100)]
High	[R].SIVPLGPSLPMAAVPSHSR.[G]	1xOxidation [M11]; 1xPhospho [S18(99.4)]	1	1	sca013.g113250.t2	sca013.g113250.t2 [302-320]	PREDICTED: PHOSPHATIDYLINOSITOL:CERAMIDE INOSITOLPHOSPHOTRANSFERASE-LIKE /// PHOSPHATIDYLINOSITOL:CERAMIDE INOSITOLPHOSPHOTRANSFERASE-LIKE ISOFORM X1 /// PHOSPHATIDYLINOSITOL:CERAMIDE INOSITOLPHOSPHOTRANSFERASE	0	0		100		1e-17		2.62278e-17	500525	391627	62220.5							Phospho [S18(99.4)]
High	[R].GGSLADAALAAAAVNGSHYADK.[Y]	1xDeamidated [N15]; 1xPhospho [S3(100)]	1	2	sca013.g113250.t2	sca013.g113250.t2 [321-342]	PREDICTED: PHOSPHATIDYLINOSITOL:CERAMIDE INOSITOLPHOSPHOTRANSFERASE-LIKE /// PHOSPHATIDYLINOSITOL:CERAMIDE INOSITOLPHOSPHOTRANSFERASE-LIKE ISOFORM X1 /// PHOSPHATIDYLINOSITOL:CERAMIDE INOSITOLPHOSPHOTRANSFERASE	0	0		100		1e-17		2.62278e-17	201811	172728	346505							Phospho [S3(100)]
High	[K].AGTPPKPSAGGQQGAK.[A]	1xPhospho [T3(100)]	1	8	sca013.g114400.t3	sca013.g114400.t3 [17-32]	PREDICTED: SERINE/THREONINE 2A 57 KDA REGULATORY SUBUNIT B&APOS; THETA ISOFORM-LIKE /// SERINE/THREONINE 2A 59 KDA REGULATORY SUBUNIT B&APOS; ETA ISOFORM /// SERINE/THREONINE 2A 5	0	1	1.371	0.01	0.389705	1e-17	0.785656	2.62278e-17				1.03018e+06	643626	589735	1.0601e+06	1.52331e+06	808684	Phospho [T3(100)]
High	[R].LQDALFVGSPAMASPGPSAHAR.[R]	2xPhospho [S9(100); S14(100)]	1	2	sca013.g114850.t1	sca013.g114850.t1 [1069-1090]	UNKNOWN	0	0	100		1e-17		7.17173e-17								289321	394430	355901	Phospho [S9(100)
High	[R].AASPQAISGHR.[H]	1xPhospho [S3(100)]	1	2	sca013.g114850.t1	sca013.g114850.t1 [1092-1102]	UNKNOWN	0	0	2.041	0.01	0.0914836	1e-17	0.315725	2.62278e-17				137299	186990	198066	216889	1.71665e+06	404287	Phospho [S3(100)]
High	[R].DVSDPALLAQLSGAAATSLGSPGGGSEGSVGSAAQR.[G]	1xPhospho [S21(100)]	1	3	sca013.g114850.t1	sca013.g114850.t1 [1198-1233]	UNKNOWN	0	0	1.945	0.692	0.163319	0.774755	0.479803	0.909206	64042.5	100459	117734	160409	125916	170237	322994	244870	121664	Phospho [S21(100)]
High	[R].EGGQLGAGGEADDDADSIHLLSSSLSCLDDDAGDGR.[G]	1xCarbamidomethyl [C27]; 1xPhospho [S24(99.4)]	1	8	sca013.g114850.t1	sca013.g114850.t1 [1112-1147]	UNKNOWN	0	0	0.757	0.01	0.730947	1e-17	0.959876	2.62278e-17				318115	204409	347938	240881	339919	222300	Phospho [S24(99.4)]
High	[K].IGEVHEGTATMDWMEQEQER.[G]	2xPhospho [T8(100); T10(100)]	1	7	sca013.g115200.t1	sca013.g115200.t1 [116-135]	PREDICTED: ELONGATION FACTOR G /// ELONGATION FACTOR G, CHLOROPLASTIC-LIKE /// ELONGATION FACTOR G-2, CHLOROPLASTIC	0	0	1.277	0.172	0.459306	0.0911343	0.837224	0.193085	57475.7	110608	116027	330944	642540	822232	782808	820583	879673	Phospho [T8(100)
High	[K].IGEVHEGTATMDWMEQEQER.[G]	2xOxidation [M11; M14]; 1xPhospho [T10(100)]	1	60	sca013.g115200.t1	sca013.g115200.t1 [116-135]	PREDICTED: ELONGATION FACTOR G /// ELONGATION FACTOR G, CHLOROPLASTIC-LIKE /// ELONGATION FACTOR G-2, CHLOROPLASTIC	0	0	1.282	0.336	0.384095	0.2412	0.782257	0.437689	623533	996245	1.99329e+06	2.14467e+06	2.96069e+06	3.02574e+06	3.18597e+06	3.79695e+06	3.40756e+06	Phospho [T10(100)]
High	[K].IGEVHEGTATMDWMEQEQER.[G]	1xPhospho [T10(100)]	1	94	sca013.g115200.t1	sca013.g115200.t1 [116-135]	PREDICTED: ELONGATION FACTOR G /// ELONGATION FACTOR G, CHLOROPLASTIC-LIKE /// ELONGATION FACTOR G-2, CHLOROPLASTIC	0	0	2.702	0.761	0.00115861	0.769452	0.00686921	0.905981	1.42184e+06	1.27157e+06	1.80833e+06	1.86926e+06	1.71914e+06	636680	3.46191e+06	4.6443e+06	4.31449e+06	Phospho [T10(100)]
High	[K].IGEVHEGTATMDWMEQEQER.[G]	1xOxidation [M]; 1xPhospho [T10(100)]	1	32	sca013.g115200.t1	sca013.g115200.t1 [116-135]	PREDICTED: ELONGATION FACTOR G /// ELONGATION FACTOR G, CHLOROPLASTIC-LIKE /// ELONGATION FACTOR G-2, CHLOROPLASTIC	0	0	1.811	0.325	0.0523648	0.240476	0.206389	0.436605	510672	459284	1.38135e+06	1.57337e+06	2.0117e+06	3.29134e+06	2.84978e+06	3.93649e+06	3.15189e+06	Phospho [T10(100)]
High	[K].ALQPSSPPAAAAVASI.[-]	1xPhospho [S5(99.5)]	1	19	sca015.g100700.t2	sca015.g100700.t2 [868-883]	PREDICTED: SERINE/THREONINE-PROTEIN PHOSPHATASE 6 REGULATORY SUBUNIT 3-LIKE ISOFORM X1 /// SERINE/THREONINE-PROTEIN PHOSPHATASE 6 REGULATORY SUBUNIT 3-LIKE /// SERINE/THREONINE-PROTEIN PHOSPHATASE 6 REGULATORY SUBUNIT 3	0	0	1.428	0.415	0.245619	0.31823	0.619593	0.538454	1.68952e+06	1.53255e+06	1.21457e+06	3.14952e+06	3.69363e+06	5.31605e+06	6.09952e+06	5.27295e+06	7.3513e+06	Phospho [S5(99.5)]
High	[R].VSGLNTASPVDSILDK.[E]	1xPhospho [S2(100)]	1	3	sca015.g100700.t2	sca015.g100700.t2 [5-20]	PREDICTED: SERINE/THREONINE-PROTEIN PHOSPHATASE 6 REGULATORY SUBUNIT 3-LIKE ISOFORM X1 /// SERINE/THREONINE-PROTEIN PHOSPHATASE 6 REGULATORY SUBUNIT 3-LIKE /// SERINE/THREONINE-PROTEIN PHOSPHATASE 6 REGULATORY SUBUNIT 3	0	0	0.929	1.235	0.959581	0.648605	0.994556	0.833829	457073	319559	268142	370012	227261	250476	296628	352414	232739	Phospho [S2(100)]
High	[R].EPPALALPVSPRSPAPAGGGPAPIAGSFFHASPSVAAR.[A]	2xPhospho [S10(100); S13(100)]	1	2	sca015.g100750.t1	sca015.g100750.t1 [327-364]	PREDICTED: WD REPEAT-CONTAINING-LIKE /// WD REPEAT-CONTAINING-LIKE ISOFORM X1 /// TRANSDUCIN/WD40 REPEAT	1	0	2.002	0.01	0.163154	1e-17	0.479803	2.62278e-17				119441	45872.3	195890	239169	226175	291162	Phospho [S10(100)
High	[R].EPPALALPVSPR.[S]	1xPhospho [S10(100)]	1	16	sca015.g100750.t1	sca015.g100750.t1 [327-338]	PREDICTED: WD REPEAT-CONTAINING-LIKE /// WD REPEAT-CONTAINING-LIKE ISOFORM X1 /// TRANSDUCIN/WD40 REPEAT	0	0	1.209	0.507	0.492654	0.473977	0.86276	0.701249	316289	1.11905e+06	1.208e+06	1.51187e+06	1.7664e+06	2.38093e+06	2.25268e+06	1.94749e+06	2.87758e+06	Phospho [S10(100)]
High	[R].VGGDSTGPGTPVLR.[S]	3xPhospho [S5(100); T6(100); T10(100)]	1	7	sca015.g101000.t4	sca015.g101000.t4 [1906-1919]	UNKNOWN	0	0	1.311	0.253	0.323362	0.185354	0.725022	0.354492	207715	421844	431233	1.15515e+06	1.10781e+06	1.70459e+06	1.51396e+06	1.69332e+06	1.27993e+06	Phospho [S5(100)
High	[R].VGGDSTGPGTPVLR.[S]	2xPhospho [S5(100); T10(100)]	1	21	sca015.g101000.t4	sca015.g101000.t4 [1906-1919]	UNKNOWN	0	0	1.154	0.375	0.53829	0.307508	0.888954	0.525396	897045	941912	1.54256e+06	2.39056e+06	2.77872e+06	3.45554e+06	3.79378e+06	3.20738e+06	3.16965e+06	Phospho [S5(100)
High	[R].QSSSRIDAEYLR.[E]	2xPhospho [S3(99); S4(100)]	1	22	sca015.g101000.t4	sca015.g101000.t4 [1944-1955]	UNKNOWN	1	0	0.704	1.783	0.476086	0.533889	0.849354	0.750806	2453134	1.56402e+06	1.94432e+06	1.376e+06	1.21305e+06	1.05011e+06	916140	854418	814493	Phospho [S3(99)
High	[R].LAQPDDFGAGDSPAGSPNK.[L]	2xPhospho [S12(100); S16(100)]	1	19	sca015.g101000.t4	sca015.g101000.t4 [1638-1656]	UNKNOWN	0	1	0.871	0.619	0.791061	0.609202	0.973973	0.806467	5.50845e+06	6.46742e+06	5.70258e+06	8.89946e+06	8.54465e+06	9.46247e+06	8.24674e+06	7.44582e+06	6.71081e+06	Phospho [S12(100)
High	[R].LGPVAEESGGSFTQGHPPDAGHLGPEAGGSIDSGAQQGGGQAVR.[R]	2xDeamidated [Q14; Q36]; 1xPhospho [S11(100)]	1	13	sca015.g101000.t4	sca015.g101000.t4 [1795-1838]	UNKNOWN	0	0	100		1e-17		7.17173e-17								2.00416e+06	131770	4.86119e+06	Phospho [S11(100)]
High	[R].VGGDSTGPGTPVLR.[S]	1xPhospho [S5(100)]	1	7	sca015.g101000.t4	sca015.g101000.t4 [1906-1919]	UNKNOWN	0	0	1.086	0.92	0.68708	0.943617	0.945593	0.977731	867066	861639	1.16986e+06	942384	1.00361e+06	1.15447e+06	1.02325e+06	1.36957e+06	802613	Phospho [S5(100)]
High	[K].MGIGDEAHAAAVEYEPPPTVTQLGPADAALSGGR.[L]	1xPhospho [S31(100)]	1	3	sca015.g101000.t4	sca015.g101000.t4 [1761-1794]	UNKNOWN	0	0		100		1e-17		2.62278e-17	291993	40019.1	147007							Phospho [S31(100)]
High	[R].GAAASTGAAGEPPRPTSAASER.[A]	1xPhospho [S20(98.6)]	1	26	sca015.g101000.t4	sca015.g101000.t4 [1460-1481]	UNKNOWN	0	0	0.734	2.665	0.680812	0.217948	0.943936	0.403009	746880	793017	916385	280205	450173	64619.2	205616	67223.5	87661.1	Phospho [S20(98.6)]
High	[R].LGPVAEESGGSFTQGHPPDAGHLGPEAGGSIDSGAQQGGGQAVR.[R]	1xPhospho [S/T]	1	53	sca015.g101000.t4	sca015.g101000.t4 [1795-1838]	UNKNOWN	0	0	0.906	2.723	0.932967	0.466482	0.99336	0.69484	4960649	5.23837e+06	3.47221e+06	1.82192e+06	805917	3.1506e+06	1.65032e+06	2.08655e+06	1.62351e+06	Phospho [S/T]
High	[K].MGIGDEAHAAAVEYEPPPTVTQLGPADAALSGGR.[L]	1xDeamidated [Q22]; 1xPhospho [S31(100)]	1	2	sca015.g101000.t4	sca015.g101000.t4 [1761-1794]	UNKNOWN	0	0		100		1e-17		2.62278e-17	86870	155758	47683.6							Phospho [S31(100)]
High	[R].LGPVAEESGGSFTQGHPPDAGHLGPEAGGSIDSGAQQGGGQAVR.[R]	1xDeamidated [Q]; 1xPhospho [S11(99.3)]	1	52	sca015.g101000.t4	sca015.g101000.t4 [1795-1838]	UNKNOWN	0	0	0.378	0.235	0.0156461	0.1141	0.0747849	0.23508	570479	1.01455e+06	1.69304e+06	2.6372e+06	4.32073e+06	1.72217e+06	2.08447e+06	1.63428e+06	306992	Phospho [S11(99.3)]
High	[R].QTPPVEPVGAVTAAAAAAAGAGAVGAAAEQQSSPPRPAQ.[-]	1xPhospho [S33(99.3)]	1	64	sca015.g101450.t3	sca015.g101450.t3 [421-459]	PREDICTED: PROBABLE TREHALOSE-PHOSPHATE PHOSPHATASE 6 /// TREHALOSE-6-PHOSPHATE PHOSPHATASE FAMILY /// PROBABLE TREHALOSE-PHOSPHATE PHOSPHATASE 1-LIKE ISOFORM X3	0	0	1.044	2.38	0.748993	0.409843	0.966062	0.641151	3.44891e+06	3.94872e+06	3.0698e+06	1.44889e+06	1.29399e+06	1.36313e+06	1.05691e+06	1.35061e+06	1.59529e+06	Phospho [S33(99.3)]
High	[R].VSFEPLSMLDQQNGLTR.[D]	1xPhospho [S2(100)]	1	7	sca015.g101450.t3	sca015.g101450.t3 [16-32]	PREDICTED: PROBABLE TREHALOSE-PHOSPHATE PHOSPHATASE 6 /// TREHALOSE-6-PHOSPHATE PHOSPHATASE FAMILY /// PROBABLE TREHALOSE-PHOSPHATE PHOSPHATASE 1-LIKE ISOFORM X3	0	0		100		1e-17		2.62278e-17	202995	207976	260754							Phospho [S2(100)]
High	[R].VSFEPLSMLDQQNGLTR.[D]	1xDeamidated [N13]; 1xOxidation [M8]; 1xPhospho [S2(100)]	1	10	sca015.g101450.t3	sca015.g101450.t3 [16-32]	PREDICTED: PROBABLE TREHALOSE-PHOSPHATE PHOSPHATASE 6 /// TREHALOSE-6-PHOSPHATE PHOSPHATASE FAMILY /// PROBABLE TREHALOSE-PHOSPHATE PHOSPHATASE 1-LIKE ISOFORM X3	0	0	0.838	0.838	0.857428	0.938841	0.9841	0.975248	389550	362472	313619	465057	262010	423018	389653	476434	322696	Phospho [S2(100)]
High	[R].DGSGVSAQSDSEFEAWREEHPCALHSFDQIAALAANK.[L]	1xCarbamidomethyl [C22]; 3xPhospho [S3(100); S6(100); S]	1	4	sca015.g101450.t3	sca015.g101450.t3 [33-69]	PREDICTED: PROBABLE TREHALOSE-PHOSPHATE PHOSPHATASE 6 /// TREHALOSE-6-PHOSPHATE PHOSPHATASE FAMILY /// PROBABLE TREHALOSE-PHOSPHATE PHOSPHATASE 1-LIKE ISOFORM X3	1	0	100	100	1e-17	1e-17	7.17173e-17	2.62278e-17	900436	365582	447110				76427.5	40286.6	42860.4	Phospho [S3(100)
High	[R].DGSGVSAQSDSEFEAWREEHPCALHSFDQIAALAANK.[L]	1xCarbamidomethyl [C22]; 2xPhospho [S3(100); S]	1	3	sca015.g101450.t3	sca015.g101450.t3 [33-69]	PREDICTED: PROBABLE TREHALOSE-PHOSPHATE PHOSPHATASE 6 /// TREHALOSE-6-PHOSPHATE PHOSPHATASE FAMILY /// PROBABLE TREHALOSE-PHOSPHATE PHOSPHATASE 1-LIKE ISOFORM X3	1	0		100		1e-17		2.62278e-17	115526	271814	281499							Phospho [S3(100)
High	[R].DGSGVSAQSDSEFEAWREEHPCALHSFDQIAALAANK.[L]	1xCarbamidomethyl [C22]; 1xDeamidated [Q8]; 2xPhospho [S3(100); S9(98.4)]	1	6	sca015.g101450.t3	sca015.g101450.t3 [33-69]	PREDICTED: PROBABLE TREHALOSE-PHOSPHATE PHOSPHATASE 6 /// TREHALOSE-6-PHOSPHATE PHOSPHATASE FAMILY /// PROBABLE TREHALOSE-PHOSPHATE PHOSPHATASE 1-LIKE ISOFORM X3	1	0		100		1e-17		2.62278e-17	196742	146558	196058							Phospho [S3(100)
High	[K].EAAAQEAPSEAAAPAAASESSFAAK.[E]	2xPhospho [S20(99.3); S21(99.3)]	1	27	sca015.g102600.t1	sca015.g102600.t1 [701-725]	PREDICTED: EUKARYOTIC TRANSLATION INITIATION FACTOR 4G /// RECNAME: FULL=EUKARYOTIC TRANSLATION INITIATION FACTOR 4G; SHORT=EIF-4G; SHORT=EIF4G; ALTNAME: FULL=EUKARYOTIC INITIATION FACTOR 4F SUBUNIT P220; SHORT=EIF-4F P220 SUBUNIT /// EUKARYOTIC TRANSLATION INITIATION FACTOR 4G-LIKE ISOFORM X2	0	0	0.917	0.096	0.921208	0.0271312	0.992375	0.0639277	843743	1.20719e+06	5.34537e+06	1.08095e+07	1.25493e+07	1.38854e+07	1.25191e+07	1.13985e+07	1.2732e+07	Phospho [S20(99.3)
High	[K].WGGSVSFK.[D]	1xPhospho [S6(99.5)]	1	28	sca015.g102600.t1	sca015.g102600.t1 [561-568]	PREDICTED: EUKARYOTIC TRANSLATION INITIATION FACTOR 4G /// RECNAME: FULL=EUKARYOTIC TRANSLATION INITIATION FACTOR 4G; SHORT=EIF-4G; SHORT=EIF4G; ALTNAME: FULL=EUKARYOTIC INITIATION FACTOR 4F SUBUNIT P220; SHORT=EIF-4F P220 SUBUNIT /// EUKARYOTIC TRANSLATION INITIATION FACTOR 4G-LIKE ISOFORM X2	0	0	1.221	0.385	0.44512	0.275756	0.827387	0.485455	815839	1.0751e+06	1.29773e+06	2.56414e+06	2.11466e+06	3.36862e+06	3.13002e+06	2.73984e+06	2.88685e+06	Phospho [S6(99.5)]
High	[R].QQSGRDFPR.[G]	1xPhospho [S3(100)]	1	5	sca015.g102600.t1	sca015.g102600.t1 [1277-1285]	PREDICTED: EUKARYOTIC TRANSLATION INITIATION FACTOR 4G /// RECNAME: FULL=EUKARYOTIC TRANSLATION INITIATION FACTOR 4G; SHORT=EIF-4G; SHORT=EIF4G; ALTNAME: FULL=EUKARYOTIC INITIATION FACTOR 4F SUBUNIT P220; SHORT=EIF-4F P220 SUBUNIT /// EUKARYOTIC TRANSLATION INITIATION FACTOR 4G-LIKE ISOFORM X2	1	0	2.121	0.142	0.030221	0.0676392	0.131456	0.148427	63393.2	74640.6	146380	626598	524960	606911	723337	1.86401e+06	1.28744e+06	Phospho [S3(100)]
High	[R].TPSNDFLGPGGGSFRPGGRPGPQR.[G]	1xPhospho [S3(100)]	1	32	sca015.g102600.t1	sca015.g102600.t1 [1313-1336]	PREDICTED: EUKARYOTIC TRANSLATION INITIATION FACTOR 4G /// RECNAME: FULL=EUKARYOTIC TRANSLATION INITIATION FACTOR 4G; SHORT=EIF-4G; SHORT=EIF4G; ALTNAME: FULL=EUKARYOTIC INITIATION FACTOR 4F SUBUNIT P220; SHORT=EIF-4F P220 SUBUNIT /// EUKARYOTIC TRANSLATION INITIATION FACTOR 4G-LIKE ISOFORM X2	0	0	0.472	1.083	0.0652816	0.982793	0.245705	0.994185	3.26442e+06	3.54545e+06	4.10204e+06	3.01454e+06	3.74845e+06	2.75008e+06	1.42258e+06	2.31823e+06	1.13534e+06	Phospho [S3(100)]
High	[R].TGSGRGPPAPPAR.[G]	1xPhospho [S3(100)]	1	83	sca015.g102600.t1	sca015.g102600.t1 [1349-1361]	PREDICTED: EUKARYOTIC TRANSLATION INITIATION FACTOR 4G /// RECNAME: FULL=EUKARYOTIC TRANSLATION INITIATION FACTOR 4G; SHORT=EIF-4G; SHORT=EIF4G; ALTNAME: FULL=EUKARYOTIC INITIATION FACTOR 4F SUBUNIT P220; SHORT=EIF-4F P220 SUBUNIT /// EUKARYOTIC TRANSLATION INITIATION FACTOR 4G-LIKE ISOFORM X2	1	0	0.81	0.52	0.616149	0.547196	0.923384	0.7604	73647702	4.2263e+07	1.21574e+08	1.41559e+08	1.39978e+08	1.459e+08	1.38184e+08	7.22351e+07	1.18244e+08	Phospho [S3(100)]
High	[K].EAAAQEAPSEAAAPAAASESSFAAK.[E]	1xPhospho [S18(100)]	1	42	sca015.g102600.t1	sca015.g102600.t1 [701-725]	PREDICTED: EUKARYOTIC TRANSLATION INITIATION FACTOR 4G /// RECNAME: FULL=EUKARYOTIC TRANSLATION INITIATION FACTOR 4G; SHORT=EIF-4G; SHORT=EIF4G; ALTNAME: FULL=EUKARYOTIC INITIATION FACTOR 4F SUBUNIT P220; SHORT=EIF-4F P220 SUBUNIT /// EUKARYOTIC TRANSLATION INITIATION FACTOR 4G-LIKE ISOFORM X2	0	0	0.802	0.251	0.592468	0.206889	0.918436	0.386788	3.48619e+06	6.12109e+06	1.2425e+07	2.0919e+07	2.4361e+07	2.75655e+07	2.28859e+07	1.89275e+07	2.21088e+07	Phospho [S18(100)]
High	[R].TPSNDFLGPGGGSFRPGGRPGPQR.[G]	1xDeamidated [Q/N]; 1xPhospho [S3(100)]	1	13	sca015.g102600.t1	sca015.g102600.t1 [1313-1336]	PREDICTED: EUKARYOTIC TRANSLATION INITIATION FACTOR 4G /// RECNAME: FULL=EUKARYOTIC TRANSLATION INITIATION FACTOR 4G; SHORT=EIF-4G; SHORT=EIF4G; ALTNAME: FULL=EUKARYOTIC INITIATION FACTOR 4F SUBUNIT P220; SHORT=EIF-4F P220 SUBUNIT /// EUKARYOTIC TRANSLATION INITIATION FACTOR 4G-LIKE ISOFORM X2	0	0	100		1e-17		7.17173e-17								1.61664e+06	1.06142e+06	688939	Phospho [S3(100)]
High	[K].GPESHPIPNGTPSPPPEPAAPGGMSWAAR.[V]	1xDeamidated [N9]; 1xPhospho [T11(99.3)]	1	9	sca015.g102600.t1	sca015.g102600.t1 [41-69]	PREDICTED: EUKARYOTIC TRANSLATION INITIATION FACTOR 4G /// RECNAME: FULL=EUKARYOTIC TRANSLATION INITIATION FACTOR 4G; SHORT=EIF-4G; SHORT=EIF4G; ALTNAME: FULL=EUKARYOTIC INITIATION FACTOR 4F SUBUNIT P220; SHORT=EIF-4F P220 SUBUNIT /// EUKARYOTIC TRANSLATION INITIATION FACTOR 4G-LIKE ISOFORM X2	0	0	0.928	0.01	0.986245	1e-17	0.998225	2.62278e-17				1.15617e+06	1.2835e+06	189563	1.0725e+06	116397	669256	Phospho [T11(99.3)]
High	[K].GPESHPIPNGTPSPPPEPAAPGGMSWAAR.[V]	1xDeamidated [N9]; 1xOxidation [M24]; 1xPhospho [T/S]	1	4	sca015.g102600.t1	sca015.g102600.t1 [41-69]	PREDICTED: EUKARYOTIC TRANSLATION INITIATION FACTOR 4G /// RECNAME: FULL=EUKARYOTIC TRANSLATION INITIATION FACTOR 4G; SHORT=EIF-4G; SHORT=EIF4G; ALTNAME: FULL=EUKARYOTIC INITIATION FACTOR 4F SUBUNIT P220; SHORT=EIF-4F P220 SUBUNIT /// EUKARYOTIC TRANSLATION INITIATION FACTOR 4G-LIKE ISOFORM X2	0	0	0.479	0.01	0.125031	1e-17	0.398875	2.62278e-17				391510	577685	679820	327771	226822	325774	Phospho [T/S]
High	[K].GAAGGPPGDAVSDAEQPSGGSVPEGGEADGEESPRRPVK.[K]	4xPhospho [S12(100); S18(100); S21(100); S33(100)]	1	16	sca015.g102700.t1	sca015.g102700.t1 [237-275]	PREDICTED: CYCLIN-DEPENDENT KINASE G-2 /// CYCLIN-DEPENDENT KINASE G-2-LIKE /// CYCLIN-DEPENDENT KINASE G-2-LIKE ISOFORM X1	1	0	0.938	0.696	0.991207	0.636936	0.999044	0.826414	1.19416e+06	1.73425e+06	3.36595e+06	2.17715e+06	2.49128e+06	2.25033e+06	2.04323e+06	2.16237e+06	2.33405e+06	Phospho [S12(100)
High	[K].AGGAGSGSDEEPVERPPSR.[G]	3xPhospho [S6(100); S8(100); S18(100)]	1	19	sca015.g102700.t1	sca015.g102700.t1 [17-35]	PREDICTED: CYCLIN-DEPENDENT KINASE G-2 /// CYCLIN-DEPENDENT KINASE G-2-LIKE /// CYCLIN-DEPENDENT KINASE G-2-LIKE ISOFORM X1	0	0	1.08	0.908	0.597241	0.875167	0.91857	0.953889	1.08077e+06	1.1992e+06	1.36338e+06	1.45188e+06	1.2996e+06	1.50213e+06	1.48156e+06	1.40311e+06	1.66332e+06	Phospho [S6(100)
High	[K].GAAGGPPGDAVSDAEQPSGGSVPEGGEADGEESPRRPVK.[K]	3xPhospho [S12(100); S18(100); S33(100)]	1	9	sca015.g102700.t1	sca015.g102700.t1 [237-275]	PREDICTED: CYCLIN-DEPENDENT KINASE G-2 /// CYCLIN-DEPENDENT KINASE G-2-LIKE /// CYCLIN-DEPENDENT KINASE G-2-LIKE ISOFORM X1	1	0	0.539	0.48	0.126504	0.486828	0.402177	0.712597	492132	350794	976600	1.02522e+06	1.92867e+06	1.85973e+06	1.74907e+06	1.03952e+06	281598	Phospho [S12(100)
High	[K].AGGAGSGSDEEPVERPPSR.[G]	2xPhospho [S6(100); S8(100)]	1	36	sca015.g102700.t1	sca015.g102700.t1 [17-35]	PREDICTED: CYCLIN-DEPENDENT KINASE G-2 /// CYCLIN-DEPENDENT KINASE G-2-LIKE /// CYCLIN-DEPENDENT KINASE G-2-LIKE ISOFORM X1	0	0	0.923	0.881	0.903293	0.852954	0.990518	0.945146	3882792	4.25574e+06	4.75201e+06	5.49555e+06	4.82997e+06	4.77825e+06	5.05489e+06	4.45903e+06	4.52787e+06	Phospho [S6(100)
High	[K].HAPIVWHTPPK.[A]	1xPhospho [T8(100)]	1	2	sca015.g102700.t1	sca015.g102700.t1 [94-104]	PREDICTED: CYCLIN-DEPENDENT KINASE G-2 /// CYCLIN-DEPENDENT KINASE G-2-LIKE /// CYCLIN-DEPENDENT KINASE G-2-LIKE ISOFORM X1	0	0	100	100	1e-17	1e-17	7.17173e-17	2.62278e-17	2.73307e+06	1.88585e+06	2.65258e+06				134825	320601	119734	Phospho [T8(100)]
High	[K].AGGAGSGSDEEPVERPPSR.[G]	1xPhospho [S6(99.5)]	1	33	sca015.g102700.t1	sca015.g102700.t1 [17-35]	PREDICTED: CYCLIN-DEPENDENT KINASE G-2 /// CYCLIN-DEPENDENT KINASE G-2-LIKE /// CYCLIN-DEPENDENT KINASE G-2-LIKE ISOFORM X1	0	0	0.542	0.346	0.0943017	0.271372	0.321559	0.479948	1.10853e+06	1.59185e+06	3.23196e+06	4.37735e+06	4.60136e+06	4.31881e+06	3.43159e+06	2.38756e+06	2.34227e+06	Phospho [S6(99.5)]
High	[R].GAQQAAVQGPPDRDTSPAAGDGGAR.[K]	1xPhospho [S16(99.6)]	1	69	sca015.g102700.t1	sca015.g102700.t1 [66-90]	PREDICTED: CYCLIN-DEPENDENT KINASE G-2 /// CYCLIN-DEPENDENT KINASE G-2-LIKE /// CYCLIN-DEPENDENT KINASE G-2-LIKE ISOFORM X1	1	0	0.934	0.99	0.969966	0.985316	0.996849	0.994959	18928114	2.34047e+07	2.64042e+07	2.32247e+07	2.36421e+07	2.3603e+07	2.4304e+07	1.74037e+07	2.2053e+07	Phospho [S16(99.6)]
High	[K].GAAGGPPGDAVSDAEQPSGGSVPEGGEADGEESPRRPVK.[K]	1xDeamidated [Q16]; 3xPhospho [S12(100); S18(99.2); S33(100)]	1	14	sca015.g102700.t1	sca015.g102700.t1 [237-275]	PREDICTED: CYCLIN-DEPENDENT KINASE G-2 /// CYCLIN-DEPENDENT KINASE G-2-LIKE /// CYCLIN-DEPENDENT KINASE G-2-LIKE ISOFORM X1	1	0	100	100	1e-17	1e-17	7.17173e-17	2.62278e-17	553069	400202	573023				825630	823764	794097	Phospho [S12(100)
High	[R].GAQQAAVQGPPDRDTSPAAGDGGAR.[K]	1xDeamidated [Q]; 1xPhospho [T/S]	1	56	sca015.g102700.t1	sca015.g102700.t1 [66-90]	PREDICTED: CYCLIN-DEPENDENT KINASE G-2 /// CYCLIN-DEPENDENT KINASE G-2-LIKE /// CYCLIN-DEPENDENT KINASE G-2-LIKE ISOFORM X1	1	0	1.022	0.972	0.874447	0.928572	0.987866	0.972556	549777	702422	911343	589438	722868	627764	698919	379819	641440	Phospho [T/S]
High	[K].SLDLSHVR.[H]	1xPhospho [S1(100)]	1	1	sca015.g102800.t1	sca015.g102800.t1 [187-194]	PREDICTED: DEAD-BOX ATP-DEPENDENT RNA HELICASE /// DEAD-BOX ATP-DEPENDENT RNA HELICASE 56-LIKE /// DEAD-BOX ATP-DEPENDENT RNA HELICASE 15-LIKE	0	0		100		1e-17		2.62278e-17	379042	249371	215256							Phospho [S1(100)]
High	[R].SGSVDASLMSADELAEYEDK.[K]	3xPhospho [S1(99.4); S7(100); S10(100)]	1	13	sca015.g103200.t1	sca015.g103200.t1 [191-210]	PREDICTED: NIFU-LIKE, CHLOROPLASTIC /// NIFU-LIKE, CHLOROPLASTIC-LIKE /// NITROGEN FIXATION, PUTATIVE	0	0	1.156	0.01	0.595277	1e-17	0.91857	2.62278e-17				476878	506932	783439	570556	586229	736334	Phospho [S1(99.4)
High	[R].SGSVDASLMSADELAEYEDK.[K]	2xPhospho [S7(100); S10(100)]	1	60	sca015.g103200.t1	sca015.g103200.t1 [191-210]	PREDICTED: NIFU-LIKE, CHLOROPLASTIC /// NIFU-LIKE, CHLOROPLASTIC-LIKE /// NITROGEN FIXATION, PUTATIVE	0	0	1.274	0.248	0.367739	0.191677	0.766989	0.363819	411611	181018	642144	1.45121e+06	1.56062e+06	2.58996e+06	1.84813e+06	2.86367e+06	1.70156e+06	Phospho [S7(100)
High	[R].SGSVDASLMSADELAEYEDKK.[L]	1xPhospho [S10(100)]	1	3	sca015.g103200.t1	sca015.g103200.t1 [191-211]	PREDICTED: NIFU-LIKE, CHLOROPLASTIC /// NIFU-LIKE, CHLOROPLASTIC-LIKE /// NITROGEN FIXATION, PUTATIVE	1	0		100		1e-17		2.62278e-17	296916	203963	412296							Phospho [S10(100)]
High	[R].SGSVDASLMSADELAEYEDK.[K]	1xPhospho [S/Y]	1	47	sca015.g103200.t1	sca015.g103200.t1 [191-210]	PREDICTED: NIFU-LIKE, CHLOROPLASTIC /// NIFU-LIKE, CHLOROPLASTIC-LIKE /// NITROGEN FIXATION, PUTATIVE	0	0	0.879	0.124	0.840768	0.0298716	0.980576	0.0700807	204740	426078	904046	3.08093e+06	3.43541e+06	3.63784e+06	3.0449e+06	2.90737e+06	3.197e+06	Phospho [S/Y]
High	[R].SGSVDASLMSADELAEYEDK.[K]	1xOxidation [M9]; 1xPhospho [S/Y]	1	17	sca015.g103200.t1	sca015.g103200.t1 [191-210]	PREDICTED: NIFU-LIKE, CHLOROPLASTIC /// NIFU-LIKE, CHLOROPLASTIC-LIKE /// NITROGEN FIXATION, PUTATIVE	0	0	0.612	0.146	0.349555	0.0635182	0.750107	0.140128	27410.1	88577.2	355333	681171	605929	1.18566e+06	529632	370857	294819	Phospho [S/Y]
High	[K].SAATHSPVGGSHQEVSTNSGGGSR.[L]	2xPhospho [S6(100); S19(100)]	1	11	sca015.g103250.t1	sca015.g103250.t1 [460-483]	UNKNOWN	0	0	1.067	1.623	0.737441	0.51506	0.963272	0.735964	353972	426128	490118	218162	273243	227213	335907	127704	242330	Phospho [S6(100)
High	[R].MSSAEAFLAR.[V]	1xPhospho [S3(100)]	1	3	sca015.g103250.t1	sca015.g103250.t1 [351-360]	UNKNOWN	0	0	0.629	3.882	0.495936	0.118811	0.865716	0.24362	1.26315e+06	1.31199e+06	911844	336051	283692	234891	240308	157999	147680	Phospho [S3(100)]
High	[K].SAATHSPVGGSHQEVSTNSGGGSR.[L]	1xPhospho [S19(99.6)]	1	16	sca015.g103250.t1	sca015.g103250.t1 [460-483]	UNKNOWN	0	0	0.01	55.048	1e-17	6.63868e-06	7.17173e-17	1.73809e-05	4.70534e+06	3.65532e+06	2.67915e+06	85477.1	81000.3	47676.3				Phospho [S19(99.6)]
High	[R].DAATPALPPSPPLTGAADAAAAAVGGGDDR.[T]	1xPhospho [S10(100)]	1	35	sca015.g103250.t1	sca015.g103250.t1 [242-271]	UNKNOWN	0	0	0.501	1.613	0.234593	0.545904	0.603568	0.759525	741442	501285	243909	459694	265919	323631	230255	307680	158028	Phospho [S10(100)]
High	[R].MSSAEAFLAR.[V]	1xOxidation [M1]; 1xPhospho [S3(100)]	1	2	sca015.g103250.t1	sca015.g103250.t1 [351-360]	UNKNOWN	0	0		100		1e-17		2.62278e-17	686068	707638	579800							Phospho [S3(100)]
High	[K].YDEEREEEEEGTEEEEGAR.[E]	1xPhospho [T12(100)]	1	5	sca015.g103450.t1	sca015.g103450.t1 [602-620]	UNKNOWN	1	0	1.224	1.889	0.549403	0.436828	0.893337	0.667831	588870	506671	404246	148668	268201	425304	343665	328229	274664	Phospho [T12(100)]
High	[K].YDEEREEEEEGTEEEEGAREER.[R]	1xPhospho [T12(100)]	1	21	sca015.g103450.t1	sca015.g103450.t1 [602-623]	UNKNOWN	2	0	1.088	3.137	0.681003	0.357297	0.944043	0.583599	6.22984e+06	6.98316e+06	5.93051e+06	1.98608e+06	1.61504e+06	2.24769e+06	2.16138e+06	1.77142e+06	1.82866e+06	Phospho [T12(100)]
High	[R].AAPCEPSSPGGQSADNGLVGR.[A]	1xCarbamidomethyl [C4]; 2xPhospho [S8(100); S13(100)]	1	7	sca015.g103450.t1	sca015.g103450.t1 [880-900]	UNKNOWN	0	0	0.876	0.421	0.915094	0.48764	0.991965	0.71354	206932	144115	330611	490964	412116	403695	427094	361156	387556	Phospho [S8(100)
High	[R].GGSGSGSGSLVAGVLQLHR.[S]	3xPhospho [S3(99.7); S5(99.7); S]	1	20	sca015.g103710.t1	sca015.g103710.t1 [926-944]	UNKNOWN	0	0	0.419	1.391	0.17325	0.649947	0.498596	0.834712	163319	137939	92756.1	92031.6	112218	66696.6	38572.8	35051.5	45629.8	Phospho [S3(99.7)
High	[R].GGSGSGSGSLVAGVLQLHR.[S]	2xPhospho [S3(100); S7(100)]	1	144	sca015.g103710.t1	sca015.g103710.t1 [926-944]	UNKNOWN	0	0	2.079	4.252	0.0264348	0.119742	0.117081	0.245236	3.64083e+06	3.51493e+06	3.13509e+06	794379	826683	1.71562e+06	1.66279e+06	1.71869e+06	1.52425e+06	Phospho [S3(100)
High	[R].RGGSGSGSGSLVAGVLQLHR.[S]	2xPhospho [S]	1	6	sca015.g103710.t1	sca015.g103710.t1 [925-944]	UNKNOWN	1	0		100		1e-17		2.62278e-17	206279	90075.8	149825							Phospho [S]
High	[R].LDGAHLPLASPATPTAAASGFPAPALHAAAAGGGSFPEAAR.[R]	1xPhospho [T13(100)]	1	13	sca015.g103710.t1	sca015.g103710.t1 [817-857]	UNKNOWN	0	0	0.664	2.75	0.535061	0.200419	0.887816	0.377428	412707	423013	323530	302087	79732	117665	200575	224409	40715.9	Phospho [T13(100)]
High	[R].GGSGSGSGSLVAGVLQLHR.[S]	1xPhospho [S3(100)]	1	52	sca015.g103710.t1	sca015.g103710.t1 [926-944]	UNKNOWN	0	0		100		1e-17		2.62278e-17	1.38142e+06	1.16432e+06	506694							Phospho [S3(100)]
High	[R].SLSGASSAGSAAGGSSPSGAAAR.[R]	1xPhospho [S3(100)]	1	14	sca015.g103710.t1	sca015.g103710.t1 [945-967]	UNKNOWN	0	0	0.645	2.128	0.52123	0.374219	0.879142	0.603585	364137	547330	543081	321309	257146	196384	207374	142049	127878	Phospho [S3(100)]
High	[R].SVSQPGEPPLAASSSAR.[T]	1xPhospho [S]	1	37	sca015.g103710.t1	sca015.g103710.t1 [672-688]	UNKNOWN	0	0	0.76	0.794	0.562612	0.795308	0.89971	0.919844	1.07116e+06	1.17161e+06	1.18245e+06	1.34873e+06	1.30303e+06	1.83943e+06	1.13532e+06	990561	970144	Phospho [S]
High	[R].MLAGGGDDGASDASGSTAATSGTAASGR.[Q]	2xPhospho [S11(100); S14(100)]	1	35	sca015.g104050.t1	sca015.g104050.t1 [73-100]	PREDICTED: ABC TRANSPORTER F FAMILY MEMBER 3 /// ABC TRANSPORTER F /// ABC TRANSPORTER F FAMILY MEMBER 3-LIKE	0	0	0.99	0.75	0.932954	0.712857	0.99336	0.871436	1.79421e+06	1.83435e+06	2.63015e+06	2.55654e+06	2.44525e+06	2.59555e+06	2.53167e+06	2.71896e+06	2.33581e+06	Phospho [S11(100)
High	[R].MLAGGGDDGASDASGSTAATSGTAASGR.[Q]	1xPhospho [S11(100)]	1	43	sca015.g104050.t1	sca015.g104050.t1 [73-100]	PREDICTED: ABC TRANSPORTER F FAMILY MEMBER 3 /// ABC TRANSPORTER F /// ABC TRANSPORTER F FAMILY MEMBER 3-LIKE	0	0	1.062	0.616	0.654012	0.589284	0.936513	0.791594	800539	1.02924e+06	1.30228e+06	1.59059e+06	1.67046e+06	1.6199e+06	1.68984e+06	1.58935e+06	1.80995e+06	Phospho [S11(100)]
High	[R].MLAGGGDDGASDASGSTAATSGTAASGR.[Q]	1xOxidation [M1]; 2xPhospho [S11(100); S14(100)]	1	16	sca015.g104050.t1	sca015.g104050.t1 [73-100]	PREDICTED: ABC TRANSPORTER F FAMILY MEMBER 3 /// ABC TRANSPORTER F /// ABC TRANSPORTER F FAMILY MEMBER 3-LIKE	0	0	0.945	0.588	0.97539	0.609833	0.99793	0.806803	480533	733974	1.07492e+06	1.48856e+06	1.24921e+06	603818	1.17321e+06	1.18046e+06	1.13035e+06	Phospho [S11(100)
High	[R].MLAGGGDDGASDASGSTAATSGTAASGR.[Q]	1xOxidation [M1]; 1xPhospho [S11(100)]	1	18	sca015.g104050.t1	sca015.g104050.t1 [73-100]	PREDICTED: ABC TRANSPORTER F FAMILY MEMBER 3 /// ABC TRANSPORTER F /// ABC TRANSPORTER F FAMILY MEMBER 3-LIKE	0	0	0.986	0.957	0.877216	0.942287	0.987866	0.976795	415026	402898	333806	433608	415486	384821	427678	375084	431134	Phospho [S11(100)]
High	[R].RGGSEDEEEEEEEEDVDPEMAALMGFGGFGTSK.[K]	2xOxidation [M20; M24]; 1xPhospho [S4(100)]	1	2	sca015.g104150.t1	sca015.g104150.t1 [188-220]	PREDICTED: ZINC FINGER MATRIN-TYPE /// ZINC FINGER MATRIN-TYPE-LIKE /// C2H2 AND C2HC ZINC FINGERS SUPERFAMILY	1	0		100		1e-17		2.62278e-17	245572	209130	99015.2							Phospho [S4(100)]
High	[R].GGSEDEEEEEEEEDVDPEMAALMGFGGFGTSK.[K]	2xOxidation [M19; M23]; 1xPhospho [S3(100)]	1	9	sca015.g104150.t1	sca015.g104150.t1 [189-220]	PREDICTED: ZINC FINGER MATRIN-TYPE /// ZINC FINGER MATRIN-TYPE-LIKE /// C2H2 AND C2HC ZINC FINGERS SUPERFAMILY	0	0	0.738	2.114	0.674121	0.380982	0.941441	0.611817	878023	820168	719103	332514	518410	340193	312529	382755	241827	Phospho [S3(100)]
High	[K].EGGSSSAADFAPDGFEQLAQK.[E]	1xPhospho [S4(98.5)]	1	13	sca015.g104150.t1	sca015.g104150.t1 [153-173]	PREDICTED: ZINC FINGER MATRIN-TYPE /// ZINC FINGER MATRIN-TYPE-LIKE /// C2H2 AND C2HC ZINC FINGERS SUPERFAMILY	0	0	0.45	1.183	0.173227	0.775448	0.498596	0.909626	289233	409149	492564	358693	345995	266427	145756	155686	156231	Phospho [S4(98.5)]
High	[M].SGVDDLFGSDDEEPQQQAER.[A]	2xPhospho [S1(100); S9(100)]	1	2	sca015.g104200.t3	sca015.g104200.t3 [2-21]	PREDICTED: PROTEIN IWS1 HOMOLOG /// TRANSCRIPTION FACTOR IIS, N-TERMINAL /// PROTEIN IWS1 HOMOLOG ISOFORM X1	0	0	1.329	1.367	0.537076	0.673113	0.888394	0.847973	109996	97368.4	75871.2	80438	56697.8	157533	106896	143235	106218	Phospho [S1(100)
High	[M].SGVDDLFGSDDEEPQQQAER.[A]	1xPhospho [S9(100)]	1	8	sca015.g104200.t3	sca015.g104200.t3 [2-21]	PREDICTED: PROTEIN IWS1 HOMOLOG /// TRANSCRIPTION FACTOR IIS, N-TERMINAL /// PROTEIN IWS1 HOMOLOG ISOFORM X1	0	0	1.312	0.347	0.335191	0.286394	0.736566	0.499917	276220	349986	756445	962180	1.00778e+06	1.30509e+06	1.43777e+06	1.32257e+06	1.27258e+06	Phospho [S9(100)]
High	[K].ATGTAALVDFGDDEDDEDDEDWQAGGEEGEAGELGGSGDEAGAPR.[A]	1xPhospho [S37(100)]	1	9	sca015.g104200.t3	sca015.g104200.t3 [84-128]	PREDICTED: PROTEIN IWS1 HOMOLOG /// TRANSCRIPTION FACTOR IIS, N-TERMINAL /// PROTEIN IWS1 HOMOLOG ISOFORM X1	0	0	1.353	0.278	0.403357	0.249685	0.794837	0.449843	44687.5	40711.3	36315.1	139423	146537	362184	501712	198286	290291	Phospho [S37(100)]
High	[K].ATGTAALVDFGDDEDDEDDEDWQAGGEEGEAGELGGSGDEAGAPR.[A]	1xDeamidated [Q23]; 1xPhospho [S37(100)]	1	5	sca015.g104200.t3	sca015.g104200.t3 [84-128]	PREDICTED: PROTEIN IWS1 HOMOLOG /// TRANSCRIPTION FACTOR IIS, N-TERMINAL /// PROTEIN IWS1 HOMOLOG ISOFORM X1	0	0	1.961	0.178	0.0690593	0.0862741	0.255733	0.184225	43814.2	132825	58061.8	269278	340929	325566	562734	381075	638484	Phospho [S37(100)]
High	[M].SGVDDLFGSDDEEPQQQAER.[A]	1xAcetyl [N-Term]; 2xPhospho [S1(100); S9(100)]	1	12	sca015.g104200.t3	sca015.g104200.t3 [2-21]	PREDICTED: PROTEIN IWS1 HOMOLOG /// TRANSCRIPTION FACTOR IIS, N-TERMINAL /// PROTEIN IWS1 HOMOLOG ISOFORM X1	0	0	0.648	1.547	0.480595	0.596811	0.853347	0.798042	566980	711341	787454	562967	324327	508884	172737	269283	329658	Phospho [S1(100)
High	[M].SGVDDLFGSDDEEPQQQAER.[A]	1xAcetyl [N-Term]; 1xPhospho [S1(100)]	1	27	sca015.g104200.t3	sca015.g104200.t3 [2-21]	PREDICTED: PROTEIN IWS1 HOMOLOG /// TRANSCRIPTION FACTOR IIS, N-TERMINAL /// PROTEIN IWS1 HOMOLOG ISOFORM X1	0	0	1.114	0.502	0.597294	0.482608	0.91857	0.70954	3.18096e+06	3.40835e+06	3.94419e+06	6.33918e+06	3.31375e+06	7.95893e+06	7.06104e+06	7.00777e+06	7.62627e+06	Phospho [S1(100)]
High	[R].MSAEPGGGLAAVPEALPAVVGAEGPFASSSPAVGSGDHR.[G]	1xPhospho [S2(100)]	1	5	sca015.g104500.t1	sca015.g104500.t1 [667-705]	PREDICTED: CALCIUM-DEPENDENT 8-LIKE /// CALCIUM-DEPENDENT /// CALCIUM-DEPENDENT 29	0	0		100		1e-17		2.62278e-17	1.08515e+06	939392	713771							Phospho [S2(100)]
High	[R].LSTDLEGSR.[H]	1xPhospho [S2(100)]	1	7	sca015.g104500.t1	sca015.g104500.t1 [956-964]	PREDICTED: CALCIUM-DEPENDENT 8-LIKE /// CALCIUM-DEPENDENT /// CALCIUM-DEPENDENT 29	0	0	1.359	1.181	0.220699	0.927226	0.581752	0.972556	1.28022e+06	1.66176e+06	1.30254e+06	1.18451e+06	1.3104e+06	1.10334e+06	1.60993e+06	1.10546e+06	1.69063e+06	Phospho [S2(100)]
High	[K].VLLSLEEPK.[M]	1xPhospho [S4(100)]	1	7	sca015.g104550.t1	sca015.g104550.t1 [99-107]	UNKNOWN	0	0	1.793	0.367	0.118635	0.362421	0.382154	0.58978	15312.7	419084	391119	485343	659583	1.06531e+06	1.2114e+06	1.18292e+06	1.05509e+06	Phospho [S4(100)]
High	[K].EPLALPSEAGEAGDDTTTRDSAGGAVAGAAGAGGAATSR.[E]	3xPhospho [S7(100); T18(97.5); S21(100)]	1	7	sca015.g104700.t1	sca015.g104700.t1 [1264-1302]	PREDICTED: PROTEIN PHOTOPERIOD-INDEPENDENT EARLY FLOWERING 1-LIKE /// HELICASE /// PROTEIN PHOTOPERIOD-INDEPENDENT EARLY FLOWERING 1-LIKE ISOFORM X1	1	0	0.01	0.322	1e-17	0.246723	7.17173e-17	0.445985	94768.3	35526.1	236173	294522	163424	204348				Phospho [S7(100)
High	[R].EALAAAQAAAAAAAAAVGAGSHQDSGSR.[G]	2xPhospho [S21(100); S25(99.4)]	1	12	sca015.g104700.t1	sca015.g104700.t1 [1484-1511]	PREDICTED: PROTEIN PHOTOPERIOD-INDEPENDENT EARLY FLOWERING 1-LIKE /// HELICASE /// PROTEIN PHOTOPERIOD-INDEPENDENT EARLY FLOWERING 1-LIKE ISOFORM X1	0	0	0.334	1.04	0.0239447	0.961495	0.107666	0.98537	618103	564603	585218	687255	542734	500739	589165	181033	135942	Phospho [S21(100)
High	[K].SEPQEAAPAAAATARSSGQLGGDEEGEADIK.[G]	2xPhospho [S16(99); S17(99)]	1	29	sca015.g104700.t1	sca015.g104700.t1 [424-454]	PREDICTED: PROTEIN PHOTOPERIOD-INDEPENDENT EARLY FLOWERING 1-LIKE /// HELICASE /// PROTEIN PHOTOPERIOD-INDEPENDENT EARLY FLOWERING 1-LIKE ISOFORM X1	1	0	0.233	1.255	0.00103188	0.696708	0.00616075	0.862049	940955	841637	938664	749915	796555	338903	175092	152836	145187	Phospho [S16(99)
High	[R].ERTPGAAVGGAAAAAEAVAAAEEDDMMK.[D]	2xOxidation [M26; M27]; 1xPhospho [T3(100)]	1	1	sca015.g104700.t1	sca015.g104700.t1 [1303-1330]	PREDICTED: PROTEIN PHOTOPERIOD-INDEPENDENT EARLY FLOWERING 1-LIKE /// HELICASE /// PROTEIN PHOTOPERIOD-INDEPENDENT EARLY FLOWERING 1-LIKE ISOFORM X1	1	0		100		1e-17		2.62278e-17	311655	394670	137887							Phospho [T3(100)]
High	[R].ERTPGAAVGGAAAAAEAVAAAEEDDMMK.[D]	1xPhospho [T3(100)]	1	3	sca015.g104700.t1	sca015.g104700.t1 [1303-1330]	PREDICTED: PROTEIN PHOTOPERIOD-INDEPENDENT EARLY FLOWERING 1-LIKE /// HELICASE /// PROTEIN PHOTOPERIOD-INDEPENDENT EARLY FLOWERING 1-LIKE ISOFORM X1	1	0		100		1e-17		2.62278e-17	234774	282922	33270							Phospho [T3(100)]
High	[K].AEPVKSEPQEAAPAAAATAR.[S]	1xPhospho [S6(100)]	1	9	sca015.g104700.t1	sca015.g104700.t1 [419-438]	PREDICTED: PROTEIN PHOTOPERIOD-INDEPENDENT EARLY FLOWERING 1-LIKE /// HELICASE /// PROTEIN PHOTOPERIOD-INDEPENDENT EARLY FLOWERING 1-LIKE ISOFORM X1	1	0	0.256	0.473	0.000313051	0.378109	0.00194049	0.608442	1.34194e+06	1.49969e+06	2.56805e+06	3.11655e+06	3.17371e+06	2.9446e+06	797557	845620	625877	Phospho [S6(100)]
High	[R].EALAAAQAAAAAAAAAVGAGSHQDSGSR.[G]	1xPhospho [S25(99.5)]	1	21	sca015.g104700.t1	sca015.g104700.t1 [1484-1511]	PREDICTED: PROTEIN PHOTOPERIOD-INDEPENDENT EARLY FLOWERING 1-LIKE /// HELICASE /// PROTEIN PHOTOPERIOD-INDEPENDENT EARLY FLOWERING 1-LIKE ISOFORM X1	0	0	4.157	5.899	0.000748562	0.0359996	0.00453469	0.0834893	1.04285e+06	876817	103934	126838	148640	336267	1.04866e+06	617877	23010.9	Phospho [S25(99.5)]
High	[K].SEPQEAAPAAAATAR.[S]	1xPhospho [S1(100)]	1	9	sca015.g104700.t1	sca015.g104700.t1 [424-438]	PREDICTED: PROTEIN PHOTOPERIOD-INDEPENDENT EARLY FLOWERING 1-LIKE /// HELICASE /// PROTEIN PHOTOPERIOD-INDEPENDENT EARLY FLOWERING 1-LIKE ISOFORM X1	0	0	0.523	0.293	0.0986636	0.19927	0.332728	0.375606	551400	631664	1.42168e+06	2.4444e+06	2.15657e+06	1.96363e+06	1.36692e+06	1.11441e+06	1.02763e+06	Phospho [S1(100)]
High	[R].SSGQLGGDEEGEADIK.[G]	1xPhospho [S]	1	12	sca015.g104700.t1	sca015.g104700.t1 [439-454]	PREDICTED: PROTEIN PHOTOPERIOD-INDEPENDENT EARLY FLOWERING 1-LIKE /// HELICASE /// PROTEIN PHOTOPERIOD-INDEPENDENT EARLY FLOWERING 1-LIKE ISOFORM X1	0	1	0.569	0.861	0.347352	0.992432	0.749105	0.998792	271303	307888	382688	334465	357459	248287	203146	164478	141382	Phospho [S]
High	[R].AQAAAGAASSDDSMSDGEVAELPAVEHAAGFER.[Y]	2xPhospho [S]	1	33	sca015.g104950.t8	sca015.g104950.t8 [419-451]	PREDICTED: POLY(A)-SPECIFIC RIBONUCLEASE PARN /// POLY(A)-SPECIFIC RIBONUCLEASE PARN ISOFORM X1 /// POLY(A)-SPECIFIC RIBONUCLEASE PARN ISOFORM X	0	0	0.874	0.01	0.937166	1e-17	0.99336	2.62278e-17				244768	293414	482355	213841	338579	203203	Phospho [S]
High	[R].AQAAAGAASSDDSMSDGEVAELPAVEHAAGFER.[Y]	1xPhospho [S15(100)]	1	55	sca015.g104950.t8	sca015.g104950.t8 [419-451]	PREDICTED: POLY(A)-SPECIFIC RIBONUCLEASE PARN /// POLY(A)-SPECIFIC RIBONUCLEASE PARN ISOFORM X1 /// POLY(A)-SPECIFIC RIBONUCLEASE PARN ISOFORM X	0	0	0.769	0.587	0.624345	0.648489	0.926683	0.833829	431984	642804	554915	882646	911084	945391	678609	759599	631837	Phospho [S15(100)]
High	[R].AQAAAGAASSDDSMSDGEVAELPAVEHAAGFER.[Y]	1xOxidation [M14]; 1xPhospho [S]	1	8	sca015.g104950.t8	sca015.g104950.t8 [419-451]	PREDICTED: POLY(A)-SPECIFIC RIBONUCLEASE PARN /// POLY(A)-SPECIFIC RIBONUCLEASE PARN ISOFORM X1 /// POLY(A)-SPECIFIC RIBONUCLEASE PARN ISOFORM X	0	0		100		1e-17		2.62278e-17	182027	244030	142568							Phospho [S]
High	[R].SPVGERPGSPPLEK.[R]	1xPhospho [S9(100)]	1	31	sca015.g105000.t1	sca015.g105000.t1 [779-792]	PREDICTED: SERINE/THREONINE-PROTEIN PHOSPHATASE 4 REGULATORY SUBUNIT 3 /// SERINE/THREONINE-PROTEIN PHOSPHATASE 4 REGULATORY SUBUNIT 3-LIKE ISOFORM X1 /// PROTEIN PREDICTED TO BE INVOLVED IN CARBOHYDRATE METABOLISM (ISS)	0	0	0.838	1.299	0.675585	0.860377	0.942324	0.947526	6.56742e+06	7.75868e+06	7.93815e+06	6.49583e+06	263034	6.11107e+06	5.44449e+06	4.24279e+06	4.51481e+06	Phospho [S9(100)]
High	[R].EVDADEESYFDREDSDEEEPAEAFGGGDGNGGGR.[V]	1xPhospho [S8(99.1)]	1	8	sca015.g105000.t1	sca015.g105000.t1 [705-738]	PREDICTED: SERINE/THREONINE-PROTEIN PHOSPHATASE 4 REGULATORY SUBUNIT 3 /// SERINE/THREONINE-PROTEIN PHOSPHATASE 4 REGULATORY SUBUNIT 3-LIKE ISOFORM X1 /// PROTEIN PREDICTED TO BE INVOLVED IN CARBOHYDRATE METABOLISM (ISS)	1	0	0.863	1.676	0.858344	0.482436	0.9841	0.709492	559184	775575	533397	211223	462888	575222	182292	513448	426954	Phospho [S8(99.1)]
High	[K].RSPVGERPGSPPLEK.[R]	1xPhospho [S10(100)]	1	76	sca015.g105000.t1	sca015.g105000.t1 [778-792]	PREDICTED: SERINE/THREONINE-PROTEIN PHOSPHATASE 4 REGULATORY SUBUNIT 3 /// SERINE/THREONINE-PROTEIN PHOSPHATASE 4 REGULATORY SUBUNIT 3-LIKE ISOFORM X1 /// PROTEIN PREDICTED TO BE INVOLVED IN CARBOHYDRATE METABOLISM (ISS)	1	0	1.163	3.95	0.572666	0.216189	0.906919	0.400618	1.91306e+07	1.98803e+07	1.56e+07	4.84378e+06	3.58919e+06	4.36208e+06	5.27042e+06	4.54857e+06	5.07289e+06	Phospho [S10(100)]
High	[R].EVDADEESYFDREDSDEEEPAEAFGGGDGNGGGR.[V]	1xDeamidated [N30]; 1xPhospho [S15(100)]	1	47	sca015.g105000.t1	sca015.g105000.t1 [705-738]	PREDICTED: SERINE/THREONINE-PROTEIN PHOSPHATASE 4 REGULATORY SUBUNIT 3 /// SERINE/THREONINE-PROTEIN PHOSPHATASE 4 REGULATORY SUBUNIT 3-LIKE ISOFORM X1 /// PROTEIN PREDICTED TO BE INVOLVED IN CARBOHYDRATE METABOLISM (ISS)	1	0	0.886	1.174	0.813768	0.941404	0.977626	0.976418	3.02187e+06	2.99769e+06	2.6317e+06	2.44113e+06	2.55257e+06	2.76494e+06	2.16317e+06	2.65682e+06	2.29487e+06	Phospho [S15(100)]
High	[R].GEPNISYICSR.[Y]	1xCarbamidomethyl [C9]; 1xPhospho [S6(100)]	1	36	sca015.g105200.t1	sca015.g105200.t1 [245-255]	PREDICTED: SHAGGY-RELATED EPSILON /// GLYCOGEN SYNTHASE KINASE 3 /// SHAGGY-RELATED EPSILON-LIKE ISOFORM X1	0	0	0.847	0.813	0.721022	0.844078	0.956755	0.941026	24810144	2.68803e+07	2.90163e+07	3.1446e+07	3.30499e+07	2.83147e+07	2.84046e+07	2.43522e+07	2.39856e+07	Phospho [S6(100)]
High	[K].ASPEALQDAER.[K]	1xPhospho [S2(100)]	1	3	sca015.g105400.t3	sca015.g105400.t3 [15-25]	PREDICTED: TPR DOMAIN CONTAINING /// PROTEIN HGV2-LIKE /// TPR DOMAIN CONTAINING X1	0	0	0.787	0.8	0.697815	0.9654	0.949519	0.986567	526094	379214	236052	491621	473909	473919	460505	373140	356922	Phospho [S2(100)]
High	[R].LLCAAGAAEDAAASQRPGSRS.[-]	1xCarbamidomethyl [C3]; 1xPhospho [S19(99.5)]	1	8	sca015.g105850.t1	sca015.g105850.t1 [230-250]	PREDICTED: MAF-LIKE /// MAF FAMILY /// MAF-LIKE-LIKE	1	0		100		1e-17		2.62278e-17	621213	643064	901498							Phospho [S19(99.5)]
High	[R].TTSEVAALQQIK.[E]	1xPhospho [S3(100)]	1	1	sca015.g106100.t1	sca015.g106100.t1 [27-38]	UNKNOWN	0	0	100	100	1e-17	1e-17	7.17173e-17	2.62278e-17	210476	219967	145081				384558	467649	520946	Phospho [S3(100)]
High	[R].ESAGSSDGSGPSDSAQSMHTQLGSLPK.[M]	3xPhospho [S2(100); S9(99.5); S/T]	1	3	sca015.g106150.t1	sca015.g106150.t1 [348-374]	PREDICTED: ISOFORM X2 /// ISOFORM X /// ISOFORM X1	0	0		100		1e-17		2.62278e-17	249358	663839	685508							Phospho [S2(100)
High	[R].ESAGSSDGSGPSDSAQSMHTQLGSLPK.[M]	2xPhospho [S2(100); S/T]	1	4	sca015.g106150.t1	sca015.g106150.t1 [348-374]	PREDICTED: ISOFORM X2 /// ISOFORM X /// ISOFORM X1	0	0		100		1e-17		2.62278e-17	533258	502068	482756							Phospho [S2(100)
High	[R].QQQQQQQADAQGGQDVPEGVTYERPMSR.[E]	1xPhospho [S27(100)]	1	4	sca015.g106150.t1	sca015.g106150.t1 [320-347]	PREDICTED: ISOFORM X2 /// ISOFORM X /// ISOFORM X1	0	0	0.01	2.383	1e-17	0.282567	7.17173e-17	0.494744	468407	380140	477979	185137	343491	200550				Phospho [S27(100)]
High	[R].ESAGSSDGSGPSDSAQSMHTQLGSLPK.[M]	1xPhospho [S2(100)]	1	4	sca015.g106150.t1	sca015.g106150.t1 [348-374]	PREDICTED: ISOFORM X2 /// ISOFORM X /// ISOFORM X1	0	0		100		1e-17		2.62278e-17	664972	746477	735016							Phospho [S2(100)]
High	[K].MSPGAVYR.[S]	1xPhospho [S2(100)]	1	2	sca015.g106150.t1	sca015.g106150.t1 [375-382]	PREDICTED: ISOFORM X2 /// ISOFORM X /// ISOFORM X1	0	0	1.483	3.079	0.343676	0.139116	0.745039	0.279479	613378	654978	510004	199215	141101	243450	276910	233040	361035	Phospho [S2(100)]
High	[R].FSFSFLAR.[N]	1xPhospho [S2(100)]	1	7	sca015.g106150.t1	sca015.g106150.t1 [570-577]	PREDICTED: ISOFORM X2 /// ISOFORM X /// ISOFORM X1	0	0		100		1e-17		2.62278e-17	448844	459968	223315							Phospho [S2(100)]
High	[R].TVDEELPEAPSATLDAR.[Q]	1xPhospho [S11(99.4)]	1	1	sca015.g106150.t1	sca015.g106150.t1 [303-319]	PREDICTED: ISOFORM X2 /// ISOFORM X /// ISOFORM X1	0	0		100		1e-17		2.62278e-17	1.39355e+06	1.43384e+06	884741							Phospho [S11(99.4)]
High	[R].ASPAGGVPPLTPEASGEAAAAASPPQAAAPAPDSPR.[Q]	1xPhospho [S34(100)]	1	6	sca015.g106600.t2	sca015.g106600.t2 [148-183]	PREDICTED: DNAJ HEAT SHOCK N-TERMINAL DOMAIN-CONTAINING /// DNAJ HOMOLOG SUBFAMILY C MEMBER 7 ISOFORM X1 /// DNAJ HOMOLOG SUBFAMILY C MEMBER 7-LIKE	0	0	1.24	0.28	0.494892	0.248363	0.864624	0.448401	137678	152295	148251	437746	544861	805269	650247	675506	901960	Phospho [S34(100)]
High	[R].RYSGGFGGGYGGGAGPR.[G]	1xPhospho [S3(100)]	1	2	sca015.g106600.t2	sca015.g106600.t2 [662-678]	PREDICTED: DNAJ HEAT SHOCK N-TERMINAL DOMAIN-CONTAINING /// DNAJ HOMOLOG SUBFAMILY C MEMBER 7 ISOFORM X1 /// DNAJ HOMOLOG SUBFAMILY C MEMBER 7-LIKE	1	0		100		1e-17		2.62278e-17	321530	367254	212791							Phospho [S3(100)]
High	[R].AAEAAAEEASSEEDVPLATK.[R]	2xPhospho [S10(100); S11(100)]	1	2	sca015.g106700.t1	sca015.g106700.t1 [540-559]	PREDICTED: PHD FINGER-CONTAINING /// ENHANCED DOWNY MILDEW 2, PUTATIVE /// ISOFORM X	0	0		100		1e-17		2.62278e-17	473875	548323	533479							Phospho [S10(100)
High	[R].GMSPAEPAALGGAR.[G]	1xPhospho [S3(100)]	1	9	sca015.g106700.t1	sca015.g106700.t1 [72-85]	PREDICTED: PHD FINGER-CONTAINING /// ENHANCED DOWNY MILDEW 2, PUTATIVE /// ISOFORM X	0	0	0.812	0.808	0.72486	0.857009	0.95768	0.946315	829340	917795	1.07946e+06	1.20543e+06	1.13582e+06	1.16368e+06	1.03843e+06	922609	922653	Phospho [S3(100)]
High	[R].QPHAPAAAAAALAEEEESPRQR.[Q]	1xPhospho [S18(100)]	1	2	sca015.g106700.t1	sca015.g106700.t1 [574-595]	PREDICTED: PHD FINGER-CONTAINING /// ENHANCED DOWNY MILDEW 2, PUTATIVE /// ISOFORM X	1	0		100		1e-17		2.62278e-17	875478	602058	752433							Phospho [S18(100)]
High	[R].GMSPAEPAALGGAR.[G]	1xOxidation [M2]; 1xPhospho [S3(100)]	1	5	sca015.g106700.t1	sca015.g106700.t1 [72-85]	PREDICTED: PHD FINGER-CONTAINING /// ENHANCED DOWNY MILDEW 2, PUTATIVE /// ISOFORM X	0	0	0.823	1.064	0.764747	0.835928	0.969446	0.937409	706509	720684	761236	663934	683429	649279	574223	562576	497737	Phospho [S3(100)]
High	[R].ANLAAASSGNAVAAPVDPFEHASLWAEVDRDELER.[M]	1xPhospho [S]	1	6	sca015.g106850.t2	sca015.g106850.t2 [49-83]	PREDICTED: EXOCYST COMPLEX COMPONENT /// EXOCYST COMPLEX COMPONENT SEC5A-LIKE /// EXOCYST COMPLEX COMPONENT	1	0		100		1e-17		2.62278e-17	97629	127350	148896							Phospho [S]
High	[R].ASGAAELTPHAPPSPR.[I]	1xPhospho [S14(100)]	1	20	sca015.g107250.t1	sca015.g107250.t1 [385-400]	PREDICTED: SEC14P-LIKE PHOSPHATIDYLINOSITOL TRANSFER FAMILY /// PHOSPHATIDYLINOSITOL/PHOSPHATIDYLCHOLINE TRANSFER-LIKE /// SEC14 CYTOSOLIC FACTOR	0	0	0.441	1.459	0.032066	0.698471	0.138173	0.862949	2.57015e+06	2.90777e+06	2.85898e+06	2.35515e+06	1.99341e+06	1.85989e+06	1.0397e+06	1.19456e+06	737934	Phospho [S14(100)]
High	[R].STQPPDLPELDK.[S]	1xPhospho [S/T]	1	10	sca015.g107250.t1	sca015.g107250.t1 [70-81]	PREDICTED: SEC14P-LIKE PHOSPHATIDYLINOSITOL TRANSFER FAMILY /// PHOSPHATIDYLINOSITOL/PHOSPHATIDYLCHOLINE TRANSFER-LIKE /// SEC14 CYTOSOLIC FACTOR	0	0	1.432	1.839	0.352479	0.383151	0.752372	0.61353	50668.2	479815	329876	191636	158701	179334	274412	299482	245194	Phospho [S/T]
High	[K].SRASLADASTEDVESQQELK.[G]	2xPhospho [S1(100); S4(100)]	1	14	sca015.g107350.t1	sca015.g107350.t1 [29-48]	PREDICTED: AMINO ACID PERMEASE /// AMINO ACID PERMEASE 2 /// TRANSMEMBRANE AMINO ACID TRANSPORTER	1	0		100		1e-17		2.62278e-17	2.17636e+06	1.44043e+06	912692							Phospho [S1(100)
High	[K].GSLQAGASGLR.[R]	1xPhospho [S8(100)]	1	7	sca015.g107350.t1	sca015.g107350.t1 [49-59]	PREDICTED: AMINO ACID PERMEASE /// AMINO ACID PERMEASE 2 /// TRANSMEMBRANE AMINO ACID TRANSPORTER	0	0	0.31	10.362	0.0141336	0.0478781	0.0684254	0.108256	5791987	5.65621e+06	4.38197e+06	1.26511e+06	545839	271998	347462	169318	203589	Phospho [S8(100)]
High	[K].SRASLADASTEDVESQQELK.[G]	1xPhospho [S1(100)]	1	10	sca015.g107350.t1	sca015.g107350.t1 [29-48]	PREDICTED: AMINO ACID PERMEASE /// AMINO ACID PERMEASE 2 /// TRANSMEMBRANE AMINO ACID TRANSPORTER	1	0		100		1e-17		2.62278e-17	5.33112e+06	3.26045e+06	1.2644e+06							Phospho [S1(100)]
High	[R].RLDSQLAQLEEK.[Q]	1xPhospho [S4(100)]	1	4	sca015.g107400.t1	sca015.g107400.t1 [91-102]	PREDICTED: PREFOLDIN SUBUNIT 6 /// PREFOLDIN SUBUNIT 6-LIKE /// PREFOLDIN	1	0	100	100	1e-17	1e-17	7.17173e-17	2.62278e-17	1.04682e+06	820359	611035				195662	211374	157374	Phospho [S4(100)]
High	[R].SAESEQLVNGR.[A]	1xDeamidated [N9]; 1xPhospho [S4(100)]	1	1	sca015.g107450.t1	sca015.g107450.t1 [680-690]	PREDICTED: TRANSLOCATION HOMOLOG /// TRANSLOCATION /// DNAJ	0	0	0.561	0.547	0.272051	0.602678	0.660775	0.801995	507905	519966	390298	877595	951437	807050	754804	533894	452460	Phospho [S4(100)]
[truncated: 5,532 more rows]
[truncated: 4 more columns]

## Sheet: SigInTORIN1
Confidence	Annotated Sequence	Modifications	Master Protein Accessions	Positions in Master Proteins	Gene Description	Abundance Ratio: (Tor) / (T)	Abundance Ratio: (N) / (T)	Abundance Ratio P-Value: (Tor) / (T)	Abundance Ratio P-Value: (N) / (T)	Abundance Ratio Adj. P-Value: (Tor) / (T)	Abundance Ratio Adj. P-Value: (N) / (T)	Abundances (Normalized): F1: Sample, A1, N	Abundances (Normalized): F2: Sample, B1, N	Abundances (Normalized): F3: Sample, C1, N	Abundances (Normalized): F4: Sample, A1, T	Abundances (Normalized): F5: Sample, B1, T	Abundances (Normalized): F6: Sample, C1, T	Abundances (Normalized): F7: Sample, A1, Tor	Abundances (Normalized): F8: Sample, B1, Tor	Abundances (Normalized): F9: Sample, C1, Tor
[truncated: 1,208 more rows]

[truncated: 1 more sheets: SigInNlim]
