# Supplementary material for: Nitrogen starvation leads to TOR kinase-mediated downregulation of fatty acid synthesis in the algae Chlorella sorokiniana and Chlamydomonas reinhardtii
Source: BMC Plant Biol. 2024 Aug 6;24:753. doi: 10.1186/s12870-024-05408-7 (PMC11302099; doi:10.1186/s12870-024-05408-7)
Supplement: Supplementary file 3 — Supplementary Material 3. Shows the phosphorylation targets of known targets of TOR kinase in Arabidopsis. [file 12870_2024_5408_MOESM3_ESM.xlsx]

## Sheet: details
List of known targets, their phosphorylation status and protein levels under N limitation and torin1 treatment.
The targets were selected from https://doi.org/10.1038/s41477-019-0378-z

## Sheet: Targets
		Protein	Arabidopsis homolog(s)	Peptide [position in protein]	Degree of Modification [position(probablity)]	Fold change in phosphorylation	Column1	Fold change in protein abundance	Column2
						N- Lim	Torin1	N- Lim	Torin1
	sca003.g106200.t1	S6K	AT3G08730 (S6K1), AT3G08720 (S6K2)	SIESIDNFDK [497-506]	1xPhospho [S4(100)]	0.01	0.546	ND	ND
	sca003.g105800.t1	ATG18	AT1g03380 (ATG18G), AT1G54710 (ATG18H), AT5G4730 (ATG18F)	QDSAAAATAGTAAAAVLEEADR [705-726]	1xPhospho [S3(100)]	100		100	ND
				NLYAGQLADVEPIAAAFLPSGPGSPK [620-645]	1xPhospho [S24(100)]	100	100
	sca013.g100550.t1	ATG1a	AT3G53930 (ATG1B), AT2G37840 (ATG1C), AT3G61960 (ATG1A)	SASAEGSLAGSR	1xPhospho [S3(100)]	1.763	0.585	ND	ND
				SLDLDGAAAQQAAAQHPLQQR	1xPhospho [S1(100)]	3.684	0.01
	sca084.g100200.t1	eIF2B-δ1	AT5G38640, AT2G44070, AT1G48970	VEGATPSPR [19-27]	1xPhospho [S7(100)]	0.01	0.831	1.47	1.181
				ATPVGASPPGGR [115-126]	1xPhospho [S7(100)]	0.351	0.853
				AGGPPATPPSVSSGPSASGSAELPPIR [68-94]	1xPhospho [S20(100)]	0.598	0.66
				AGGPPATPPSVSSGPSASGSAELPPIRTDSSK [68-99]	1xPhospho [T/S]	0.574	0.917
				DTSLADAGAASTVTGSPSPVIIPPAFAGQSR [28-58]	1xPhospho [T/S]	0.323	0.672
				TLPLTPVGTSAPADLGGQFASAADDSPR [127-154]	1xPhospho [S26(100)]	0.97	1.2
				TLPLTPVGTSAPADLGGQFASAADDSPRVVQQHAPEAGAPSAAQAAGK [127-174]	1xPhospho [S/T]	100
				TLPLTPVGTSAPADLGGQFASAADDSPR [127-154]	2xPhospho [T5(100); S26(100)]	0.881	1.312
				TLPLTPVGTSAPADLGGQFASAADDSPRVVQQHAPEAGAPSAAQAAGK [127-174]	2xPhospho [T1(98.9); S26(98.9)]	0.01	0.881
	sca200.g101150.t1	eIF2B-α	AT1G72340, AT1G53880,AT1G53900	QYGVHPSATAASEVGLAPPQR [8-28]	1xPhospho [S12(100)]	8.624	0.01	1.412	1.002
		EIF4G	AT3G60240 (eIF4G), AT5G57870	TPSNDFLGPGGGSFRPGGRPGPQR [1313-1336]	1xPhospho [S3(100)]	1.173	0.86	0.863	0.883
	sca015.g102600.t1			TGSGRGPPAPPAR [1349-1361]	1xPhospho [S3(100)]	0.52	0.81
				QQSGRDFPR [1277-1285]	1xPhospho [S3(100)]	0.142	2.121
				WGGSVSFK [561-568]	1xPhospho [S6(99.5)]	0.385	1.221
				GPESHPIPNGTPSPPPEPAAPGGMSWAAR [41-69]	1xPhospho [T11(99.3)]	0.01	0.928
				GPESHPIPNGTPSPPPEPAAPGGMSWAAR [41-69]	1xPhospho [T/S]	0.01	0.479
				EAAAQEAPSEAAAPAAASESSFAAK [701-725]	2xPhospho [S20(99.3); S21(99.3)]	0.096	0.917
				EAAAQEAPSEAAAPAAASESSFAAK [701-725]	1xPhospho [S18(100)]	0.251	0.802
	sca039.g101000.t1	EIF-2Bε	AT2G34970 (eIF2B5), AT4G18300 (eIF2B5), AT3G02270 (eIF2B5)	VVVDTAHTVPAGTVVSLVQHSR [309-330]	1xPhospho [S21(100)]	2.17	0.87	1.543	1.033
		YAK1	AT5G35980 (YAK1)	TSGTLPHQSSAFSSYSPPER [2-21]	1xPhospho [S16(100)]	0.01	0.878	ND	ND
	sca015.g109450.t1			TVYSYIQSR [265-273]	1xPhospho [S/Y/T]	0.886	0.937
				QASLQQQEQELQQLQR [919-934]	1xPhospho [S3(100)]	3.956	0.503
	sca089.g120700.t1	ATG13	AT3G49590 (ATG13)	LHSSGPPTRPGSADFAAGR [846-864]	1xPhospho [T8(99.3)]	100		ND	ND
				GSSGAEAPPSPSPPTAR [511-527]	1xPhospho [S/T]	0.303	0.51
		MEI2-LIKE	AT5G07290 (AML4 A), AT5G61960 (AML1), AT1G29400 (ML5)	LYGSLGLQHGSR [153-164]	1xPhospho [S11(100)]	100		ND	ND
	sca104.g107850.t1			LYGSLGLQHGSRSSLPDIQEDEPQTSLPSDPPLVPPSAAGR [153-193]	2xPhospho [S11(98.3); S/Y/T]	1.026	2.04
				FAPNSLSTGDLLAMTQGLQGPGGAAAGGLR [575-604]	1xPhospho [S5(100)]	1.501	0.794
				GPVAGSPPGSLQQQQGR [70-86]	1xPhospho [S6(100)]	1.169	1.301
				SFSEMSLDSTAAGLGSR[558-574]	1xPhospho [S3(100)]	3.11	0.889
				SFSEMSLDSTAAGLGSR	2xPhospho [S3(100); S6(100)]	1.23	0.72
		RBR	AT3G12280 (RBR1)	SLASDEEAEAEAK [447-459]	2xPhospho [S1(100); S4(100)]	1.197	0.635	ND	ND
	sca005.g111800.t1			SLASDEEAEAEAK [447-459]	1xPhospho [S4(100)]	1.081	0.694
				SGQAEPPTSQQQQVVQQGQGQAGSPGHSK [722-750]	2xPhospho [S24(100); S28(100)]	1.314	0.697
				SGQAEPPTSQQQQVVQQGQGQAGSPGHSK [722-750]	1xPhospho [S24(100)]	1.693	0.826
				AAAGGTVGEQQGAEEAAGAADAGSADDDMADAGGSQAPAAADTHCAEGK [757-805]	1xPhospho [S24(100)]	2.152	0.754
				RSLASDEEAEAEAK [446-459]	1xPhospho [S5(100)]	4.793	1.161
				AAPEPAGPPVQPQQQQQQQQQQQQQQGEGSK [405-435]	1xPhospho [S30(100)]	1.623	0.651
	sca081.g102600.t1	RPS6A	AT4G31700 (RPS6A), AT5G10360 (RPS6B),	VQVLMSPGDQCFR [73-85]	1xPhospho [S6(100)]	0.33	0.92	ND	ND
		PEPCK	AT5G65690 (PEPCK), AT4G37870 (PEPCK),	EMVILGTQYAGEMK [273-286]	1xPhospho [T7(99.4)]	100	100	ND	ND
				SRAAAEAEQTDLIK [75-88]	1xPhospho [S1(100)]	100
	sca027.g100650.t1			GVFNIEGGCYAK [351-362]	1xPhospho [Y10(100)]	100
				EPKHLYMPQSPR [63-74]	1xPhospho [S10(100)]	100
				AADLAELHSLQK [19-30]	1xPhospho [S9(100)]	4.464	1.876
				TLSHLAELFVK [659-669]	1xPhospho [S3(100)]	100
				DGDVTLFFGLSGTGK [314-328]	1xPhospho [S11(100)]	28.949	0.725
				AASLSATLK [41-49]	1xPhospho [S3(100)]	1.811	1.204
				SQEADIR [2-8]	1xAcetyl [N-Term]; 1xPhospho [S1(100)]	0.668	0.805
				HLYMPQSPR [66-74]	1xPhospho [S7(100)]	2.92	0.872
	sca035.g106550.t3	PEPCK	AT5G65690 (PEPCK), AT4G37870 (PEPCK),	VIWGEGSQEYAPGSPR [86-101]	1xPhospho [S14(100)]	0.861	0.901	ND	ND
	sca066.g103000.t1	PEPCK	AT5G65690 (PEPCK), AT4G37870 (PEPCK),	LASCETHPPR [21-30]	1xPhospho [S3(100)]	8.144	1.661	ND	ND
	sca043.g102650.t1	APUM-like	AT1G78160 (APUM7), AT1G22240 (APUM8), AT5G56510 (APUM12), AT4G08840 (APUM11), AT1G35730 (APUM9)	AISAPPHLDDR [39-49]	1xPhospho [S3(100)]	5.837	1.434	ND	ND
				QDAGPGGNLSPNWR [8-21]	1xPhospho [S10(100)]	0.51	1.99
