# Supplementary material for: Nitrogen starvation leads to TOR kinase-mediated downregulation of fatty acid synthesis in the algae Chlorella sorokiniana and Chlamydomonas reinhardtii
Source: BMC Plant Biol. 2024 Aug 6;24:753. doi: 10.1186/s12870-024-05408-7 (PMC11302099; doi:10.1186/s12870-024-05408-7)
Supplement: Supplementary file 4 — Supplementary Material 4. Shows all the source data used to generate graphs in this article. TOR Supplement Fig 1. Expression of genes in ACCase, FAS complex and TCA cycle under N-limitation in Chlorella sorokiniana. [file 12870_2024_5408_MOESM4_ESM.xlsx]

## Sheet: DETAILS
Sheet	Corresponding figure
sheet1	1B	Quantitative measurement of 14C acetate incorporated into fatty acids under nitrogen replete (N+) and deplete (N-).
sheet2	1C	Total Fatty Acid content of cells under nitrogen replete and deplete conditions as normalized by number of cells.
sheet3	1D	Percent fatty acid composition of cells under nitrogen replete and deplete conditions.
sheet4	IE	Percentage of 14C acetate incorporated into TAG under nitrogen replete. *
Sheet5	2A	Expression levels of different known TOR complex members under nitrogen limitation conditions.
Sheet6	2C	Quantitative measurement of 14C-acetate incorporation into fatty acid as a measure of de novo fatty acid synthesis when fed with (N+Trn1+) or without (N+) Torin1.
Sheet8	3C	Fold change in the protein level of TOR kinase, RAPTOR and LST8 under nitrogen limitation relative to control (N replete)
Sheet9	5A	Protein levels of different components of ACCase complex members under nitrogen limitation (N-) and Torin 1 treatment (N+Trn1+). BCR1: Biotin carboxylase, BCC: Acetyl-CoA biotin carboxyl carrier protein, ACX: Carboxyltransferase.
Sheet10	5B	Protein levels of different enzymes involved in the process of fatty acid synthesis. KAR: 3-Oxoacy-ACP reductase, MCT: Malonyl-CoA: ACP transacylase, KAS: 3-Ketoacyl-ACP-synthase, HAD: 3-Hydroxyacyl-ACP dehydratase, protein] reductase. ENR: Enoyl-[acyl carrier
Sheet11	6B	14C-counts in fatty acid under nitrogen replete (N+), nitrogen deplete (N-), nitrogen replete with rapamycin (N+ rapa) and torin1 (N+ trn+).
Sheet12	S1A	Expression profile of ACCase complex genes under N limitation in C. sorokiniana at 9 and 24 hours after inoculation. BCR1: Biotin carboxylase, BCC: Acetyl-CoA biotin carboxyl carrier protein, ACX: Carboxyltransferase, type1 ACCase: homomeric Acetyl CoA Carboxylase.
Sheet13	S1B	Expression profile of FAS complex genes under nitrogen limitation in C. sorokiniana. KAR: 3-Oxoacy-ACP reductase, MCT: Malonyl-CoA: ACP transacylase, KAS: 3-Ketoacyl-ACP-synthase, HAD: 3-Hydroxyacyl-ACP dehydratase, ENR: Enoyl-[acyl carrier protein] reductase.
Sheet14	S1C	Expression of TCA cycle genes under nitrogen limitation. Fold change is relative to cells grown under nitrogen replete media at the appropriate time point.
Sheet15	S2	Inhibition of growth by 5, 10 uM torin 1 or 10 uM rapamycin
Sheet16	S3A	Changes in the composition of fatty acid in mol% of cells treated with 5 uM Torin1 or 10 uM rapamycin at 2 hours after treatment
Sheet17	S3B	Changes in the composition of fatty acid in mol% of cells treated with 5 uM Torin1 or 10 uM rapamycin at 24 hours after treatment
Sheet18	S4A	Fold change of Expression of ACCase complex genes under nitrogen limitation.
Sheet19	S4B	Fold change of Expression of FAS complex genes under nitrogen limitation.
Sheet20	S4C	Fold change of Expression of ACCase complex genes when treated with rapamycin
Sheet21	S4D	Fold change of Expression of FAS complex genes when treated with rapamycin.

## Sheet: Sheet1
days	N+						N-
1	5.15402	5.29111	6.64833	6.92328	14.8827	12.1997	1.83542	1.5401	1.67369	3.17045	2.81497	2.83548
2	7.69147	6.93279	6.90348	7.72446	17.3923	13.7665	1.05136	1.0977	0.883257	0.991532	2.41633	2.09871
3	11.8947	7.9397	14.2945	16.9595	24.2696	31.4947	0.800194	0.573184	0.532716	0.398116	1.13194	0.685569

## Sheet: Sheet2
N+	N-
129.88
121.506	148.087
	142.545
149.272	115.99
97.2198	104.629
92.9816	97.6145
94.6505	121.307
98.3676	101.906
93.7566	104.845
95.6265	151.34
105.765	111.675
94.7073	126.386
102.431	112.895
111.069	100.892
86.3659	82.808

## Sheet: Sheet3
		N+															N-
C14:0		1.73175	0.08201	1.97991	0.121565	0.080802	0.07625	0.082182	0.079043	0.087158	0.076627	0.082372	0.073128	0.07769	0.085776	0.06898	0.820564	0.501867	0.490156	0.217953	0.191467	0.176116	0.245894	0.192074	0.214578	0.30293	0.231846	0.252733	0.220395	0.198579	0.193811
C16:0		19.3466	18.1126	24.2424	24.3393	16.0853	15.4537	15.9592	16.5788	15.9997	16.1971	17.639	15.8263	17.1596	18.3695	14.563	44.8219	28.4826	25.6508	24.3793	21.1189	19.9131	25.5824	20.8255	22.1439	31.6671	23.8556	26.533	23.9042	20.8959	16.4859
C16:1 cis		2.07357	1.9336	2.69474	3.09428	2.14126	1.71452	1.62553	1.50055	1.76618	1.69546	1.7512	1.47223	1.8725	2.11319	1.61583	1.30457	0.800711	0.843257	0.706192	0.688727	0.696915	0.799654	0.623097	0.591211	0.8296	0.632674	0.832968	0.779558	0.66928	0.653498
C16:1 trans		9.42111	8.74224	11.5508	12.8893	8.39452	8.02352	8.33373	8.69127	8.19947	8.33545	9.23337	8.25428	8.69047	9.35687	7.33256	20.9479	12.7666	12.9167	11.057	10.7021	9.90808	11.6569	10.3816	10.2416	14.489	10.6795	12.1843	10.9288	9.86737	8.37272
C16:2		0.349297	0.284761	0.424877	0.531573	0.550406	0.490135	0.466994	0.510082	0.479476	0.462042	0.513213	0.475828	0.448294	0.491102	0.498108	0.437134	0.324928	0.290448	0.482027	0.510905	0.492341	0.52917	0.511572	0.496228	0.605775	0.445593	0.501033	0.552162	0.492891	0.474485
C16:3		21.0787	19.8421	26.0362	25.0203	16.118	15.5419	15.4176	16.1799	15.2109	15.8016	17.6672	15.908	17.3795	18.8906	14.7287	17.2478	10.3461	10.4456	8.14654	7.78349	7.0354	8.14334	7.09783	7.00303	10.223	7.41412	8.43466	7.9996	7.35422	6.18282
C18:0		0.468916	0.463435	0.646699	0.606577	0.435068	0.568878	0.470753	0.433757	0.645487	0.457774	0.625804	0.431013	0.462844	0.501232	0.475936	3.77296	3.12903	2.03694	1.9959	1.5862	1.50774	2.1833	1.67905	1.89644	2.64706	2.36216	2.39451	1.95619	1.79778	1.31912
C18:1		1.91843	1.73406	2.44367	2.28816	1.48281	1.4692	1.70033	1.68088	1.70981	1.48863	1.59367	1.43431	1.60847	1.73348	1.40518	31.1713	19.2643	17.4161	15.5694	12.8736	12.5031	16.8924	13.3556	14.6683	21.4567	15.8023	17.8768	15.199	12.9251	10.7097
C18:2		31.1563	29.5975	39.8049	36.4106	23.6765	22.4553	24.0136	24.9831	23.5315	23.7902	26.1614	23.5455	24.8891	26.9586	20.7403	86.6166	52.1934	51.9854	39.8659	36.4306	33.7939	41.7573	35.6716	35.9878	52.1188	37.8339	43.252	38.1226	34.4128	28.4221
C18:3		41.8194	40.235	53.5928	43.2886	27.7783	26.7481	26.0695	27.3432	25.7225	26.9163	29.8377	26.9071	29.4063	32.1076	24.5737	33.7958	20.0908	20.289	13.4267	12.5957	11.4501	13.3626	11.434	11.4744	16.816	12.2367	13.8707	13.0881	11.8952	9.86807

## Sheet: Sheet4
DAYS	N+						N-
1	0.419723	0.174738	0.38982	0.524038	0.131515	0.069146	4.85865	7.46167	7.34455	6.35834	5.91805	4.99014
2	0.372546	0	0.190659	0	0.129484	0.230242	6.14102	6.48453	9.22889	6.70107	6.35817	8.37278
3	1.73327	0.100736	0.225705	0.082395	0.192083	0.061294	14.739	8.04797	10.0354	14.2006	9.45825	10.0721

## Sheet: Sheet5
Gene	N 9h		N 24h
	Mean	std dev	Mean	std dev
TOR	-0.1	0.319911	0.05	0.35509
RAPTOR1	0.99	0.288565	0.96	0.274824
LST8	0.08	0.255423	0.25	0.26011
	Expression data were extracted from our previous article
	doi: https://doi.org/10.1101/2021.05.15.444036

## Sheet: Sheet6
N+	N+Trn1+
6.92212	1.90599
6.79288	1.40474
9.31145	2.14261
7.77353	2.20394
7.26065	1.70306
8.44485	1.38824
4.66712	2.68935
3.20329	2.57552
5.92789	2.65967

## Sheet: Sheet8
	N-
	Mean	Std dev
TOR	1.45294	0.368501
RAPTOR	2.49362	0.26573
LST8	1.77773	0.144563

## Sheet: Sheet9
	N-		N+Torin1+
	Mean	Std dev	Mean	Std dev
BCR1	1.176	0.0539997	1.1	0.043491
BCC	1.168	0.0715448	0.74	0.0423112
ACX	0.632	0.0253652	0.71	0.06338

## Sheet: Sheet10
	N-		N+Torin1+
	Mean	Std dev	Mean	Std dev
KAR	0.88	0.116963	1	0.0926823
MCT	1.08	0.0272522	0.94	0.0370492
KAS1	0.923	0.0241842	0.97	0.0280474
KAS2	1.031	0.0491556	0.95	0.0351842
KAS3	1.003	0.0642904	0.95	0.164737
HAD1	0.358	0.0713885	1.61	0.344049
ENR1	1.064	0.0252314	0.97	0.0168959

[truncated: 11 more sheets: Sheet11, Sheet12, Sheet13, Sheet14, Sheet15, Sheet16, Sheet17, Sheet18, Sheet19, Sheet20, Sheet21]
